# Supplementary material for: Mepiquat chloride inhibits soybean growth but improves drought resistance
Source: Front Plant Sci. 2022 Sep 6;13:982415. doi: 10.3389/fpls.2022.982415 (PMC9486081; doi:10.3389/fpls.2022.982415)
Supplement: Supplementary file 1 [file Data_Sheet_1.ZIP]

Archive with 6 entries (5 files):
- Additional file/
- Additional file/Table  S4.xlsx
- Additional file/Table S1.xlsx
- Additional file/Table S2.xlsx
- Additional file/Table S3.xlsx
- Additional file/Table S5.xlsx
