# Supplementary material for: Mepiquat chloride inhibits soybean growth but improves drought resistance
Source: Front Plant Sci. 2022 Sep 6;13:982415. doi: 10.3389/fpls.2022.982415 (PMC9486081; doi:10.3389/fpls.2022.982415)
Supplement: Supplementary file 1 [file Data_Sheet_1.ZIP › Additional file/Table S4.xlsx]

## Sheet: Sheet1
ID	65CK-1_fpkm	65CK-2_fpkm	65CK-3_fpkm	65DPC-1_fpkm	65DPC-2_fpkm	65DPC-3_fpkm	65CK-1_count	65CK-2_count	65CK-3_count	65DPC-1_count	65DPC-2_count	65DPC-3_count	log2FoldChange	pvalue	padj	regulated	chr	start	end	strand	gene_name	gene_description	KEGG	KEGG pathway	NR	Swissprot	Tremble	KOG	GO	Pfam
gene-LOC100790136	33.22	44.88	38.38	3.9	4.08	4.82	1430	1789	1582	173	195	221	-3.09927	6.97724e-58	2.26914e-53	down	NC_038244.1	7120705	7123346	-	LOC100790136	protein_coding	K08235 xyloglucan:xyloglucosyl transferase [EC:2.4.1.207] | (RefSeq) probable xyloglucan endotransglucosylase/hydrolase protein 28 (A)	--	PREDICTED: probable xyloglucan endotransglucosylase/hydrolase protein 28 [Glycine max]	RecName: Full=Probable xyloglucan endotransglucosylase/hydrolase protein 28; Short=At-XTH28; Short=XTH-28; EC=2.4.1.207; Flags: Precursor;	RecName: Full=Xyloglucan endotransglucosylase/hydrolase {ECO:0000256|RuleBase:RU361120}; EC=2.4.1.207 {ECO:0000256|RuleBase:RU361120};	--	GO:0048046,apoplast; GO:0005618,cell wall; GO:0004553,hydrolase activity, hydrolyzing O-glycosyl compounds; GO:0016762,xyloglucan:xyloglucosyl transferase activity; GO:0042546,cell wall biogenesis; GO:0071555,cell wall organization; GO:0010154,fruit development; GO:0080086,stamen filament development; GO:0010411,xyloglucan metabolic process	PF00722.21:Glycosyl hydrolases family 16
gene-LOC100815693	59.37	60.56	60.6	10.68	14.38	14.14	3449	3258	3371	639	928	875	-2.12094	3.32016e-47	5.39891e-43	down	NC_038246.1	44266053	44269749	+	LOC100815693	protein_coding	--	--	PREDICTED: GATA transcription factor 8-like [Glycine max]	RecName: Full=GATA transcription factor 9;	RecName: Full=GATA transcription factor {ECO:0000256|PIRNR:PIRNR016992};	GATA-4/5/6 transcription factors	GO:0005634,nucleus; GO:0005667,transcription factor complex; GO:0003682,chromatin binding; GO:0003700,DNA-binding transcription factor activity; GO:0000977,RNA polymerase II regulatory region sequence-specific DNA binding; GO:0001085,RNA polymerase II transcription factor binding; GO:0001228,DNA-binding transcription activator activity, RNA polymerase II-specific; GO:0008270,zinc ion binding; GO:…	PF00320.27:GATA zinc finger
gene-LOC100788423	20.66	24.27	25.17	0.84	1.58	0.69	980	1066	1143	41	83	35	-4.40299	3.44257e-42	3.73198e-38	down	NC_038246.1	47957825	47962092	-	LOC100788423	protein_coding	--	--	hypothetical protein glysoja_015926 [Glycine soja]	RecName: Full=CRIB domain-containing protein RIC1; AltName: Full=ROP-interactive CRIB motif-containing protein 1; AltName: Full=Target of ROP protein RIC1;	SubName: Full=Uncharacterized protein {ECO:0000313|EMBL:KRH35583.1, ECO:0000313|EnsemblPlants:GLYMA10G39730.1};	--	GO:0016324,apical plasma membrane; GO:0010005,cortical microtubule, transverse to long axis; GO:0000902,cell morphogenesis; GO:0010215,cellulose microfibril organization; GO:0031122,cytoplasmic microtubule organization; GO:0007275,multicellular organism development; GO:0009860,pollen tube growth; GO:0040008,regulation of growth	PF00786.28:P21-Rho-binding domain
gene-LOC100803300	19.69	23.62	24.47	2.93	4.12	3.92	783	870	932	120	182	166	-2.54442	1.78202e-36	1.44887e-32	down	NC_038256.1	45839990	45843671	+	LOC100803300	SF21-like	K18266 protein NDRG1 | (RefSeq) uncharacterized protein LOC100803300 (A)	--	uncharacterized protein LOC100803300 [Glycine max]	RecName: Full=Protein NDL1 {ECO:0000305}; AltName: Full=Protein N-MYC DOWNREGULATED-LIKE 1 {ECO:0000303|PubMed:19948787};	SubName: Full=Uncharacterized protein {ECO:0000313|EMBL:ACU18926.1, ECO:0000313|EnsemblPlants:GLYMA20G36650.1};	Differentiation-related gene 1 protein (NDR1 protein), related proteins	GO:0005737,cytoplasm; GO:0060918,auxin transport; GO:2000012,regulation of auxin polar transport; GO:0040008,regulation of growth	PF03096.14:Ndr family
gene-LOC100781579	12.03	13.18	12.97	1.31	1.62	2.28	668	678	690	75	100	135	-2.79547	4.59091e-36	2.98611e-32	down	NC_038250.1	5179810	5182218	-	LOC100781579	protein_coding	--	--	PREDICTED: uncharacterized protein LOC100781579 [Glycine max]	--	SubName: Full=Uncharacterized protein {ECO:0000313|EMBL:KRH15021.1, ECO:0000313|EnsemblPlants:GLYMA14G06920.1};	--	--	--
gene-LOC100782566	426.13	367.51	368.79	49.81	80.28	64.47	15296	12216	12676	1841	3202	2465	-2.49762	5.53687e-35	3.00117e-31	down	NC_038246.1	41248618	41249912	+	LOC100782566	protein_coding	--	--	PREDICTED: protein EXORDIUM-like 5 [Glycine max]	RecName: Full=Protein EXORDIUM-like 5; Flags: Precursor;	SubName: Full=Uncharacterized protein {ECO:0000313|EMBL:KRH34361.1};	--	GO:0048046,apoplast; GO:0005615,extracellular space	PF04674.12:Phosphate-induced protein 1 conserved region
gene-LOC100802281	7.26	6.13	8.05	33.96	31.18	36.25	243	190	258	1170	1159	1292	2.3309	9.09931e-33	4.22754e-29	up	NC_038242.1	1749848	1751054	-	LOC100802281	protein_coding	--	--	PREDICTED: uncharacterized protein LOC100802281 [Glycine max]	--	SubName: Full=Uncharacterized protein {ECO:0000313|EMBL:KRH51689.1, ECO:0000313|EnsemblPlants:GLYMA06G02591.1};	--	--	PF15365.6:Proline-rich nuclear receptor coactivator motif
gene-LOC100777348	24.88	31.41	26.48	1.27	2.02	3.3	1754	2050	1787	92	158	248	-3.58804	2.81611e-31	1.14482e-27	down	NC_038252.1	3094757	3098945	+	LOC100777348	protein_coding	K13430 serine/threonine-protein kinase PBS1 [EC:2.7.11.1] | (RefSeq) serine/threonine-protein kinase (A)	ko04626: Plant-pathogen interaction	PREDICTED: probable serine/threonine-protein kinase At1g01540 [Glycine max]	RecName: Full=Probable serine/threonine-protein kinase At1g01540; EC=2.7.11.1;	SubName: Full=Uncharacterized protein {ECO:0000313|EMBL:KRH06590.1, ECO:0000313|EnsemblPlants:GLYMA16G03650.1};	Serine/threonine protein kinase	GO:0016021,integral component of membrane; GO:0005886,plasma membrane; GO:0005524,ATP binding; GO:0004674,protein serine/threonine kinase activity; GO:0004675,transmembrane receptor protein serine/threonine kinase activity; GO:0007166,cell surface receptor signaling pathway; GO:0046777,protein autophosphorylation; GO:0006468,protein phosphorylation	PF00069.25:Protein kinase domain
gene-LOC100801567	59.05	51.65	59.78	3.4	7.45	7.14	2190	1774	2123	130	307	282	-3.1763	1.36568e-29	4.93497e-26	down	NC_038249.1	40133304	40135585	-	LOC100801567	protein_coding	K08235 xyloglucan:xyloglucosyl transferase [EC:2.4.1.207] | (RefSeq) xyloglucan endotransglucosylase/hydrolase protein 9 (A)	--	PREDICTED: xyloglucan endotransglucosylase/hydrolase protein 9 [Glycine max]	RecName: Full=Xyloglucan endotransglucosylase/hydrolase protein 9; Short=At-XTH9; Short=XTH-9; EC=2.4.1.207; Flags: Precursor;	RecName: Full=Xyloglucan endotransglucosylase/hydrolase {ECO:0000256|RuleBase:RU361120}; EC=2.4.1.207 {ECO:0000256|RuleBase:RU361120};	--	GO:0048046,apoplast; GO:0005618,cell wall; GO:0004553,hydrolase activity, hydrolyzing O-glycosyl compounds; GO:0016762,xyloglucan:xyloglucosyl transferase activity; GO:0042546,cell wall biogenesis; GO:0071555,cell wall organization; GO:0010411,xyloglucan metabolic process	PF00722.21:Glycosyl hydrolases family 16
gene-LOC100817451	49.04	71.09	59.48	4.73	6.45	9.72	2156	2894	2504	214	315	455	-3.03428	9.06847e-29	2.7093e-25	down	NC_038245.1	40412855	40415187	+	LOC100817451	protein_coding	--	--	PREDICTED: uncharacterized protein LOC100817451 [Glycine max]	--	SubName: Full=Uncharacterized protein {ECO:0000313|EMBL:KRH39124.1, ECO:0000313|EnsemblPlants:GLYMA09G31070.1};	--	GO:0016021,integral component of membrane	PF03168.13:Late embryogenesis abundant protein
gene-LOC100778428	37.96	56.51	43.83	7.44	6.8	8.96	1392	1919	1539	281	277	350	-2.48707	9.16373e-29	2.7093e-25	down	NC_038245.1	45580760	45582082	-	LOC100778428	protein_coding	--	--	PREDICTED: protein EXORDIUM-like 3 [Glycine max]	RecName: Full=Protein EXORDIUM-like 3; Flags: Precursor;	SubName: Full=Uncharacterized protein {ECO:0000313|EMBL:KRH40006.1, ECO:0000313|EnsemblPlants:GLYMA09G36720.1};	--	GO:0048046,apoplast; GO:0005615,extracellular space; GO:0009505,plant-type cell wall; GO:0009506,plasmodesma; GO:0080167,response to karrikin	PF04674.12:Phosphate-induced protein 1 conserved region
gene-LOC100819551	123.45	165.49	130.15	14.26	19.73	27.37	2320	2880	2342	276	412	548	-2.69977	1.15396e-27	3.12743e-24	down	NC_038244.1	5351872	5352549	-	LOC100819551	protein_coding	--	--	--	--	--	--	--	--
gene-LOC100820197	9.72	11.85	9.26	0.13	0.52	0.11	576	650	525	8	34	7	-5.25178	1.26651e-26	3.16843e-23	down	--	--	--	--	--	--	--	--
gene-LOC547802	44.76	63.43	45.63	4.28	7.25	8.55	1351	1773	1319	133	243	275	-2.86583	8.84236e-26	1.96822e-22	down	NC_038244.1	8250679	8253218	+	LOC547802	2	K08235 xyloglucan:xyloglucosyl transferase [EC:2.4.1.207] | (RefSeq) brassinosteroid-regulated protein (A)	--	xyloglucan endotransglucosylase/hydrolase 2 precursor [Glycine max]	RecName: Full=Xyloglucan endotransglucosylase/hydrolase 2 {ECO:0000250|UniProtKB:Q38857}; EC=2.4.1.207 {ECO:0000250|UniProtKB:Q38857}; AltName: Full=Brassinosteroid-regulated protein BRU1 {ECO:0000303|PubMed:8115544}; Flags: Precursor;	RecName: Full=Xyloglucan endotransglucosylase/hydrolase {ECO:0000256|RuleBase:RU361120}; EC=2.4.1.207 {ECO:0000256|RuleBase:RU361120};	--	GO:0048046,apoplast; GO:0005618,cell wall; GO:0004553,hydrolase activity, hydrolyzing O-glycosyl compounds; GO:0016762,xyloglucan:xyloglucosyl transferase activity; GO:0042546,cell wall biogenesis; GO:0010411,xyloglucan metabolic process	PF00722.21:Glycosyl hydrolases family 16
gene-LOC100795698	2.85	3.65	3.05	0.14	0.19	0.28	161	191	165	8	12	17	-3.88388	9.07795e-26	1.96822e-22	down	NC_038241.1	11578029	11580573	+	LOC100795698	protein_coding	K08235 xyloglucan:xyloglucosyl transferase [EC:2.4.1.207] | (RefSeq) uncharacterized protein LOC100795698 (A)	--	PREDICTED: uncharacterized protein LOC100795698 [Glycine max]	RecName: Full=Xyloglucan endotransglucosylase/hydrolase 2 {ECO:0000250|UniProtKB:Q38857}; EC=2.4.1.207 {ECO:0000250|UniProtKB:Q38857}; AltName: Full=Brassinosteroid-regulated protein BRU1 {ECO:0000303|PubMed:8115544}; Flags: Precursor;	SubName: Full=Uncharacterized protein {ECO:0000313|EnsemblPlants:GLYMA05G13660.1};	--	GO:0048046,apoplast; GO:0005618,cell wall; GO:0004553,hydrolase activity, hydrolyzing O-glycosyl compounds; GO:0016762,xyloglucan:xyloglucosyl transferase activity; GO:0042546,cell wall biogenesis; GO:0010411,xyloglucan metabolic process	PF00722.21:Glycosyl hydrolases family 16
gene-LOC102660077	108.39	121.61	115.97	16.53	24.81	29.6	2076	2157	2127	326	528	604	-2.2127	1.35857e-25	2.76146e-22	down	NC_038249.1	13566001	13566691	-	LOC102660077	protein_coding	--	--	--	--	--	--	--	--
gene-LOC100809245	21.07	21.9	30.52	1.84	1.86	3.58	723	696	1003	65	71	131	-3.26409	1.50743e-25	2.88381e-22	down	NC_038245.1	38000429	38003771	+	LOC100809245	protein_coding	K00430 peroxidase [EC:1.11.1.7] | (RefSeq) peroxidase 47-like (A)	ko00940: Phenylpropanoid biosynthesis	PREDICTED: peroxidase 47-like [Glycine max]	RecName: Full=Peroxidase 47; Short=Atperox P47; EC=1.11.1.7; AltName: Full=ATP32; Flags: Precursor;	RecName: Full=Peroxidase {ECO:0000256|RuleBase:RU362060, ECO:0000256|SAAS:SAAS00709852}; EC=1.11.1.7 {ECO:0000256|RuleBase:RU362060, ECO:0000256|SAAS:SAAS00709852};	--	GO:0005576,extracellular region; GO:0009505,plant-type cell wall; GO:0009506,plasmodesma; GO:0020037,heme binding; GO:0046872,metal ion binding; GO:0004601,peroxidase activity; GO:0042744,hydrogen peroxide catabolic process; GO:0009664,plant-type cell wall organization; GO:0006979,response to oxidative stress	PF00141.23:Peroxidase
gene-LOC100796100	1.51	1.4	1.31	5.34	5.31	5.76	108	93	90	394	423	440	2.04939	2.71854e-25	4.91181e-22	up	NC_038244.1	14599608	14606780	-	LOC100796100	protein_coding	K22736 vacuolar iron transporter family protein | (RefSeq) vacuolar iron transporter homolog 4-like (A)	--	PREDICTED: cytochrome P450 71D10-like [Glycine max]	RecName: Full=Cytochrome P450 71D10; EC=1.14.-.-;	SubName: Full=Uncharacterized protein {ECO:0000313|EMBL:KRH43945.1, ECO:0000313|EnsemblPlants:GLYMA08G19410.2};	Uncharacterized membrane protein	GO:0016020,membrane; GO:0020037,heme binding; GO:0005506,iron ion binding; GO:0016709,oxidoreductase activity, acting on paired donors, with incorporation or reduction of molecular oxygen, NAD(P)H as one donor, and incorporation of one atom of oxygen; GO:0044550,secondary metabolite biosynthetic process	PF01988.19:VIT family
gene-LOC106795521	88.35	97.58	101.89	7.46	5.64	14.13	2635	2695	2910	229	187	449	-3.33045	3.0198e-25	5.16895e-22	down	NC_038249.1	36628842	36630065	-	LOC106795521	lncRNA	--	--	--	--	--	--	--	--
gene-LOC100527891	30.66	15.2	17.56	0.25	1.14	0.82	1087	499	596	9	45	31	-4.77697	8.17963e-24	1.33009e-20	down	NC_038248.1	35879105	35881626	+	LOC100527891	protein_coding	K08235 xyloglucan:xyloglucosyl transferase [EC:2.4.1.207] | (RefSeq) xyloglucan endotransglucosylase/hydrolase protein 9 (A)	--	PREDICTED: xyloglucan endotransglucosylase/hydrolase protein 9 [Glycine max]	RecName: Full=Xyloglucan endotransglucosylase/hydrolase protein 9; Short=At-XTH9; Short=XTH-9; EC=2.4.1.207; Flags: Precursor;	RecName: Full=Xyloglucan endotransglucosylase/hydrolase {ECO:0000256|RuleBase:RU361120}; EC=2.4.1.207 {ECO:0000256|RuleBase:RU361120};	--	GO:0048046,apoplast; GO:0005618,cell wall; GO:0004553,hydrolase activity, hydrolyzing O-glycosyl compounds; GO:0016762,xyloglucan:xyloglucosyl transferase activity; GO:0042546,cell wall biogenesis; GO:0071555,cell wall organization; GO:0010411,xyloglucan metabolic process	PF00722.21:Glycosyl hydrolases family 16
gene-LOC100785470	15.11	23.05	23.9	0.5	1.21	1.91	528	746	800	18	47	71	-4.04304	3.00685e-23	4.6566e-20	down	NC_038241.1	29118119	29120424	-	LOC100785470	protein_coding	K08235 xyloglucan:xyloglucosyl transferase [EC:2.4.1.207] | (RefSeq) probable xyloglucan endotransglucosylase/hydrolase protein 6 (A)	--	PREDICTED: probable xyloglucan endotransglucosylase/hydrolase protein 6 [Glycine max]	RecName: Full=Probable xyloglucan endotransglucosylase/hydrolase protein 6; Short=At-XTH6; Short=XTH-6; EC=2.4.1.207; Flags: Precursor;	RecName: Full=Xyloglucan endotransglucosylase/hydrolase {ECO:0000256|RuleBase:RU361120}; EC=2.4.1.207 {ECO:0000256|RuleBase:RU361120};	--	GO:0048046,apoplast; GO:0005618,cell wall; GO:0004553,hydrolase activity, hydrolyzing O-glycosyl compounds; GO:0016762,xyloglucan:xyloglucosyl transferase activity; GO:0042546,cell wall biogenesis; GO:0071555,cell wall organization; GO:0009414,response to water deprivation; GO:0010411,xyloglucan metabolic process	PF00722.21:Glycosyl hydrolases family 16
gene-LOC100817826	0.99	0.77	1.39	13.76	8.51	9.84	53	38	71	757	505	560	3.45652	3.54997e-23	5.24783e-20	up	--	--	--	--	--	--	--	--
gene-LOC100780305	5.6	7.87	5.94	0.65	0.31	0.63	242	315	246	29	15	29	-3.51468	1.39824e-22	1.97711e-19	down	NC_038242.1	6107460	6110735	+	LOC100780305	protein_coding	--	--	PREDICTED: uncharacterized protein LOC100780305 [Glycine max]	--	SubName: Full=Uncharacterized protein {ECO:0000313|EMBL:KHN18222.1};	--	GO:0016021,integral component of membrane	PF04654.12:Protein of unknown function, DUF599
gene-LOC100786500	39.96	36.06	36.58	2.41	6.14	3.5	1564	1307	1371	97	267	146	-3.14704	2.08245e-22	2.82189e-19	down	NC_038256.1	44769907	44771318	-	LOC100786500	protein_coding	--	--	PREDICTED: protein EXORDIUM-like 5 [Glycine max]	RecName: Full=Protein EXORDIUM-like 5; Flags: Precursor;	SubName: Full=Uncharacterized protein {ECO:0000313|EMBL:KRG92438.1, ECO:0000313|EnsemblPlants:GLYMA20G35370.1};	--	GO:0048046,apoplast; GO:0005615,extracellular space	PF04674.12:Phosphate-induced protein 1 conserved region
gene-LOC100787086	5.68	3.02	3.43	0.04	0.09	0.04	270	133	156	2	5	2	-6.01706	2.82408e-22	3.67379e-19	down	NC_038249.1	20456716	20462431	+	LOC100787086	protein_coding	K12741 heterogeneous nuclear ribonucleoprotein A1/A3 | (RefSeq) UBP1-associated protein 2C (A)	ko03040: Spliceosome	PREDICTED: RNA-binding protein 38 [Glycine max]	RecName: Full=Probable RNA-binding protein ARP1; AltName: Full=ABA-regulated RNA-binding protein 1 {ECO:0000303|PubMed:23040517};	SubName: Full=Uncharacterized protein {ECO:0000313|EMBL:KRH18921.1, ECO:0000313|EnsemblPlants:GLYMA13G01740.1};	Predicted RNA-binding protein SEB4 (RRM superfamily)	GO:0005634,nucleus; GO:0003729,mRNA binding; GO:0010029,regulation of seed germination; GO:0009737,response to abscisic acid; GO:0009651,response to salt stress; GO:0009414,response to water deprivation	PF00076.22:RNA recognition motif. (a.k.a. RRM, RBD, or RNP domain)
gene-LOC100778625	6.93	9.51	8.44	0.91	1.55	1.22	289	367	337	39	72	54	-2.67226	7.10694e-22	8.88969e-19	down	NC_038246.1	39522197	39526555	+	LOC100778625	protein_coding	K18266 protein NDRG1 | (RefSeq) protein NDL2 (A)	--	PREDICTED: pollen-specific protein SF21-like [Glycine max]	RecName: Full=Protein NDL1 {ECO:0000305}; AltName: Full=Protein N-MYC DOWNREGULATED-LIKE 1 {ECO:0000303|PubMed:19948787};	SubName: Full=Uncharacterized protein {ECO:0000313|EMBL:KRH34071.1, ECO:0000313|EnsemblPlants:GLYMA10G30270.1};	Differentiation-related gene 1 protein (NDR1 protein), related proteins	GO:0005737,cytoplasm; GO:0060918,auxin transport; GO:2000012,regulation of auxin polar transport; GO:0040008,regulation of growth	PF03096.14:Ndr family
gene-LOC100804119	34.85	40.82	36.37	9.71	12.88	11.38	1196	1297	1195	343	491	416	-1.63506	8.62763e-22	1.03921e-18	down	NC_038246.1	12008811	12011274	-	LOC100804119	gbkey=Gene	--	--	uncharacterized protein LOC100804119 precursor [Glycine max]	--	SubName: Full=Uncharacterized protein {ECO:0000313|EMBL:KHM99195.1};	--	--	PF04862.12:Protein of unknown function (DUF642)
gene-LOC100816910	3.58	8.19	3.67	0.04	0.08	0.15	159	337	156	2	4	7	-5.74166	1.37039e-21	1.5917e-18	down	NC_016088.3	3428178	3431030	-	LOC100816910	protein_coding	--	--	PREDICTED: uncharacterized protein LOC100816910 [Glycine max]	RecName: Full=Protein RICE SALT SENSITIVE 3 {ECO:0000303|PubMed:23715469};	SubName: Full=Uncharacterized protein {ECO:0000313|EMBL:KRH74629.1, ECO:0000313|EnsemblPlants:GLYMA01G03940.1};	--	GO:0005737,cytoplasm; GO:0005634,nucleus; GO:0006355,regulation of transcription, DNA-templated; GO:0006351,transcription, DNA-templated	PF14215.6:bHLH-MYC and R2R3-MYB transcription factors N-terminal
gene-LOC100814585	1.62	2.1	1.8	0.01	0.01	0.07	134	161	143	1	1	6	-5.85442	2.33465e-21	2.61818e-18	down	NC_038244.1	3084951	3087936	+	LOC100814585	protein_coding	K13420 LRR receptor-like serine/threonine-protein kinase FLS2 [EC:2.7.11.1] | (RefSeq) probable LRR receptor-like serine/threonine-protein kinase At3g47570 (A)	ko04016: MAPK signaling pathway - plant; ko04626: Plant-pathogen interaction	PREDICTED: leucine-rich repeat extensin-like protein 4 [Glycine max]	RecName: Full=Leucine-rich repeat extensin-like protein 4; Short=AtLRX4; Short=LRR/EXTENSIN4; AltName: Full=Cell wall hydroxyproline-rich glycoprotein; Flags: Precursor;	SubName: Full=Uncharacterized protein {ECO:0000313|EMBL:KRH41590.1, ECO:0000313|EnsemblPlants:GLYMA08G04390.1};	--	GO:0005618,cell wall; GO:0005576,extracellular region; GO:0009505,plant-type cell wall; GO:0009506,plasmodesma; GO:0005199,structural constituent of cell wall; GO:0071555,cell wall organization	PF13855.6:Leucine rich repeat
gene-LOC100527511	26.78	28.66	32.95	6.17	7.24	5.43	556	551	655	132	167	120	-2.13651	2.4212e-21	2.62474e-18	down	NC_016089.3	10933443	10936005	-	LOC100527511	gbkey=Gene	--	--	uncharacterized protein LOC100527511 [Glycine max]	RecName: Full=Uncharacterized protein At5g01610;	SubName: Full=Uncharacterized protein {ECO:0000313|EMBL:KHN02002.1};	--	--	PF04398.12:Protein of unknown function, DUF538
gene-LOC100784901	11.59	10.24	11.31	49.49	56.32	37.76	397	325	371	1746	2144	1378	2.21392	6.90707e-21	7.24619e-18	up	NC_038255.1	36266071	36268399	+	LOC100784901	chloroplastic-like	K03671 thioredoxin 1 | (RefSeq) thioredoxin H2-1-like (A)	--	hypothetical protein GLYMA_19G109400 [Glycine max]	RecName: Full=Thioredoxin-like 1-1, chloroplastic; AltName: Full=Atypical cysteine/histidine-rich thioredoxin 4; Short=AtACHT4; AltName: Full=Lilium-type thioredoxin 1-1; Flags: Precursor;	SubName: Full=Uncharacterized protein {ECO:0000313|EMBL:KRG94786.1, ECO:0000313|EnsemblPlants:GLYMA19G28550.1};	Thioredoxin	GO:0009507,chloroplast; GO:0031969,chloroplast membrane; GO:0009570,chloroplast stroma; GO:0016671,oxidoreductase activity, acting on a sulfur group of donors, disulfide as acceptor; GO:0045454,cell redox homeostasis	PF00085.20:Thioredoxin
gene-LOC100801823	21.29	31	34.53	3.6	4.7	6.26	1153	1555	1791	201	283	361	-2.50185	1.25604e-20	1.27653e-17	down	NC_016089.3	1396122	1400011	-	LOC100801823	protein_coding	K01184 polygalacturonase [EC:3.2.1.15] | (RefSeq) polygalacturonase-like (A)	ko00040: Pentose and glucuronate interconversions	PREDICTED: probable polygalacturonase [Glycine max]	RecName: Full=Probable polygalacturonase; Short=PG {ECO:0000250|UniProtKB:Q7M1E7}; EC=3.2.1.15; AltName: Full=Pectinase {ECO:0000250|UniProtKB:Q7M1E7};	SubName: Full=Uncharacterized protein {ECO:0000313|EnsemblPlants:GLYMA02G01910.1};	--	GO:0016021,integral component of membrane; GO:0004650,polygalacturonase activity; GO:0005975,carbohydrate metabolic process	PF00295.17:Glycosyl hydrolases family 28
gene-LOC100499869	120.57	120.41	75.63	11.98	21.19	15.09	1808	1672	1086	185	353	241	-2.62997	5.60435e-20	5.52317e-17	down	NC_038241.1	36025551	36026671	-	LOC100499869	gbkey=Gene	--	--	uncharacterized protein LOC100499869 precursor [Glycine max]	RecName: Full=Basic blue protein; AltName: Full=CBP; AltName: Full=Cusacyanin; AltName: Full=Plantacyanin;	SubName: Full=Uncharacterized protein {ECO:0000313|EMBL:ACU13981.1, ECO:0000313|EnsemblPlants:GLYMA05G30380.1};	--	GO:0009055,electron transfer activity; GO:0046872,metal ion binding	PF02298.17:Plastocyanin-like domain
gene-PDH	4.66	4.31	3.25	0.48	0.67	0.59	244	209	163	26	39	33	-2.72109	1.67601e-19	1.60315e-16	down	NC_038255.1	6272451	6276101	+	PDH	gbkey=Gene	K00318 proline dehydrogenase [EC:1.5.-.-] | (RefSeq) PDH; proline dehydrogenase (A)	ko00330: Arginine and proline metabolism	proline dehydrogenase [Glycine max]	RecName: Full=Proline dehydrogenase 2, mitochondrial; EC=1.5.5.2; AltName: Full=Osmotic stress-induced proline dehydrogenase; AltName: Full=Proline oxidase; Flags: Precursor;	RecName: Full=Proline dehydrogenase {ECO:0000256|RuleBase:RU364054}; EC=1.5.5.2 {ECO:0000256|RuleBase:RU364054};	Proline oxidase	GO:0005739,mitochondrion; GO:0071949,FAD binding; GO:0004657,proline dehydrogenase activity; GO:0006562,proline catabolic process; GO:0010133,proline catabolic process to glutamate; GO:0006970,response to osmotic stress; GO:0009414,response to water deprivation	PF01619.18:Proline dehydrogenase
gene-LOC100819680	32.9	49.04	39.87	3.23	2.64	6.85	1773	2447	2057	179	158	393	-3.19202	1.91142e-19	1.74722e-16	down	NC_038241.1	33110945	33114111	-	LOC100819680	protein_coding	K08235 xyloglucan:xyloglucosyl transferase [EC:2.4.1.207] | (RefSeq) probable xyloglucan endotransglucosylase/hydrolase protein 28 (A)	--	PREDICTED: probable xyloglucan endotransglucosylase/hydrolase protein 28 [Glycine max]	RecName: Full=Probable xyloglucan endotransglucosylase/hydrolase protein 28; Short=At-XTH28; Short=XTH-28; EC=2.4.1.207; Flags: Precursor;	RecName: Full=Xyloglucan endotransglucosylase/hydrolase {ECO:0000256|RuleBase:RU361120}; EC=2.4.1.207 {ECO:0000256|RuleBase:RU361120};	--	GO:0048046,apoplast; GO:0005618,cell wall; GO:0004553,hydrolase activity, hydrolyzing O-glycosyl compounds; GO:0016762,xyloglucan:xyloglucosyl transferase activity; GO:0042546,cell wall biogenesis; GO:0071555,cell wall organization; GO:0010154,fruit development; GO:0080086,stamen filament development; GO:0010411,xyloglucan metabolic process	PF00722.21:Glycosyl hydrolases family 16
gene-LOC100306340	23.24	15.1	10.17	87.68	113.69	115.27	487	293	204	1892	2647	2573	2.7894	1.93407e-19	1.74722e-16	up	NC_016088.3	585999	587003	+	LOC100306340	gbkey=Gene	--	--	uncharacterized protein LOC100306340 [Glycine max]	--	SubName: Full=Uncharacterized protein {ECO:0000313|EMBL:ACU14468.1, ECO:0000313|EnsemblPlants:GLYMA01G00930.1};	Nuclear localization sequence binding protein	--	--
gene-LOC100527805	4.71	7.5	4.11	0.26	0.18	0.41	141	208	118	8	6	13	-4.18585	4.06441e-19	3.57251e-16	down	NC_038253.1	25199086	25203960	-	LOC100527805	protein_coding	--	--	PREDICTED: uncharacterized protein LOC100527805 [Glycine max]	--	SubName: Full=Uncharacterized protein {ECO:0000313|EMBL:KHN12825.1};	--	GO:0016021,integral component of membrane	PF04654.12:Protein of unknown function, DUF599
gene-LOC100781133	10.11	9.07	8.24	0.26	0.31	1.04	556	462	434	15	19	61	-4.03038	6.09278e-19	5.21446e-16	down	NC_038246.1	1040809	1043385	-	LOC100781133	protein_coding	K13508 glycerol-3-phosphate acyltransferase [EC:2.3.1.15 2.3.1.198] | (RefSeq) probable glycerol-3-phosphate acyltransferase 3 (A)	ko00561: Glycerolipid metabolism; ko00564: Glycerophospholipid metabolism	PREDICTED: probable glycerol-3-phosphate acyltransferase 3 [Glycine max]	RecName: Full=Probable glycerol-3-phosphate acyltransferase 3; Short=AtGPAT3; EC=2.3.1.15;	SubName: Full=Putative glycerol-3-phosphate acyltransferase 3 {ECO:0000313|EMBL:KHN16207.1}; EC=2.3.1.15 {ECO:0000313|EMBL:KHN16207.1};	--	GO:0016021,integral component of membrane; GO:0016020,membrane; GO:0090447,glycerol-3-phosphate 2-O-acyltransferase activity; GO:0004366,glycerol-3-phosphate O-acyltransferase activity; GO:0016791,phosphatase activity; GO:0102420,sn-1-glycerol-3-phosphate C16:0-DCA-CoA acyl transferase activity; GO:0016024,CDP-diacylglycerol biosynthetic process; GO:0010143,cutin biosynthetic process; GO:0016311,…	PF01553.21:Acyltransferase
gene-LOC100793766	7.3	8.79	9.56	0.29	0.91	1.04	245	273	307	10	34	37	-3.45236	1.52662e-18	1.24672e-15	down	NC_038256.1	38044722	38047161	-	LOC100793766	protein_coding	K08235 xyloglucan:xyloglucosyl transferase [EC:2.4.1.207] | (RefSeq) probable xyloglucan endotransglucosylase/hydrolase protein 8 (A)	--	PREDICTED: probable xyloglucan endotransglucosylase/hydrolase protein 8 [Glycine max]	RecName: Full=Probable xyloglucan endotransglucosylase/hydrolase protein 8; Short=At-XTH8; Short=XTH-8; EC=2.4.1.207; Flags: Precursor;	RecName: Full=Xyloglucan endotransglucosylase/hydrolase {ECO:0000256|RuleBase:RU361120}; EC=2.4.1.207 {ECO:0000256|RuleBase:RU361120};	--	GO:0048046,apoplast; GO:0005618,cell wall; GO:0004553,hydrolase activity, hydrolyzing O-glycosyl compounds; GO:0016762,xyloglucan:xyloglucosyl transferase activity; GO:0042546,cell wall biogenesis; GO:0071555,cell wall organization; GO:0010411,xyloglucan metabolic process	PF00722.21:Glycosyl hydrolases family 16
gene-LOC100785982	44.17	24.98	17.91	1.54	2.53	0.89	1447	758	562	52	92	31	-4.03415	1.53339e-18	1.24672e-15	down	NC_038248.1	8998848	9001298	-	LOC100785982	protein_coding	K08235 xyloglucan:xyloglucosyl transferase [EC:2.4.1.207] | (RefSeq) xyloglucan endotransglucosylase/hydrolase protein 9 (A)	--	PREDICTED: xyloglucan endotransglucosylase/hydrolase protein 9 [Glycine max]	RecName: Full=Xyloglucan endotransglucosylase/hydrolase protein 9; Short=At-XTH9; Short=XTH-9; EC=2.4.1.207; Flags: Precursor;	RecName: Full=Xyloglucan endotransglucosylase/hydrolase {ECO:0000256|RuleBase:RU361120}; EC=2.4.1.207 {ECO:0000256|RuleBase:RU361120};	--	GO:0048046,apoplast; GO:0005618,cell wall; GO:0004553,hydrolase activity, hydrolyzing O-glycosyl compounds; GO:0016762,xyloglucan:xyloglucosyl transferase activity; GO:0042546,cell wall biogenesis; GO:0071555,cell wall organization; GO:0010411,xyloglucan metabolic process	PF00722.21:Glycosyl hydrolases family 16
gene-LOC100786707	22.87	27.43	21.87	5.68	7.25	8.56	1337	1485	1224	342	471	533	-1.66761	1.70675e-18	1.35383e-15	down	NC_038242.1	13222357	13226268	+	LOC100786707	protein_coding	K19996 phosphatidylinositol transfer protein SFH5 | (RefSeq) patellin-3 isoform X1 (A)	--	Patellin-3 [Glycine soja]	RecName: Full=Patellin-3;	SubName: Full=Uncharacterized protein {ECO:0000313|EMBL:KRH54012.1, ECO:0000313|EnsemblPlants:GLYMA06G16790.1};	Phosphatidylinositol transfer protein SEC14 and related proteins	GO:0005737,cytoplasm; GO:0005886,plasma membrane; GO:0008289,lipid binding; GO:0007049,cell cycle; GO:0051301,cell division	PF00650.20:CRAL/TRIO domain
gene-LOC100808098	6.29	4	5.09	0.88	1.1	0.93	542	319	420	78	105	85	-2.3179	3.74371e-18	2.89888e-15	down	NC_038241.1	35085326	35092184	-	LOC100808098	protein_coding	K13430 serine/threonine-protein kinase PBS1 [EC:2.7.11.1] | (RefSeq) serine/threonine-protein kinase CDL1-like (A)	ko04626: Plant-pathogen interaction	PREDICTED: probable LRR receptor-like serine/threonine-protein kinase MRH1 [Glycine max]	RecName: Full=Protein MALE DISCOVERER 2; Short=AtMDIS2; AltName: Full=Probable LRR receptor-like serine/threonine-protein kinase MRH1 {ECO:0000303|PubMed:16367956}; EC=2.7.11.1 {ECO:0000305}; AltName: Full=Protein MORPHOGENESIS OF ROOT HAIR 1 {ECO:0000303|PubMed:16367956}; Flags: Precursor;	SubName: Full=Uncharacterized protein {ECO:0000313|EMBL:KRH58973.1};	--	GO:0012505,endomembrane system; GO:0016021,integral component of membrane; GO:0005886,plasma membrane; GO:0090406,pollen tube; GO:0005524,ATP binding; GO:0004675,transmembrane receptor protein serine/threonine kinase activity; GO:0007166,cell surface receptor signaling pathway; GO:0006468,protein phosphorylation; GO:0048765,root hair cell differentiation	PF07714.17:Protein tyrosine kinase
gene-LOC100776987	34.62	40.33	31.26	9.46	12.49	10.58	1634	1763	1413	460	655	532	-1.61851	3.95132e-18	2.98848e-15	down	NC_016088.3	26423077	26424779	-	LOC100776987	protein_coding	K09287 RAV-like factor | (RefSeq) AP2/ERF and B3 domain-containing transcription repressor TEM1-like (A)	--	PREDICTED: AP2/ERF and B3 domain-containing transcription repressor TEM1-like [Glycine max]	RecName: Full=AP2/ERF and B3 domain-containing transcription repressor TEM1; AltName: Full=Protein TEMPRANILLO 1; AltName: Full=RAV1-like ethylene-responsive transcription factor TEM1;	SubName: Full=Uncharacterized protein {ECO:0000313|EMBL:KRH75484.1, ECO:0000313|EnsemblPlants:GLYMA01G22260.1};	--	GO:0005634,nucleus; GO:0003677,DNA binding; GO:0003700,DNA-binding transcription factor activity; GO:0009873,ethylene-activated signaling pathway; GO:0048573,photoperiodism, flowering; GO:0006351,transcription, DNA-templated	PF02362.21:B3 DNA binding domain
novel.323	1.98206	1.74828	2.13928	0.363434	0.359955	0.575402	589	479	610	112	121	183	-2.08472	4.58394e-18	3.38816e-15	down	NC_038244.1	12018739	12022070	-	--	--	K14488 SAUR family protein | (RefSeq) auxin-induced protein 10A5-like (A)	ko04075: Plant hormone signal transduction	hypothetical protein GLYMA_08G155700 [Glycine max]	RecName: Full=Auxin-induced protein 10A5;	SubName: Full=Uncharacterized protein {ECO:0000313|EnsemblPlants:GLYMA08G16520.1};	--	GO:0009734,auxin-activated signaling pathway	PF02519.14:Auxin responsive protein
gene-SODB2	118.89	111.21	53.02	1089.29	810.92	601.31	3625	3140	1548	34200	27472	19530	3.26085	6.17192e-18	4.46051e-15	up	NC_038246.1	42564269	42568565	-	SODB2	gbkey=Gene	K04564 superoxide dismutase, Fe-Mn family [EC:1.15.1.1] | (RefSeq) SODB2, FeSOD-2; iron-superoxide dismutase (A)	ko04146: Peroxisome	iron-superoxide dismutase [Glycine max]	RecName: Full=Superoxide dismutase [Fe], chloroplastic; EC=1.15.1.1; Flags: Precursor;	RecName: Full=Superoxide dismutase {ECO:0000256|RuleBase:RU000414}; EC=1.15.1.1 {ECO:0000256|RuleBase:RU000414};	Manganese superoxide dismutase	GO:0009507,chloroplast; GO:0046872,metal ion binding; GO:0004784,superoxide dismutase activity	PF02777.18:Iron/manganese superoxide dismutases, C-terminal domain
gene-LOC100787767	19.6	22.94	19.09	1.53	3.77	3.64	683	740	637	55	146	135	-2.71687	9.46445e-18	6.69136e-15	down	NC_038241.1	41753105	41754528	-	LOC100787767	protein_coding	--	--	PREDICTED: uncharacterized protein LOC100787767 [Glycine max]	--	SubName: Full=Uncharacterized protein {ECO:0000313|EMBL:KRH60474.1, ECO:0000313|EnsemblPlants:GLYMA05G34200.1};	--	GO:0016021,integral component of membrane	PF03168.13:Late embryogenesis abundant protein
gene-BZIP112	7.33	6.2	4.74	0.41	0.97	0.5	383	300	237	22	56	28	-3.19673	1.04377e-17	7.22241e-15	down	NC_038249.1	37446151	37449819	-	BZIP112	protein_coding	K20557 transcription factor VIP1 | (RefSeq) BZIP131, bZIP129; bZIP transcription factor bZIP131 (A)	ko04016: MAPK signaling pathway - plant	PREDICTED: basic leucine zipper 61 [Glycine max]	RecName: Full=Basic leucine zipper 61 {ECO:0000303|PubMed:11906833}; Short=AtbZIP61 {ECO:0000303|PubMed:11906833}; Short=bZIP protein 61;	SubName: Full=Uncharacterized protein {ECO:0000313|EMBL:KRH22014.1, ECO:0000313|EnsemblPlants:GLYMA13G34770.1};	--	GO:0005634,nucleus; GO:0003677,DNA binding; GO:0003700,DNA-binding transcription factor activity; GO:0000977,RNA polymerase II regulatory region sequence-specific DNA binding; GO:0045893,positive regulation of transcription, DNA-templated; GO:0006351,transcription, DNA-templated	PF00170.21:bZIP transcription factor
gene-LOC100780856	0.85	0.65	1.07	12.96	6.16	7.76	38	27	46	599	307	371	3.5038	1.14235e-17	7.73989e-15	up	NC_038242.1	6810781	6814601	+	LOC100780856	protein_coding	K14490 histidine-containing phosphotransfer peotein | (RefSeq) histidine-containing phosphotransfer protein 4-like (A)	ko04075: Plant hormone signal transduction	PREDICTED: histidine-containing phosphotransfer protein 4-like [Glycine max]	RecName: Full=Pseudo histidine-containing phosphotransfer protein 5 {ECO:0000303|PubMed:17284581}; AltName: Full=OsHpt5 {ECO:0000303|PubMed:16891544};	SubName: Full=Uncharacterized protein {ECO:0000313|EMBL:KRH52794.1, ECO:0000313|EnsemblPlants:GLYMA06G09251.1};	Two-component phosphorelay intermediate involved in MAP kinase cascade regulation	GO:0005737,cytoplasm; GO:0005634,nucleus; GO:0009927,histidine phosphotransfer kinase activity; GO:0043424,protein histidine kinase binding; GO:0009736,cytokinin-activated signaling pathway; GO:0000160,phosphorelay signal transduction system; GO:0016310,phosphorylation	--
gene-LOC100775446	22.44	17.99	13.67	1.59	2.15	0.73	1099	816	641	80	117	38	-3.49171	1.21464e-17	8.06171e-15	down	NC_038247.1	13875335	13879024	-	LOC100775446	protein_coding	K22683 aspartyl protease family protein [EC:3.4.23.-] | (RefSeq) aspartyl protease family protein 2 (A)	--	PREDICTED: protein ASPARTIC PROTEASE IN GUARD CELL 2-like [Glycine max]	RecName: Full=Aspartyl protease AED3 {ECO:0000303|PubMed:24755512}; EC=3.4.23.- {ECO:0000305}; AltName: Full=Apoplastic EDS1-dependent protein 3 {ECO:0000303|PubMed:24755512}; Flags: Precursor;	SubName: Full=Uncharacterized protein {ECO:0000313|EMBL:KRH30082.1, ECO:0000313|EnsemblPlants:GLYMA11G25650.1};	Aspartyl protease	GO:0048046,apoplast; GO:0005618,cell wall; GO:0009505,plant-type cell wall; GO:0004190,aspartic-type endopeptidase activity; GO:0000166,nucleotide binding; GO:0030163,protein catabolic process; GO:0006508,proteolysis; GO:0043067,regulation of programmed cell death; GO:0009627,systemic acquired resistance	PF14543.6:Xylanase inhibitor N-terminal
gene-LOC100814080	20.44	18.21	19.42	5.74	7.1	7.93	1016	838	924	294	392	420	-1.40118	2.05766e-17	1.33839e-14	down	NC_016088.3	4922394	4925318	-	LOC100814080	protein	K09338 homeobox-leucine zipper protein | (RefSeq) homeobox-leucine zipper protein ATHB-13-like (A)	--	PREDICTED: uncharacterized protein LOC100814080 isoform X2 [Glycine max]	RecName: Full=Homeobox-leucine zipper protein ATHB-13; AltName: Full=HD-ZIP protein ATHB-13; AltName: Full=Homeodomain transcription factor ATHB-13;	SubName: Full=Uncharacterized protein {ECO:0000313|EMBL:KRH74821.1};	Transcription factor HEX, contains HOX and HALZ domains	GO:0005634,nucleus; GO:0003700,DNA-binding transcription factor activity; GO:0043565,sequence-specific DNA binding; GO:0048826,cotyledon morphogenesis; GO:0009965,leaf morphogenesis; GO:0080022,primary root development; GO:0009744,response to sucrose; GO:0006351,transcription, DNA-templated	PF02183.18:Homeobox associated leucine zipper
gene-LOC100797693	14.1	12.48	12.27	77.57	121.64	50.99	905	742	754	5128	8676	3487	2.78548	3.94621e-17	2.51644e-14	up	NC_038243.1	19191503	19200043	+	LOC100797693	protein_coding	--	--	PREDICTED: protein DETOXIFICATION 44, chloroplastic isoform X2 [Glycine max]	RecName: Full=Protein DETOXIFICATION 44, chloroplastic {ECO:0000303|PubMed:11739388}; Short=AtDTX44 {ECO:0000303|PubMed:11739388}; AltName: Full=Multidrug and toxic compound extrusion protein 44 {ECO:0000305}; Short=MATE protein 44 {ECO:0000305}; Flags: Precursor;	RecName: Full=Protein DETOXIFICATION {ECO:0000256|RuleBase:RU004914}; AltName: Full=Multidrug and toxic compound extrusion protein {ECO:0000256|RuleBase:RU004914};	Uncharacterized membrane protein, predicted efflux pump	GO:0031969,chloroplast membrane; GO:0016021,integral component of membrane; GO:0015297,antiporter activity; GO:0015238,drug transmembrane transporter activity	PF01554.18:MatE
gene-LOC100788899	1.61	2.06	1.7	0.02	0.07	0.02	97	115	98	1	5	1	-5.54599	4.63338e-17	2.89782e-14	down	NC_038252.1	1767682	1770803	+	LOC100788899	protein_coding	K12741 heterogeneous nuclear ribonucleoprotein A1/A3 | (RefSeq) UBP1-associated protein 2C (A)	ko03040: Spliceosome	PREDICTED: RNA-binding protein 24-like isoform X2 [Glycine max]	RecName: Full=Probable RNA-binding protein ARP1; AltName: Full=ABA-regulated RNA-binding protein 1 {ECO:0000303|PubMed:23040517};	SubName: Full=Uncharacterized protein {ECO:0000313|EMBL:KRH06384.1, ECO:0000313|EnsemblPlants:GLYMA16G02215.1};	Predicted RNA-binding protein SEB4 (RRM superfamily)	GO:0005634,nucleus; GO:0003729,mRNA binding; GO:0010029,regulation of seed germination; GO:0009737,response to abscisic acid; GO:0009651,response to salt stress; GO:0009414,response to water deprivation	PF00076.22:RNA recognition motif. (a.k.a. RRM, RBD, or RNP domain)
gene-GMIQD39	6.63	8.7	7.94	0.29	0.43	1.14	400	486	459	18	29	73	-3.59246	1.01516e-16	6.22925e-14	down	NC_038247.1	11611564	11614773	-	GMIQD39	protein_coding	--	--	PREDICTED: protein IQ-DOMAIN 14-like [Glycine max]	RecName: Full=Protein IQ-DOMAIN 14;	SubName: Full=Uncharacterized protein {ECO:0000313|EMBL:KRH29958.1, ECO:0000313|EnsemblPlants:GLYMA11G20880.1};	--	--	PF13178.6:Protein of unknown function (DUF4005)
gene-LOC100797958	15.68	17.06	15.98	4.6	6.2	6.45	785	791	766	237	345	344	-1.41606	1.09521e-16	6.59598e-14	down	NC_016090.3	41082929	41085419	-	LOC100797958	protein_coding	--	--	PREDICTED: BTB/POZ domain-containing protein At3g05675 [Glycine max]	RecName: Full=BTB/POZ domain-containing protein At3g05675;	SubName: Full=Uncharacterized protein {ECO:0000313|EMBL:KRH68010.1, ECO:0000313|EnsemblPlants:GLYMA03G36080.5};	--	GO:0016567,protein ubiquitination	--
gene-LOC100783008	4.28	7.77	5.86	0.74	0.99	1.27	406	683	533	72	104	128	-2.50576	1.23687e-16	7.31373e-14	down	NC_038242.1	50701839	50707871	+	LOC100783008	protein_coding	K01087 trehalose 6-phosphate phosphatase [EC:3.1.3.12] | (RefSeq) trehalose-phosphate phosphatase A-like (A)	ko00500: Starch and sucrose metabolism	PREDICTED: trehalose-phosphate phosphatase A-like [Glycine max]	RecName: Full=Trehalose-phosphate phosphatase A; Short=AtTPPA; EC=3.1.3.12; AltName: Full=Trehalose 6-phosphate phosphatase;	RecName: Full=Trehalose 6-phosphate phosphatase {ECO:0000256|RuleBase:RU361117}; EC=3.1.3.12 {ECO:0000256|RuleBase:RU361117};	Trehalose-6-phosphate synthase component TPS1 and related subunits	GO:0004805,trehalose-phosphatase activity; GO:0005992,trehalose biosynthetic process	PF02358.16:Trehalose-phosphatase
gene-LOC100305899	33.84	29.61	32.1	3.54	7.87	4.74	817	662	742	88	211	122	-2.48464	1.36659e-16	7.93649e-14	down	NC_038247.1	4163262	4164132	-	LOC100305899	protein_coding	--	--	PREDICTED: protein RALF-like 34 [Glycine max]	RecName: Full=Protein RALF-like 34; Flags: Precursor;	SubName: Full=Uncharacterized protein {ECO:0000313|EMBL:KRH28463.1, ECO:0000313|EnsemblPlants:GLYMA11G05900.1};	--	GO:0048046,apoplast; GO:0005622,intracellular; GO:0009506,plasmodesma; GO:0005179,hormone activity; GO:0004871,NA; GO:0019722,calcium-mediated signaling; GO:0007267,cell-cell signaling	PF05498.11:Rapid ALkalinization Factor (RALF)
gene-LOC100811519	15.04	20.37	18.94	2	2.94	4.57	664	833	801	91	144	215	-2.44816	1.47057e-16	8.39053e-14	down	NC_038243.1	9419868	9422234	-	LOC100811519	protein_coding	--	--	PREDICTED: uncharacterized protein LOC100811519 [Glycine max]	--	SubName: Full=Uncharacterized protein {ECO:0000313|EMBL:KRH48592.1, ECO:0000313|EnsemblPlants:GLYMA07G11160.1};	--	GO:0016021,integral component of membrane	PF03168.13:Late embryogenesis abundant protein
gene-LOC100811671	17.41	27.52	17.41	1.08	1.98	3.48	845	1237	809	54	107	180	-3.19288	1.79233e-16	1.005e-13	down	NC_038241.1	34429998	34432817	+	LOC100811671	protein_coding	K08235 xyloglucan:xyloglucosyl transferase [EC:2.4.1.207] | (RefSeq) xyloglucan endotransglucosylase/hydrolase 2 (A)	--	PREDICTED: xyloglucan endotransglucosylase/hydrolase 2 isoform X1 [Glycine max]	RecName: Full=Xyloglucan endotransglucosylase/hydrolase 2 {ECO:0000250|UniProtKB:Q38857}; EC=2.4.1.207 {ECO:0000250|UniProtKB:Q38857}; AltName: Full=Brassinosteroid-regulated protein BRU1 {ECO:0000303|PubMed:8115544}; Flags: Precursor;	RecName: Full=Xyloglucan endotransglucosylase/hydrolase {ECO:0000256|RuleBase:RU361120}; EC=2.4.1.207 {ECO:0000256|RuleBase:RU361120};	--	GO:0048046,apoplast; GO:0005618,cell wall; GO:0004553,hydrolase activity, hydrolyzing O-glycosyl compounds; GO:0016762,xyloglucan:xyloglucosyl transferase activity; GO:0042546,cell wall biogenesis; GO:0010411,xyloglucan metabolic process	PF00722.21:Glycosyl hydrolases family 16
gene-LOC100784660	23.64	19.94	26.07	3.49	4.24	6.9	1059	827	1118	161	211	329	-2.18241	5.24793e-16	2.89277e-13	down	NC_016088.3	53106986	53109113	-	LOC100784660	protein_coding	K08235 xyloglucan:xyloglucosyl transferase [EC:2.4.1.207] | (RefSeq) probable xyloglucan endotransglucosylase/hydrolase protein 6 (A)	--	PREDICTED: probable xyloglucan endotransglucosylase/hydrolase protein 6 [Glycine max]	RecName: Full=Probable xyloglucan endotransglucosylase/hydrolase protein 6; Short=At-XTH6; Short=XTH-6; EC=2.4.1.207; Flags: Precursor;	RecName: Full=Xyloglucan endotransglucosylase/hydrolase {ECO:0000256|RuleBase:RU361120}; EC=2.4.1.207 {ECO:0000256|RuleBase:RU361120};	--	GO:0048046,apoplast; GO:0005618,cell wall; GO:0004553,hydrolase activity, hydrolyzing O-glycosyl compounds; GO:0016762,xyloglucan:xyloglucosyl transferase activity; GO:0042546,cell wall biogenesis; GO:0071555,cell wall organization; GO:0009414,response to water deprivation; GO:0010411,xyloglucan metabolic process	PF00722.21:Glycosyl hydrolases family 16
gene-LOC100775992	15.57	13.27	13.93	3.15	3.62	5.2	894	706	766	186	231	318	-1.76179	5.43882e-16	2.94802e-13	down	NC_016091.3	7517589	7519996	-	LOC100775992	protein_coding	--	--	PREDICTED: uncharacterized protein LOC100775992 [Glycine max]	--	SubName: Full=Uncharacterized protein {ECO:0000313|EMBL:KRH62125.1, ECO:0000313|EnsemblPlants:GLYMA04G09270.1};	--	--	PF06219.12:Protein of unknown function (DUF1005)
gene-LOC100813564	22.42	21.1	14.6	2.04	3.45	4.63	1656	1443	1033	155	283	364	-2.45602	6.80644e-16	3.62884e-13	down	NC_038254.1	53671995	53682313	+	LOC100813564	protein_coding	K08653 membrane-bound transcription factor site-1 protease [EC:3.4.21.112] | (RefSeq) subtilisin-like protease SBT6.1 (A)	ko04141: Protein processing in endoplasmic reticulum	PREDICTED: subtilisin-like protease Glyma18g48580 [Glycine max]	RecName: Full=Subtilisin-like protease Glyma18g48580; EC=3.4.21.-; Contains: RecName: Full=Subtilase peptide GmSubPep; AltName: Full=Glycine max subtilase peptide; Short=GmSubPep; Flags: Precursor;	SubName: Full=Uncharacterized protein {ECO:0000313|EnsemblPlants:GLYMA18G48530.1};	--	GO:0005576,extracellular region; GO:0004252,serine-type endopeptidase activity	PF00082.22:Subtilase family
gene-LOC100788197	4.5	5.78	2.76	0.43	0.57	0.63	276	328	162	27	39	41	-2.91684	7.20822e-16	3.78106e-13	down	NC_038244.1	414628	418135	+	LOC100788197	protein_coding	K19996 phosphatidylinositol transfer protein SFH5 | (RefSeq) patellin-3 isoform X1 (A)	--	PREDICTED: patellin-3-like [Glycine max]	RecName: Full=Patellin-5;	SubName: Full=Uncharacterized protein {ECO:0000313|EMBL:KRH41016.1, ECO:0000313|EnsemblPlants:GLYMA08G00780.1};	Phosphatidylinositol transfer protein SEC14 and related proteins	GO:0009507,chloroplast; GO:0016020,membrane; GO:0008289,lipid binding; GO:0007049,cell cycle; GO:0051301,cell division	PF00650.20:CRAL/TRIO domain
gene-BZIP58	21.92	23.08	23.54	0.71	3.18	2.18	1197	1167	1231	40	193	127	-3.43514	8.80977e-16	4.5478e-13	down	NC_038248.1	36772907	36777119	+	BZIP58	bZIP58	K20557 transcription factor VIP1 | (RefSeq) BZIP131, bZIP129; bZIP transcription factor bZIP131 (A)	ko04016: MAPK signaling pathway - plant	transcription factor bZIP58 [Glycine max]	RecName: Full=Basic leucine zipper 34 {ECO:0000303|PubMed:11906833}; Short=AtbZIP34 {ECO:0000303|PubMed:11906833}; Short=bZIP protein 34;	SubName: Full=Uncharacterized protein {ECO:0000313|EMBL:ACU21092.1, ECO:0000313|EnsemblPlants:GLYMA12G33600.1};	--	GO:0005634,nucleus; GO:0003677,DNA binding; GO:0003700,DNA-binding transcription factor activity; GO:0000977,RNA polymerase II regulatory region sequence-specific DNA binding; GO:0009555,pollen development; GO:0045893,positive regulation of transcription, DNA-templated; GO:0006351,transcription, DNA-templated	PF07716.15:Basic region leucine zipper
gene-LOC100820013	1	1.13	0.51	5.58	9.74	5.14	112	117	55	642	1210	612	3.04301	1.01548e-15	5.16022e-13	up	NC_038256.1	43463956	43467988	-	LOC100820013	protein_coding	K09286 EREBP-like factor | (RefSeq) ethylene-responsive transcription factor RAP2-4 (A)	--	PREDICTED: ethylene-responsive transcription factor ERF062-like [Glycine max]	RecName: Full=Ethylene-responsive transcription factor ERF062;	SubName: Full=Uncharacterized protein {ECO:0000313|EMBL:KRG92191.1, ECO:0000313|EnsemblPlants:GLYMA20G33890.1};	--	GO:0005634,nucleus; GO:0003677,DNA binding; GO:0003700,DNA-binding transcription factor activity; GO:0009873,ethylene-activated signaling pathway; GO:0006351,transcription, DNA-templated	PF00847.20:AP2 domain
gene-LOC100781835	7.09	7.48	7	26.69	19.03	23.7	354	346	335	1373	1056	1261	1.78647	1.33655e-15	6.60677e-13	up	NC_016089.3	14757880	14760133	-	LOC100781835	protein_coding	--	--	PREDICTED: uncharacterized protein LOC100781835 [Glycine max]	--	SubName: Full=Uncharacterized protein {ECO:0000313|EMBL:KRH71350.1, ECO:0000313|EnsemblPlants:GLYMA02G16140.1};	--	--	PF04720.12:PDDEXK-like family of unknown function
gene-LOC100807612	4.18	3.68	6.05	0.28	0.49	0.64	147	120	204	10	19	24	-3.23739	1.34078e-15	6.60677e-13	down	NC_038250.1	12745691	12747303	-	LOC100807612	protein_coding	K09286 EREBP-like factor | (RefSeq) ethylene-responsive transcription factor RAP2-4 (A)	--	PREDICTED: ethylene-responsive transcription factor ERF003-like isoform X1 [Glycine max]	RecName: Full=Ethylene-responsive transcription factor ERF003;	SubName: Full=Uncharacterized protein {ECO:0000313|EnsemblPlants:GLYMA14G13470.2};	--	GO:0005634,nucleus; GO:0003677,DNA binding; GO:0003700,DNA-binding transcription factor activity; GO:0009873,ethylene-activated signaling pathway; GO:0006351,transcription, DNA-templated	PF00847.20:AP2 domain
gene-LOC100795601	32.04	28.91	32.38	66.66	67.83	66.58	1277	1067	1236	2736	3004	2827	1.19947	1.64436e-15	7.98175e-13	up	NC_038253.1	37109450	37111240	-	LOC100795601	protein_coding	--	--	PREDICTED: uncharacterized protein LOC100795601 [Glycine max]	--	SubName: Full=Uncharacterized protein {ECO:0000313|EMBL:KRH05312.1, ECO:0000313|EnsemblPlants:GLYMA17G33500.4};	--	--	PF07911.13:Protein of unknown function (DUF1677)
gene-LOC100815570	12.5	13.71	10.51	2.22	3.85	3.06	744	756	599	136	255	194	-1.92534	2.33862e-15	1.11848e-12	down	NC_016091.3	1525918	1533960	+	LOC100815570	protein_coding	K19791 iron transport multicopper oxidase | (RefSeq) L-ascorbate oxidase homolog (A)	--	PREDICTED: L-ascorbate oxidase homolog [Glycine max]	RecName: Full=L-ascorbate oxidase homolog; EC=1.10.3.-; Flags: Precursor;	SubName: Full=Uncharacterized protein {ECO:0000313|EMBL:KRH60965.1, ECO:0000313|EnsemblPlants:GLYMA04G02140.1};	Multicopper oxidases	GO:0005576,extracellular region; GO:0005507,copper ion binding; GO:0016491,oxidoreductase activity	PF00394.22:Multicopper oxidase
gene-LOC100787815	12.11	9.69	10.9	2.31	2.62	3.77	621	460	535	122	149	206	-1.83373	3.00894e-15	1.41494e-12	down	NC_038251.1	12941642	12944957	-	LOC100787815	protein_coding	K23869 galactan beta-1,4-galactosyltransferase [EC:2.4.1.-] | (RefSeq) galactan beta-1,4-galactosyltransferase GALS3 (A)	--	PREDICTED: uncharacterized protein LOC100787815 [Glycine max]	RecName: Full=Galactan beta-1,4-galactosyltransferase GALS2 {ECO:0000305}; EC=2.4.1.- {ECO:0000305}; AltName: Full=Beta-1,4-galactan synthase; AltName: Full=Galactan synthase 2 {ECO:0000303|PubMed:23243126};	SubName: Full=Uncharacterized protein {ECO:0000313|EMBL:KRH12153.1, ECO:0000313|EnsemblPlants:GLYMA15G16630.1};	Extracellular protein with conserved cysteines	GO:0005737,cytoplasm; GO:0000139,Golgi membrane; GO:0016021,integral component of membrane; GO:0005773,vacuole; GO:0016757,transferase activity, transferring glycosyl groups; GO:0042546,cell wall biogenesis; GO:0071555,cell wall organization	PF01697.27:Glycosyltransferase family 92
novel.325	0.980967	1.08759	1.23116	8.09621	5.24922	4.48345	134	137	161	1145	809	653	2.56246	3.04551e-15	1.41494e-12	up	NC_038244.1	12340695	12342744	+	--	--	K15030 translation initiation factor 3 subunit M | (RefSeq) uncharacterized protein LOC106336381 isoform X1 (A)	--	hypothetical protein GLYMA_07G187200 [Glycine max]	RecName: Full=F-box protein CPR1; AltName: Full=Protein CONSTITUTIVE EXPRESSER OF PR GENES 1; AltName: Full=Protein CONSTITUTIVE EXPRESSER OF PR GENES 30 {ECO:0000303|PubMed:19682297};	SubName: Full=Uncharacterized protein {ECO:0000313|EMBL:KRH49909.1};	--	GO:0005737,cytoplasm; GO:0005634,nucleus; GO:0004842,ubiquitin-protein transferase activity; GO:0031348,negative regulation of defense response; GO:0042177,negative regulation of protein catabolic process; GO:0009626,plant-type hypersensitive response; GO:0031146,SCF-dependent proteasomal ubiquitin-dependent protein catabolic process	PF08268.12:F-box associated domain
gene-LOC100816641	63.17	59.77	67.3	15.78	25.04	20.04	3803	3332	3880	978	1675	1285	-1.56281	3.31533e-15	1.51861e-12	down	NC_038256.1	41802324	41806084	-	LOC100816641	protein_coding	--	--	PREDICTED: GATA transcription factor 8-like isoform X1 [Glycine max]	RecName: Full=GATA transcription factor 8;	RecName: Full=GATA transcription factor {ECO:0000256|PIRNR:PIRNR016992};	GATA-4/5/6 transcription factors	GO:0005634,nucleus; GO:0005667,transcription factor complex; GO:0003682,chromatin binding; GO:0003700,DNA-binding transcription factor activity; GO:0000977,RNA polymerase II regulatory region sequence-specific DNA binding; GO:0001085,RNA polymerase II transcription factor binding; GO:0001228,DNA-binding transcription activator activity, RNA polymerase II-specific; GO:0008270,zinc ion binding; GO:…	PF00320.27:GATA zinc finger
gene-LOC100776019	2.95	3.56	4.6	0.06	0.03	0.27	103	115	154	2	1	10	-4.92743	3.51762e-15	1.58563e-12	down	NC_038256.1	45031490	45034505	+	LOC100776019	protein	K00430 peroxidase [EC:1.11.1.7] | (RefSeq) peroxidase 47 (A)	ko00940: Phenylpropanoid biosynthesis	peroxidase superfamily protein [Glycine max]	RecName: Full=Peroxidase 47; Short=Atperox P47; EC=1.11.1.7; AltName: Full=ATP32; Flags: Precursor;	RecName: Full=Peroxidase {ECO:0000256|RuleBase:RU362060, ECO:0000256|SAAS:SAAS00709852}; EC=1.11.1.7 {ECO:0000256|RuleBase:RU362060, ECO:0000256|SAAS:SAAS00709852};	--	GO:0005576,extracellular region; GO:0009505,plant-type cell wall; GO:0009506,plasmodesma; GO:0020037,heme binding; GO:0046872,metal ion binding; GO:0004601,peroxidase activity; GO:0042744,hydrogen peroxide catabolic process; GO:0009664,plant-type cell wall organization; GO:0006979,response to oxidative stress	PF00141.23:Peroxidase
gene-LOC100813219	2.66	3.18	1.9	0.11	0.28	0.34	196	217	134	8	23	27	-3.33354	3.55916e-15	1.58563e-12	down	NC_038254.1	51178297	51183227	-	LOC100813219	protein_coding	K13648 alpha-1,4-galacturonosyltransferase [EC:2.4.1.43] | (RefSeq) polygalacturonate 4-alpha-galacturonosyltransferase-like (A)	ko00520: Amino sugar and nucleotide sugar metabolism	PREDICTED: polygalacturonate 4-alpha-galacturonosyltransferase-like [Glycine max]	RecName: Full=Polygalacturonate 4-alpha-galacturonosyltransferase; EC=2.4.1.43; AltName: Full=Alpha-1,4-galacturonosyltransferase 1; AltName: Full=Galacturonosyltransferase 1; AltName: Full=Like glycosyl transferase 1;	RecName: Full=Hexosyltransferase {ECO:0000256|RuleBase:RU362027}; EC=2.4.1.- {ECO:0000256|RuleBase:RU362027};	--	GO:0005768,endosome; GO:0005794,Golgi apparatus; GO:0000139,Golgi membrane; GO:0016021,integral component of membrane; GO:0005802,trans-Golgi network; GO:0047262,polygalacturonate 4-alpha-galacturonosyltransferase activity; GO:0010289,homogalacturonan biosynthetic process	PF01501.20:Glycosyl transferase family 8
gene-LOC100814953	37.91	56.38	41.82	9.38	11.86	15.21	2707	3728	2859	690	941	1157	-1.82308	3.89765e-15	1.71296e-12	down	NC_038252.1	37111882	37116497	+	LOC100814953	protein_coding	--	--	PREDICTED: probable metal-nicotianamine transporter YSL7 [Glycine max]	RecName: Full=Probable metal-nicotianamine transporter YSL8; AltName: Full=Protein YELLOW STRIPE LIKE 8; Short=AtYSL8;	SubName: Full=Uncharacterized protein {ECO:0000313|EMBL:KRH09387.1, ECO:0000313|EnsemblPlants:GLYMA16G33840.1};	--	GO:0016021,integral component of membrane; GO:0005886,plasma membrane; GO:0022857,transmembrane transporter activity	PF03169.15:OPT oligopeptide transporter protein
gene-LOC100805853	70.52	82.21	75.5	19.01	29.41	28.53	3546	3828	3635	984	1643	1528	-1.49073	4.11366e-15	1.78379e-12	down	NC_038252.1	6863062	6866216	+	LOC100805853	protein_coding	--	--	PREDICTED: GDSL esterase/lipase At5g14450 [Glycine max]	RecName: Full=GDSL esterase/lipase At5g14450; EC=3.1.1.-; AltName: Full=Extracellular lipase At5g14450; Flags: Precursor;	SubName: Full=Uncharacterized protein {ECO:0000313|EMBL:KRH07113.1, ECO:0000313|EnsemblPlants:GLYMA16G07450.1};	--	GO:0005576,extracellular region; GO:0009505,plant-type cell wall; GO:0009506,plasmodesma; GO:0016788,hydrolase activity, acting on ester bonds; GO:0016042,lipid catabolic process	PF00657.22:GDSL-like Lipase/Acylhydrolase
gene-LOC100792701	14.05	12	14.55	1.21	2.91	2.65	373	295	370	33	86	75	-2.51251	6.37356e-15	2.72738e-12	down	NC_038256.1	24149512	24150720	-	LOC100792701	protein_coding	--	--	PREDICTED: mavicyanin-like [Glycine max]	RecName: Full=Early nodulin-like protein 1; AltName: Full=Phytocyanin-like protein; Flags: Precursor;	SubName: Full=Early nodulin-like protein 1 {ECO:0000313|EMBL:KHN11093.1};	--	GO:0031225,anchored component of membrane; GO:0046658,anchored component of plasma membrane; GO:0005886,plasma membrane; GO:0009506,plasmodesma; GO:0009055,electron transfer activity	PF02298.17:Plastocyanin-like domain
gene-LOC100790013	13.33	12.53	13.28	1.2	2.88	1.33	433	377	413	40	104	46	-2.77079	6.4837e-15	2.73848e-12	down	NC_038246.1	47980673	47982934	+	LOC100790013	endotransglucosylase/hydrolase	K08235 xyloglucan:xyloglucosyl transferase [EC:2.4.1.207] | (RefSeq) probable xyloglucan endotransglucosylase/hydrolase protein 8-like (A)	--	uncharacterized protein LOC100790013 precursor [Glycine max]	RecName: Full=Probable xyloglucan endotransglucosylase/hydrolase protein 8; Short=At-XTH8; Short=XTH-8; EC=2.4.1.207; Flags: Precursor;	RecName: Full=Xyloglucan endotransglucosylase/hydrolase {ECO:0000256|RuleBase:RU361120}; EC=2.4.1.207 {ECO:0000256|RuleBase:RU361120};	--	GO:0048046,apoplast; GO:0005618,cell wall; GO:0004553,hydrolase activity, hydrolyzing O-glycosyl compounds; GO:0016762,xyloglucan:xyloglucosyl transferase activity; GO:0042546,cell wall biogenesis; GO:0071555,cell wall organization; GO:0010411,xyloglucan metabolic process	PF00722.21:Glycosyl hydrolases family 16
gene-LOC100819926	12.84	11.67	12.43	3.42	4.13	5.18	728	613	675	200	260	313	-1.45753	7.53761e-15	3.1428e-12	down	NC_038253.1	36492606	36494651	+	LOC100819926	protein_coding	--	--	PREDICTED: uncharacterized protein LOC100819926 [Glycine max]	--	SubName: Full=Uncharacterized protein {ECO:0000313|EMBL:KHN22514.1};	--	--	PF05910.12:Plant protein of unknown function (DUF868)
gene-LOC100805378	3.46	5.19	3.29	0.47	0.49	0.8	186	258	169	26	29	46	-2.68145	8.16356e-15	3.33057e-12	down	NC_038254.1	48972373	48975054	+	LOC100805378	protein_coding	K14496 abscisic acid receptor PYR/PYL family | (RefSeq) abscisic acid receptor PYL4-like (A)	ko04016: MAPK signaling pathway - plant; ko04075: Plant hormone signal transduction	PREDICTED: abscisic acid receptor PYL4-like [Glycine max]	RecName: Full=Abscisic acid receptor PYL4; AltName: Full=ABI1-binding protein 2; AltName: Full=PYR1-like protein 4; AltName: Full=Regulatory components of ABA receptor 10;	SubName: Full=Uncharacterized protein {ECO:0000313|EMBL:KRH00319.1, ECO:0000313|EnsemblPlants:GLYMA18G43676.2};	--	GO:0005737,cytoplasm; GO:0005634,nucleus; GO:0005886,plasma membrane; GO:0010427,abscisic acid binding; GO:0042803,protein homodimerization activity; GO:0004864,protein phosphatase inhibitor activity; GO:0004872,NA; GO:0009738,abscisic acid-activated signaling pathway	PF10604.9:Polyketide cyclase / dehydrase and lipid transport
gene-LOC100784967	41.53	33.72	36.5	10.44	13.03	9.34	1515	1139	1275	392	528	363	-1.6751	8.19279e-15	3.33057e-12	down	NC_038242.1	2963349	2964664	+	LOC100784967	protein_coding	K14499 BRI1 kinase inhibitor 1 | (RefSeq) BRI1 kinase inhibitor 1-like (A)	ko04075: Plant hormone signal transduction	PREDICTED: BRI1 kinase inhibitor 1-like [Glycine max]	RecName: Full=BRI1 kinase inhibitor 1;	SubName: Full=Uncharacterized protein {ECO:0000313|EMBL:KRH51974.1, ECO:0000313|EnsemblPlants:GLYMA06G04220.1};	--	GO:0005829,cytosol; GO:0005886,plasma membrane; GO:0046982,protein heterodimerization activity; GO:0004860,protein kinase inhibitor activity; GO:0009742,brassinosteroid mediated signaling pathway; GO:0006629,lipid metabolic process; GO:0010423,negative regulation of brassinosteroid biosynthetic process	--
gene-LOC100776623	9.82	16.47	13.17	1.34	2.6	2.87	613	952	787	86	180	191	-2.4657	8.36057e-15	3.35682e-12	down	NC_038252.1	1222856	1228853	-	LOC100776623	protein_coding	K01051 pectinesterase [EC:3.1.1.11] | (RefSeq) pectinesterase-like (A)	ko00040: Pentose and glucuronate interconversions	PREDICTED: pectinesterase-like [Glycine max]	RecName: Full=Pectinesterase/pectinesterase inhibitor 3; Includes: RecName: Full=Pectinesterase inhibitor 3; AltName: Full=Pectin methylesterase inhibitor 3; Includes: RecName: Full=Pectinesterase 3; Short=PE 3; EC=3.1.1.11; AltName: Full=Pectin methylesterase 27; Short=AtPME27; AltName: Full=Pectin methylesterase 3; Flags: Precursor;	RecName: Full=Pectinesterase {ECO:0000256|RuleBase:RU000589}; EC=3.1.1.11 {ECO:0000256|RuleBase:RU000589};	--	GO:0048046,apoplast; GO:0005618,cell wall; GO:0005737,cytoplasm; GO:0005886,plasma membrane; GO:0045330,aspartyl esterase activity; GO:0030599,pectinesterase activity; GO:0046910,pectinesterase inhibitor activity; GO:0042545,cell wall modification; GO:0050829,defense response to Gram-negative bacterium; GO:0045490,pectin catabolic process; GO:0009620,response to fungus; GO:0009624,response to nem…	PF01095.19:Pectinesterase
gene-LOC100792229	20.97	38.31	20.56	2.42	3.39	5.34	590	998	554	70	106	160	-2.77018	1.1217e-14	4.44876e-12	down	NC_038243.1	19114576	19115590	+	LOC100792229	protein_coding	K14496 abscisic acid receptor PYR/PYL family | (RefSeq) abscisic acid receptor PYL4-like (A)	ko04016: MAPK signaling pathway - plant; ko04075: Plant hormone signal transduction	PREDICTED: abscisic acid receptor PYL4-like [Glycine max]	RecName: Full=Abscisic acid receptor PYL4; AltName: Full=ABI1-binding protein 2; AltName: Full=PYR1-like protein 4; AltName: Full=Regulatory components of ABA receptor 10;	SubName: Full=Uncharacterized protein {ECO:0000313|EMBL:KRH49452.1, ECO:0000313|EnsemblPlants:GLYMA07G19120.1};	--	GO:0005737,cytoplasm; GO:0005634,nucleus; GO:0005886,plasma membrane; GO:0010427,abscisic acid binding; GO:0042803,protein homodimerization activity; GO:0004864,protein phosphatase inhibitor activity; GO:0004872,NA; GO:0009738,abscisic acid-activated signaling pathway	PF10604.9:Polyketide cyclase / dehydrase and lipid transport
gene-LOC100809700	12.97	16.59	13.31	1.88	2.84	4.27	1157	1370	1137	173	281	406	-2.18656	1.30388e-14	5.10902e-12	down	NC_038248.1	20759744	20763186	-	LOC100809700	protein_coding	K13430 serine/threonine-protein kinase PBS1 [EC:2.7.11.1] | (RefSeq) serine/threonine-protein kinase PBS1-like (A)	ko04626: Plant-pathogen interaction	PREDICTED: receptor-like protein kinase THESEUS 1 [Glycine max]	RecName: Full=Receptor-like protein kinase THESEUS 1; EC=2.7.11.-; Flags: Precursor;	SubName: Full=Uncharacterized protein {ECO:0000313|EMBL:KRH26047.1, ECO:0000313|EnsemblPlants:GLYMA12G22660.1};	Serine/threonine protein kinase	GO:0016021,integral component of membrane; GO:0005886,plasma membrane; GO:0009506,plasmodesma; GO:0005524,ATP binding; GO:0004672,protein kinase activity; GO:0004674,protein serine/threonine kinase activity; GO:0046777,protein autophosphorylation	PF07714.17:Protein tyrosine kinase
novel.793	534.801	0	588.601	0	0	0	99071	0	104509	0	0	0	-30	1.60353e-14	6.20834e-12	down	NC_038254.1	43487830	43489459	-	--	--	--	--	hypothetical protein GLYMA_18G180800 [Glycine max]	RecName: Full=Metallothionein-like protein 2; Short=MT-2;	SubName: Full=Uncharacterized protein {ECO:0000313|EMBL:KRG99928.1, ECO:0000313|EnsemblPlants:GLYMA18G39690.1};	Predicted metallothionein	GO:0046872,metal ion binding	PF01439.18:Metallothionein
novel.878	1.72124	4.69225	1.64287	0	0	0	114	286	104	0	0	0	-9.91103	2.49886e-14	9.56093e-12	down	NC_038256.1	36987445	36988025	.	--	--	--	--	hypothetical protein GLYMA_20G128200 [Glycine max]	--	SubName: Full=Uncharacterized protein {ECO:0000313|EMBL:KRG91017.1, ECO:0000313|EnsemblPlants:GLYMA20G26430.1};	--	--	--
gene-LOC100816892	13.35	10.54	12.4	24.85	33.3	34.76	480	351	427	920	1330	1331	1.43512	2.82205e-14	1.06655e-11	up	NC_038252.1	3982379	3984853	-	LOC100816892	protein_coding	K03671 thioredoxin 1 | (RefSeq) thioredoxin H2-1-like (A)	--	PREDICTED: thioredoxin-like 1-1, chloroplastic [Glycine max]	RecName: Full=Thioredoxin-like 1-1, chloroplastic; AltName: Full=Atypical cysteine/histidine-rich thioredoxin 4; Short=AtACHT4; AltName: Full=Lilium-type thioredoxin 1-1; Flags: Precursor;	SubName: Full=Uncharacterized protein {ECO:0000313|EMBL:KRH06734.1, ECO:0000313|EnsemblPlants:GLYMA16G04700.1};	Thioredoxin	GO:0009507,chloroplast; GO:0031969,chloroplast membrane; GO:0009570,chloroplast stroma; GO:0016671,oxidoreductase activity, acting on a sulfur group of donors, disulfide as acceptor; GO:0045454,cell redox homeostasis	PF00085.20:Thioredoxin
gene-LOC100798073	6.81	6.12	6.24	0.88	1.86	1.24	489	407	429	65	148	95	-2.18899	2.85314e-14	1.06655e-11	down	NC_038245.1	48419906	48424960	+	LOC100798073	protein_coding	K13648 alpha-1,4-galacturonosyltransferase [EC:2.4.1.43] | (RefSeq) polygalacturonate 4-alpha-galacturonosyltransferase-like (A)	ko00520: Amino sugar and nucleotide sugar metabolism	PREDICTED: polygalacturonate 4-alpha-galacturonosyltransferase-like isoform X1 [Glycine max]	RecName: Full=Polygalacturonate 4-alpha-galacturonosyltransferase; EC=2.4.1.43; AltName: Full=Alpha-1,4-galacturonosyltransferase 1; AltName: Full=Galacturonosyltransferase 1; AltName: Full=Like glycosyl transferase 1;	RecName: Full=Hexosyltransferase {ECO:0000256|RuleBase:RU362027}; EC=2.4.1.- {ECO:0000256|RuleBase:RU362027};	--	GO:0005768,endosome; GO:0005794,Golgi apparatus; GO:0000139,Golgi membrane; GO:0016021,integral component of membrane; GO:0005802,trans-Golgi network; GO:0047262,polygalacturonate 4-alpha-galacturonosyltransferase activity; GO:0010289,homogalacturonan biosynthetic process	PF01501.20:Glycosyl transferase family 8
gene-LOC100795606	19.52	20.32	20.72	1.35	3.21	4.4	1082	1043	1100	77	198	260	-2.69953	2.94022e-14	1.08661e-11	down	NC_038245.1	4131010	4134577	-	LOC100795606	protein_coding	K23869 galactan beta-1,4-galactosyltransferase [EC:2.4.1.-] | (RefSeq) galactan beta-1,4-galactosyltransferase GALS3 (A)	--	PREDICTED: uncharacterized protein LOC100795606 [Glycine max]	RecName: Full=Galactan beta-1,4-galactosyltransferase GALS2 {ECO:0000305}; EC=2.4.1.- {ECO:0000305}; AltName: Full=Beta-1,4-galactan synthase; AltName: Full=Galactan synthase 2 {ECO:0000303|PubMed:23243126};	SubName: Full=Uncharacterized protein {ECO:0000313|EMBL:KRH37152.1, ECO:0000313|EnsemblPlants:GLYMA09G05300.2};	Extracellular protein with conserved cysteines	GO:0005737,cytoplasm; GO:0000139,Golgi membrane; GO:0016021,integral component of membrane; GO:0005773,vacuole; GO:0016757,transferase activity, transferring glycosyl groups; GO:0042546,cell wall biogenesis; GO:0071555,cell wall organization	PF01697.27:Glycosyltransferase family 92
gene-LOC100819561	10.5	10.04	10.4	45.65	28.81	35.8	444	393	421	1987	1353	1612	1.93857	3.50109e-14	1.27935e-11	up	NC_038244.1	16773417	16774941	-	LOC100819561	gbkey=Gene	--	--	F-box/kelch-repeat protein [Glycine max]	RecName: Full=F-box/kelch-repeat protein At1g80440;	SubName: Full=Uncharacterized protein {ECO:0000313|EMBL:KRH44388.1, ECO:0000313|EnsemblPlants:GLYMA08G22170.1};	FOG: Kelch repeat	GO:0005829,cytosol; GO:0019005,SCF ubiquitin ligase complex; GO:0031625,ubiquitin protein ligase binding; GO:0080037,negative regulation of cytokinin-activated signaling pathway; GO:0043161,proteasome-mediated ubiquitin-dependent protein catabolic process; GO:0042787,NA; GO:2000762,regulation of phenylpropanoid metabolic process; GO:0030162,regulation of proteolysis	PF13964.6:Kelch motif
gene-LOC100779571	7.43	9.36	7.72	2.1	3.06	2.56	671	783	668	195	307	246	-1.58251	3.56998e-14	1.29003e-11	down	NC_038256.1	36180242	36185697	-	LOC100779571	protein_coding	K17506 protein phosphatase 1L [EC:3.1.3.16] | (RefSeq) probable protein phosphatase 2C 76 (A)	--	PREDICTED: probable protein phosphatase 2C 15 [Glycine max]	RecName: Full=Probable protein phosphatase 2C 15; Short=AtPP2C15; EC=3.1.3.16;	SubName: Full=Uncharacterized protein {ECO:0000313|EMBL:KRG90875.1, ECO:0000313|EnsemblPlants:GLYMA20G25360.3};	Serine/threonine protein phosphatase	GO:0046872,metal ion binding; GO:0004722,protein serine/threonine phosphatase activity	PF00481.21:Protein phosphatase 2C
gene-LOC100817236	7.64	5.84	5.65	0.69	1.54	1.15	398	282	282	37	89	64	-2.42335	4.04524e-14	1.44571e-11	down	NC_038244.1	10453644	10455523	-	LOC100817236	protein_coding	--	--	PREDICTED: uncharacterized protein LOC100817236 [Glycine max]	--	SubName: Full=Uncharacterized protein {ECO:0000313|EMBL:KRH43196.1, ECO:0000313|EnsemblPlants:GLYMA08G14510.1};	--	GO:0016021,integral component of membrane	--
gene-LOC100806220	7.39	11.86	8.67	1.44	2.35	2.31	408	606	458	82	144	136	-2.11373	4.47106e-14	1.58052e-11	down	NC_038253.1	38275501	38278783	+	LOC100806220	protein_coding	K01193 beta-fructofuranosidase [EC:3.2.1.26] | (RefSeq) beta-fructofuranosidase, cell wall isozyme-like (A)	ko00052: Galactose metabolism; ko00500: Starch and sucrose metabolism	PREDICTED: fructan 6-exohydrolase-like [Glycine max]	RecName: Full=Fructan 6-exohydrolase {ECO:0000312|EMBL:CAD48404.1}; EC=3.2.1.154; Flags: Precursor;	SubName: Full=Uncharacterized protein {ECO:0000313|EMBL:KRH05439.1, ECO:0000313|EnsemblPlants:GLYMA17G34570.1};	Beta-fructofuranosidase (invertase)	GO:0033949,fructan beta-(2,6)-fructosidase activity; GO:0005975,carbohydrate metabolic process	PF00251.20:Glycosyl hydrolases family 32 N-terminal domain
gene-LOC100783436	3.73	4.96	5.88	18.26	19.68	15.54	118	145	178	594	691	523	1.97245	4.55128e-14	1.59158e-11	up	NC_016088.3	19949535	19950674	-	LOC100783436	protein_coding	K14488 SAUR family protein | (RefSeq) auxin-responsive protein SAUR36 (A)	ko04075: Plant hormone signal transduction	PREDICTED: auxin-responsive protein SAUR36 [Glycine max]	RecName: Full=Auxin-responsive protein SAUR36 {ECO:0000305}; AltName: Full=Protein RESPONSE TO AUXINS AND GIBBERELLINS 1 {ECO:0000303|PubMed:23503980}; AltName: Full=Protein SENESCENCE-ASSOCIATED GENE 201 {ECO:0000305}; AltName: Full=Protein SMALL AUXIN UP RNA 36 {ECO:0000303|PubMed:12036261};	SubName: Full=Uncharacterized protein {ECO:0000313|EMBL:KRH75321.1, ECO:0000313|EnsemblPlants:GLYMA01G17300.1};	--	GO:0005634,nucleus; GO:0009734,auxin-activated signaling pathway; GO:0007275,multicellular organism development; GO:1900057,positive regulation of leaf senescence; GO:0040008,regulation of growth; GO:0010029,regulation of seed germination	PF02519.14:Auxin responsive protein
novel.754	100.179	91.3284	98.5064	15.4295	30.7197	27.7592	11853	9958	11171	1892	4103	3504	-1.88766	4.99535e-14	1.72828e-11	down	NC_038253.1	38609596	38610636	.	--	--	--	--	--	--	SubName: Full=Uncharacterized protein {ECO:0000313|EnsemblPlants:GLYMA17G34921.1};	--	GO:0016021,integral component of membrane	--
gene-LOC100783655	12.98	17.71	16.47	1.51	3.61	3.46	1225	1548	1489	147	379	348	-2.39146	5.13594e-14	1.75822e-11	down	NC_038247.1	34453445	34457675	+	LOC100783655	protein_coding	K13430 serine/threonine-protein kinase PBS1 [EC:2.7.11.1] | (RefSeq) serine/threonine-protein kinase PBS1-like (A)	ko04626: Plant-pathogen interaction	PREDICTED: receptor-like kinase TMK4 [Glycine max]	RecName: Full=Receptor-like kinase TMK4 {ECO:0000303|PubMed:23613767}; EC=2.7.11.1 {ECO:0000305}; AltName: Full=BAK1-associating receptor-like kinase 1 {ECO:0000303|PubMed:23921992}; AltName: Full=Leucine-rich repeat receptor-like kinases TMK4 {ECO:0000303|PubMed:23613767}; AltName: Full=Transmembrane kinase 4 {ECO:0000303|PubMed:23613767}; Flags: Precursor;	SubName: Full=Uncharacterized protein {ECO:0000313|EMBL:KRH31559.1, ECO:0000313|EnsemblPlants:GLYMA11G36700.1};	--	GO:0005794,Golgi apparatus; GO:0016021,integral component of membrane; GO:0005886,plasma membrane; GO:0009506,plasmodesma; GO:0005524,ATP binding; GO:0004675,transmembrane receptor protein serine/threonine kinase activity; GO:0007166,cell surface receptor signaling pathway; GO:0006468,protein phosphorylation	PF07714.17:Protein tyrosine kinase
gene-LOC100807884	13.95	7.21	7.37	0.8	1.54	1.59	775	371	392	46	95	94	-2.7883	5.61644e-14	1.90268e-11	down	NC_038247.1	2348749	2352063	-	LOC100807884	protein_coding	K22683 aspartyl protease family protein [EC:3.4.23.-] | (RefSeq) aspartyl protease family protein 2 (A)	--	PREDICTED: protein ASPARTIC PROTEASE IN GUARD CELL 1-like [Glycine max]	RecName: Full=Probable aspartyl protease At4g16563 {ECO:0000305}; EC=3.4.23.- {ECO:0000305}; Flags: Precursor;	SubName: Full=Uncharacterized protein {ECO:0000313|EMBL:KRH28069.1};	Aspartyl protease	GO:0009505,plant-type cell wall; GO:0004190,aspartic-type endopeptidase activity; GO:0030163,protein catabolic process; GO:0006508,proteolysis	PF14543.6:Xylanase inhibitor N-terminal
gene-LOC100813589	8.81	11.6	12.63	0.58	1.16	2.14	430	524	590	29	63	111	-3.03748	6.3145e-14	2.11712e-11	down	NC_038247.1	7249831	7254013	-	LOC100813589	protein_coding	K00844 hexokinase [EC:2.7.1.1] | (RefSeq) hexokinase-3-like (A)	ko00010: Glycolysis / Gluconeogenesis; ko00051: Fructose and mannose metabolism; ko00052: Galactose metabolism; ko00500: Starch and sucrose metabolism; ko00520: Amino sugar and nucleotide sugar metabolism; ko01200: Carbon metabolism	PREDICTED: hexokinase-3-like [Glycine max]	RecName: Full=Hexokinase-3; EC=2.7.1.1;	RecName: Full=Phosphotransferase {ECO:0000256|RuleBase:RU362007}; EC=2.7.1.- {ECO:0000256|RuleBase:RU362007};	Hexokinase	GO:0005829,cytosol; GO:0031307,integral component of mitochondrial outer membrane; GO:0005739,mitochondrion; GO:0009536,plastid; GO:0005524,ATP binding; GO:0005536,glucose binding; GO:0019158,mannokinase activity; GO:0001678,cellular glucose homeostasis; GO:0006096,glycolytic process; GO:0009409,response to cold; GO:0006970,response to osmotic stress; GO:0009651,response to salt stress; GO:008014…	PF03727.16:Hexokinase
gene-LOC100801169	2.12	2.6	2.29	0.5	0.52	0.71	190	216	196	46	52	68	-1.93214	8.60663e-14	2.85617e-11	down	NC_038256.1	40007401	40010631	+	LOC100801169	protein_coding	K13430 serine/threonine-protein kinase PBS1 [EC:2.7.11.1] | (RefSeq) serine/threonine-protein kinase (A)	ko04626: Plant-pathogen interaction	PREDICTED: probable receptor-like protein kinase At5g24010 [Glycine max]	RecName: Full=Probable receptor-like protein kinase At5g24010; EC=2.7.11.-; Flags: Precursor;	SubName: Full=Uncharacterized protein {ECO:0000313|EMBL:KRG91576.1, ECO:0000313|EnsemblPlants:GLYMA20G30170.1};	Serine/threonine protein kinase	GO:0016021,integral component of membrane; GO:0005886,plasma membrane; GO:0009506,plasmodesma; GO:0005524,ATP binding; GO:0004674,protein serine/threonine kinase activity	PF07714.17:Protein tyrosine kinase
gene-LOC100306086	38.79	31.62	38.64	6.91	11.61	7.07	845	638	806	155	281	164	-2.00457	9.15557e-14	2.98995e-11	down	NC_016088.3	438602	439522	-	LOC100306086	gbkey=Gene	--	--	unknown [Glycine max]	RecName: Full=Arabinogalactan peptide 20; Short=AG-peptide 20; Flags: Precursor;	SubName: Full=Uncharacterized protein {ECO:0000313|EnsemblPlants:GLYMA01G00771.1};	--	GO:0031225,anchored component of membrane; GO:0005886,plasma membrane	PF06376.12:Arabinogalactan peptide
gene-LOC100808717	6.83	4.46	4.68	0.39	0.82	0.67	172	104	113	10	23	18	-3.00619	9.19363e-14	2.98995e-11	down	NC_016089.3	15655810	15656718	+	LOC100808717	protein_coding	--	--	PREDICTED: classical arabinogalactan protein 26-like [Glycine max]	--	SubName: Full=Classical arabinogalactan protein 26 {ECO:0000313|EMBL:KHN46595.1};	--	GO:0016021,integral component of membrane	--
gene-LOC547843	178.27	196.64	172.29	73.98	74.09	91.42	2614	2670	2419	1117	1207	1428	-1.10558	1.01742e-13	3.27608e-11	down	NC_038252.1	19848417	19849496	-	LOC547843	gbkey=Gene	--	--	unknown [Glycine max]	RecName: Full=Defensin-like protein; AltName: Full=Gamma-thionin homolog; Flags: Precursor;	SubName: Full=Uncharacterized protein {ECO:0000313|EMBL:ACU14026.1};	--	GO:0005576,extracellular region; GO:0050832,defense response to fungus; GO:0031640,killing of cells of other organism	--
gene-LOC100806451	11.52	12.82	12.96	2.56	3.77	4.26	297	306	320	68	108	117	-1.73761	1.07764e-13	3.4165e-11	down	NC_038254.1	53497632	53499504	-	LOC100806451	protein_coding	--	--	PREDICTED: cyclin-U4-1-like [Glycine max]	RecName: Full=Cyclin-U4-1; Short=CycU4;1; AltName: Full=Cyclin-P4.1; Short=CycP4;1;	SubName: Full=Uncharacterized protein {ECO:0000313|EMBL:KRH01000.1, ECO:0000313|EnsemblPlants:GLYMA18G48330.1};	Cyclin	GO:0019901,protein kinase binding; GO:0007049,cell cycle; GO:0051301,cell division; GO:0000079,regulation of cyclin-dependent protein serine/threonine kinase activity	PF08613.11:Cyclin
gene-LOC102659957	96.12	78.63	90.13	13.28	18.48	7.02	2635	1996	2366	375	563	205	-2.66785	1.08203e-13	3.4165e-11	down	NC_038255.1	3630328	3631316	+	LOC102659957	protein_coding	--	--	PREDICTED: uncharacterized protein LOC102659957 [Glycine max]	--	SubName: Full=Uncharacterized protein {ECO:0000313|EMBL:KHN48817.1};	--	--	--
gene-LOC100802656	16.12	3.48	8.25	0.08	0.48	0.1	610	122	299	3	20	4	-5.33442	1.21574e-13	3.80175e-11	down	NC_038251.1	832367	835630	-	LOC100802656	misc_RNA	--	--	--	--	--	--	--	--
gene-LOC100795135	8.59	6.86	8.04	30.9	30.04	21.23	337	249	302	1248	1309	887	1.90997	1.63449e-13	5.06257e-11	up	NC_038247.1	3326117	3327884	-	LOC100795135	ABIG1-like	K09338 homeobox-leucine zipper protein | (RefSeq) homeobox-leucine zipper protein HAT22-like (A)	--	transcription factor ABIG1-like protein [Glycine max]	RecName: Full=Homeobox-leucine zipper protein HAT22; AltName: Full=Homeodomain-leucine zipper protein HAT22; Short=HD-ZIP protein 22;	SubName: Full=Uncharacterized protein {ECO:0000313|EMBL:KRH28314.1, ECO:0000313|EnsemblPlants:GLYMA11G04840.1};	Transcription factor HEX, contains HOX and HALZ domains	GO:0005634,nucleus; GO:0003700,DNA-binding transcription factor activity; GO:0043565,sequence-specific DNA binding; GO:0009738,abscisic acid-activated signaling pathway; GO:0009737,response to abscisic acid; GO:0009735,response to cytokinin; GO:0009414,response to water deprivation; GO:0006351,transcription, DNA-templated	PF00046.29:Homeodomain
gene-LOC100794117	342.2	434.22	343.23	10.73	16.81	57.19	13042	15325	12526	421	712	2322	-3.68584	2.13038e-13	6.53623e-11	down	NC_038242.1	8105571	8106945	-	LOC100794117	protein_coding	--	--	PREDICTED: protein EXORDIUM-like [Glycine max]	RecName: Full=Protein EXORDIUM; Flags: Precursor;	SubName: Full=Uncharacterized protein {ECO:0000313|EMBL:KRH53041.1, ECO:0000313|EnsemblPlants:GLYMA06G10710.1};	--	GO:0048046,apoplast; GO:0005618,cell wall; GO:0005615,extracellular space; GO:0005794,Golgi apparatus; GO:0009505,plant-type cell wall; GO:0009741,response to brassinosteroid	PF04674.12:Phosphate-induced protein 1 conserved region
gene-LOC100817199	43.21	46.64	47.62	4.15	11.64	8.94	3938	3936	4156	389	1179	868	-2.4091	2.58912e-13	7.86948e-11	down	NC_038249.1	35221712	35227371	-	LOC100817199	protein_coding	--	--	PREDICTED: uncharacterized protein LOC100817199 [Glycine max]	RecName: Full=COP1-interacting protein 7 {ECO:0000303|PubMed:9668129};	SubName: Full=Uncharacterized protein {ECO:0000313|EMBL:KRH21506.1, ECO:0000313|EnsemblPlants:GLYMA13G31620.1};	--	GO:0005634,nucleus; GO:0005886,plasma membrane; GO:0009718,anthocyanin-containing compound biosynthetic process; GO:0015995,chlorophyll biosynthetic process; GO:0045893,positive regulation of transcription, DNA-templated; GO:0009416,response to light stimulus; GO:0006351,transcription, DNA-templated	--
gene-LOC100499905	42	46.8	46.21	5.98	12.19	13.27	1290	1331	1359	189	416	434	-2.03638	2.84845e-13	8.57753e-11	down	NC_038254.1	267036	268709	-	LOC100499905	protein_coding	K08235 xyloglucan:xyloglucosyl transferase [EC:2.4.1.207] | (RefSeq) xyloglucan endotransglucosylase/hydrolase 2 (A)	--	PREDICTED: xyloglucan endotransglucosylase/hydrolase 2 [Glycine max]	RecName: Full=Xyloglucan endotransglucosylase/hydrolase 2 {ECO:0000250|UniProtKB:Q38857}; EC=2.4.1.207 {ECO:0000250|UniProtKB:Q38857}; AltName: Full=Brassinosteroid-regulated protein BRU1 {ECO:0000303|PubMed:8115544}; Flags: Precursor;	RecName: Full=Xyloglucan endotransglucosylase/hydrolase {ECO:0000256|RuleBase:RU361120}; EC=2.4.1.207 {ECO:0000256|RuleBase:RU361120};	--	GO:0048046,apoplast; GO:0005618,cell wall; GO:0004553,hydrolase activity, hydrolyzing O-glycosyl compounds; GO:0016762,xyloglucan:xyloglucosyl transferase activity; GO:0042546,cell wall biogenesis; GO:0010411,xyloglucan metabolic process	PF00722.21:Glycosyl hydrolases family 16
gene-GMERF036	2.09	2.06	2.11	5.84	10.49	7.5	91	83	88	262	508	348	2.0111	3.01874e-13	9.00693e-11	up	NC_038244.1	10552002	10553573	-	GMERF036	factor	K09286 EREBP-like factor | (RefSeq) DREB2; ethylene-responsive transcription factor ERF060 (A)	--	ethylene-responsive transcription factor [Glycine max]	RecName: Full=Ethylene-responsive transcription factor ERF060;	SubName: Full=DREB2 {ECO:0000313|EMBL:AAQ57226.1};	--	GO:0005634,nucleus; GO:0003677,DNA binding; GO:0003700,DNA-binding transcription factor activity; GO:0009873,ethylene-activated signaling pathway; GO:0006351,transcription, DNA-templated	PF00847.20:AP2 domain
gene-LOC100807341	25.63	24.12	24.03	10.49	11.78	11.59	1065	928	956	449	544	513	-1.03476	3.57199e-13	1.05607e-10	down	NC_038255.1	40859689	40862448	-	LOC100807341	gene=LOC100807341	K10355 actin, other eukaryote | (RefSeq) actin-3-like (A)	--	uncharacterized protein LOC100807341 [Glycine max]	RecName: Full=Actin-3;	SubName: Full=Actin-3 {ECO:0000313|EMBL:KHN45436.1};	Actin and related proteins	GO:0005737,cytoplasm; GO:0005856,cytoskeleton; GO:0005524,ATP binding	PF00022.19:Actin
gene-LOC100778367	7.64	7.46	7.58	2.85	3.3	2.95	573	518	544	220	275	236	-1.22671	3.98405e-13	1.16729e-10	down	NC_038250.1	7100046	7105712	+	LOC100778367	protein_coding	K17506 protein phosphatase 1L [EC:3.1.3.16] | (RefSeq) probable protein phosphatase 2C 59 (A)	--	PREDICTED: probable protein phosphatase 2C 12 isoform X1 [Glycine max]	RecName: Full=Probable protein phosphatase 2C 12; Short=AtPP2C12; EC=3.1.3.16;	SubName: Full=Uncharacterized protein {ECO:0000313|EMBL:KHN35672.1};	Serine/threonine protein phosphatase	GO:0005829,cytosol; GO:0046872,metal ion binding; GO:0004722,protein serine/threonine phosphatase activity	PF00481.21:Protein phosphatase 2C
gene-LOC100818365	14.33	16.76	14.38	1.39	2.8	4.01	722	782	694	72	157	215	-2.41099	4.21018e-13	1.21321e-10	down	NC_016090.3	45233627	45235444	-	LOC100818365	protein_coding	K22683 aspartyl protease family protein [EC:3.4.23.-] | (RefSeq) aspartyl protease family protein 2 (A)	--	PREDICTED: protein ASPARTIC PROTEASE IN GUARD CELL 1-like [Glycine max]	RecName: Full=Aspartyl protease family protein 2 {ECO:0000305}; EC=3.4.23.- {ECO:0000305}; Flags: Precursor;	SubName: Full=Uncharacterized protein {ECO:0000313|EMBL:KRH68920.1, ECO:0000313|EnsemblPlants:GLYMA03G41880.1};	Aspartyl protease	GO:0016020,membrane; GO:0009505,plant-type cell wall; GO:0004190,aspartic-type endopeptidase activity; GO:0030163,protein catabolic process; GO:0006508,proteolysis; GO:0080167,response to karrikin	PF14543.6:Xylanase inhibitor N-terminal
gene-LOC100816356	1.1	0.94	0.77	0.04	0.06	0.02	84	66	56	3	5	2	-4.42722	4.21538e-13	1.21321e-10	down	--	--	--	--	--	--	--	--
gene-LOC102665676	16.72	8.76	11.91	0.83	1.53	0.34	412	200	281	21	42	9	-3.68835	4.61808e-13	1.31745e-10	down	NC_038249.1	15460675	15461563	-	LOC102665676	protein_coding	--	--	PREDICTED: uncharacterized protein LOC102665676 [Glycine max]	--	SubName: Full=Uncharacterized protein {ECO:0000313|EMBL:KHN07140.1};	--	GO:0046983,protein dimerization activity	--
gene-LOC100786625	1.83	9.33	2.44	0.12	0.09	0.21	106	500	135	7	6	13	-4.92823	4.79542e-13	1.35614e-10	down	NC_038254.1	49917494	49919893	+	LOC100786625	protein_coding	K06901 putative MFS transporter, AGZA family, xanthine/uracil permease | (RefSeq) adenine/guanine permease AZG1-like (A)	--	PREDICTED: adenine/guanine permease AZG1-like [Glycine max]	RecName: Full=Adenine/guanine permease AZG1; AltName: Full=AzgA-homolog protein; AltName: Full=Protein AZAGUANINE RESISTANT 1; Short=AtAzg1;	SubName: Full=Uncharacterized protein {ECO:0000313|EMBL:KRH00420.1, ECO:0000313|EnsemblPlants:GLYMA18G44480.1};	--	GO:0016021,integral component of membrane; GO:0005345,purine nucleobase transmembrane transporter activity; GO:0005215,transporter activity; GO:0015853,adenine transport; GO:0015854,guanine transport; GO:0006863,purine nucleobase transport	PF00860.20:Permease family
gene-LOC100783077	32.59	44.2	50.66	5.37	11.62	6.46	1908	2396	2840	324	756	403	-2.36088	4.88937e-13	1.37079e-10	down	NC_038253.1	41526584	41534998	-	LOC100783077	protein_coding	K19791 iron transport multicopper oxidase | (RefSeq) L-ascorbate oxidase homolog (A)	--	PREDICTED: L-ascorbate oxidase homolog [Glycine max]	RecName: Full=L-ascorbate oxidase homolog; EC=1.10.3.-; Flags: Precursor;	SubName: Full=L-ascorbate oxidase like {ECO:0000313|EMBL:KHN48525.1}; EC=1.10.3.3 {ECO:0000313|EMBL:KHN48525.1};	Multicopper oxidases	GO:0005576,extracellular region; GO:0005507,copper ion binding; GO:0016491,oxidoreductase activity	PF00394.22:Multicopper oxidase
gene-LOC100804210	12.83	16.75	11.01	2.75	4.41	3.61	770	931	633	170	294	231	-1.82991	4.93857e-13	1.37275e-10	down	NC_038249.1	43292146	43296441	-	LOC100804210	protein_coding	K14500 BR-signaling kinase [EC:2.7.11.1] | (RefSeq) probable serine/threonine-protein kinase At5g41260 (A)	ko04075: Plant hormone signal transduction	PREDICTED: probable serine/threonine-protein kinase At5g41260 isoform X2 [Glycine max]	RecName: Full=Serine/threonine-protein kinase BSK5 {ECO:0000305}; EC=2.7.11.1 {ECO:0000305}; AltName: Full=Brassinosteroid-signaling kinase 5 {ECO:0000303|PubMed:18653891};	SubName: Full=Uncharacterized protein {ECO:0000313|EMBL:KRH23152.1, ECO:0000313|EnsemblPlants:GLYMA13G41600.1};	--	GO:0005886,plasma membrane; GO:0009506,plasmodesma; GO:0005524,ATP binding; GO:0004675,transmembrane receptor protein serine/threonine kinase activity; GO:0009742,brassinosteroid mediated signaling pathway; GO:0007166,cell surface receptor signaling pathway; GO:0006468,protein phosphorylation; GO:0009737,response to abscisic acid; GO:0009409,response to cold; GO:0009651,response to salt stress	PF07714.17:Protein tyrosine kinase
gene-LOC100775680	5.96	5.29	5.73	0.7	1	1.6	230	189	212	28	43	66	-2.2875	5.06405e-13	1.3957e-10	down	NC_038250.1	499915	501753	+	LOC100775680	and	--	--	cytochrome b561 and DOMON domain-containing protein At2g04850-like precursor [Glycine max]	RecName: Full=Cytochrome b561 and DOMON domain-containing protein At2g04850; AltName: Full=Protein b561A.tha7; Flags: Precursor;	SubName: Full=Uncharacterized protein {ECO:0000313|EMBL:ACU21072.1};	Predicted membrane protein, contains DoH and Cytochrome b-561/ferric reductase transmembrane domains	GO:0016021,integral component of membrane; GO:0046872,metal ion binding; GO:0055114,oxidation-reduction process	PF04526.13:Protein of unknown function (DUF568)
gene-LOC100786928	33.01	30.48	29.48	8.79	10.66	13.85	828	708	708	227	297	370	-1.40349	5.23554e-13	1.43084e-10	down	NC_038251.1	1452613	1453517	+	LOC100786928	protein_coding	--	--	PREDICTED: uncharacterized protein LOC100786928 [Glycine max]	--	SubName: Full=Uncharacterized protein {ECO:0000313|EMBL:KRH09924.1, ECO:0000313|EnsemblPlants:GLYMA15G02210.1};	--	--	PF05553.11:Cotton fibre expressed protein
novel.797	13.0936	14.0297	11.2277	2.12162	3.91646	3.78413	490	484	403	83	166	151	-1.87088	5.34334e-13	1.44813e-10	down	NC_038254.1	49303871	49304199	.	--	--	--	--	--	--	--	--	--	--
gene-LOC100805261	5.64	5.09	7.22	0.33	1.12	0.83	280	234	343	17	62	44	-2.90218	5.61674e-13	1.50965e-10	down	NC_038249.1	33997499	33999288	+	LOC100805261	protein_coding	K20718 LRR receptor-like serine/threonine-protein kinase ERECTA [EC:2.7.11.1] | (RefSeq) LRR receptor-like serine/threonine-protein kinase ERECTA (A)	ko04016: MAPK signaling pathway - plant	PREDICTED: probable LRR receptor-like serine/threonine-protein kinase At4g36180 [Glycine max]	RecName: Full=Receptor-like protein 51 {ECO:0000303|PubMed:18434605}; Short=AtRLP51 {ECO:0000303|PubMed:18434605}; AltName: Full=Protein PUTATIVE DEVELOPMENTAL ORTHOLOG 1 {ECO:0000303|PubMed:15955925}; Short=AtPDO1 {ECO:0000303|PubMed:15955925}; AltName: Full=Protein SUPPRESSOR OF NPR1-1, CONSTITUTIVE 2 {ECO:0000303|PubMed:20841424}; Flags: Precursor;	SubName: Full=Uncharacterized protein {ECO:0000313|EMBL:KRH21237.1, ECO:0000313|EnsemblPlants:GLYMA13G30000.2};	FOG: Leucine rich repeat	GO:0016021,integral component of membrane; GO:0005886,plasma membrane; GO:0006952,defense response; GO:1900426,positive regulation of defense response to bacterium; GO:1902290,positive regulation of defense response to oomycetes; GO:0031347,regulation of defense response; GO:0009617,response to bacterium	PF12799.7:Leucine Rich repeats (2 copies)
gene-LOC100816709	26.6	31.11	27.98	59.46	72.03	101.3	662	717	667	1524	1992	2686	1.51663	5.78681e-13	1.54261e-10	up	NC_016088.3	50356204	50357101	-	LOC100816709	protein_coding	K03686 molecular chaperone DnaJ | (RefSeq) chaperone protein DnaJ-like (A)	--	PREDICTED: chaperone protein dnaJ 11, chloroplastic-like [Glycine max]	RecName: Full=Chaperone protein dnaJ 11, chloroplastic; Short=AtDjC11; Short=AtJ11; Flags: Precursor;	SubName: Full=Uncharacterized protein {ECO:0000313|EMBL:KRH76655.1, ECO:0000313|EnsemblPlants:GLYMA01G37090.1};	Molecular chaperone (DnaJ superfamily)	GO:0009507,chloroplast; GO:0009570,chloroplast stroma; GO:0005634,nucleus; GO:0009536,plastid	PF00226.31:DnaJ domain
novel.589	107.588	100.378	108.333	16.4068	34.7835	28.8068	12863	11061	12415	2033	4695	3675	-1.89771	5.86722e-13	1.54588e-10	down	NC_038250.1	8580423	8581474	+	--	--	--	--	--	--	--	--	--	--
gene-LOC100800323	37.27	64.15	53.56	6.44	8.51	14.38	1029	1640	1416	183	261	423	-2.33497	5.89415e-13	1.54588e-10	down	NC_038250.1	340376	341371	+	LOC100800323	protein_coding	--	--	hypothetical protein glysoja_031188 [Glycine soja]	--	SubName: Full=Uncharacterized protein {ECO:0000313|EMBL:KHN46888.1};	--	GO:0016021,integral component of membrane	PF09747.9:Coiled-coil domain containing protein (DUF2052)
gene-LOC100785446	8.21	7.62	8.17	14.59	20.54	18.55	520	447	496	952	1446	1252	1.24393	6.44984e-13	1.67809e-10	up	NC_016091.3	49786835	49789814	+	LOC100785446	protein_coding	--	--	PREDICTED: uncharacterized protein LOC100785446 [Glycine max]	--	SubName: Full=StAR-related lipid transfer protein 7, mitochondrial {ECO:0000313|EMBL:KHN19560.1};	START domain-containing proteins involved in steroidogenesis/phosphatidylcholine transfer	GO:0016021,integral component of membrane; GO:0008289,lipid binding	PF01852.19:START domain
gene-LOC100808282	5.14	5.3	1.65	0.21	0.06	0.24	218	208	67	9	3	11	-4.4697	7.66871e-13	1.9669e-10	down	NC_038249.1	18860685	18865700	-	LOC100808282	protein_coding	--	--	PREDICTED: WAT1-related protein At1g44800 [Glycine max]	RecName: Full=WAT1-related protein At1g44800;	RecName: Full=WAT1-related protein {ECO:0000256|RuleBase:RU363077};	--	GO:0016021,integral component of membrane; GO:0005886,plasma membrane; GO:0015171,amino acid transmembrane transporter activity; GO:0034639,L-amino acid efflux transmembrane transporter activity; GO:0032973,amino acid export across plasma membrane; GO:0080144,amino acid homeostasis; GO:0043090,amino acid import; GO:0006865,amino acid transport	PF00892.20:EamA-like transporter family
gene-LOC100306138	2.34	2.26	2.23	0.12	0.13	0.38	115	103	105	6	7	20	-3.37514	7.68084e-13	1.9669e-10	down	NC_038243.1	11454818	11459298	-	LOC100306138	protein_coding	--	--	PREDICTED: UPF0481 protein At3g47200 [Glycine max]	RecName: Full=UPF0481 protein At3g47200;	SubName: Full=Uncharacterized protein {ECO:0000313|EMBL:KRH48768.1, ECO:0000313|EnsemblPlants:GLYMA07G14410.2};	--	GO:0016021,integral component of membrane; GO:0005886,plasma membrane	PF03140.15:Plant protein of unknown function
gene-LOC100790306	2.35	2.99	2.7	0.02	0.18	0.29	128	151	141	1	11	17	-3.97078	7.8487e-13	1.99418e-10	down	NC_038243.1	15031444	15036415	+	LOC100790306	protein_coding	--	--	PREDICTED: uncharacterized protein LOC100790306 [Glycine max]	--	SubName: Full=Uncharacterized protein {ECO:0000313|EMBL:KRH49004.1, ECO:0000313|EnsemblPlants:GLYMA07G15100.1};	--	--	PF06219.12:Protein of unknown function (DUF1005)
gene-LOC100797158	6.64	3.95	5.59	0.3	0.68	0.75	149	82	120	7	17	18	-3.14316	8.04135e-13	2.02729e-10	down	NC_038252.1	1017699	1018507	-	LOC100797158	protein_coding	--	--	PREDICTED: indole-3-acetic acid-induced protein ARG7-like [Glycine max]	--	SubName: Full=Uncharacterized protein {ECO:0000313|EMBL:KRH06253.1, ECO:0000313|EnsemblPlants:GLYMA16G01430.1};	--	GO:0009733,response to auxin	PF02519.14:Auxin responsive protein
gene-LOC100815608	1.9	3.67	1.75	0.15	0.25	0.28	108	193	95	9	16	17	-3.3263	8.98575e-13	2.23869e-10	down	NC_038242.1	16147465	16149514	-	LOC100815608	protein_coding	K14963 COMPASS component SWD3 | (RefSeq) protein JINGUBANG-like (A)	--	PREDICTED: vegetative incompatibility protein HET-E-1-like [Glycine max]	RecName: Full=Protein JINGUBANG {ECO:0000303|PubMed:27468890};	SubName: Full=Uncharacterized protein {ECO:0000313|EMBL:KRH54449.1, ECO:0000313|EnsemblPlants:GLYMA06G19770.1};	FOG: WD40 repeat	GO:0005737,cytoplasm; GO:0005634,nucleus; GO:0009846,pollen germination	PF00400.32:WD domain, G-beta repeat
gene-LOC100808420	25.45	25.83	26.64	1.54	5.7	3.14	1717	1614	1721	107	427	226	-2.84046	9.01755e-13	2.23869e-10	down	NC_038255.1	46837818	46841347	-	LOC100808420	protein_coding	K09527 DnaJ homolog subfamily C member 7 | (RefSeq) uncharacterized LOC100800435 (A)	--	PREDICTED: uncharacterized protein LOC100808420 [Glycine max]	--	SubName: Full=Uncharacterized protein {ECO:0000313|EMBL:KRG96512.1, ECO:0000313|EnsemblPlants:GLYMA19G40290.1};	--	--	PF13432.6:Tetratricopeptide repeat
gene-LOC100817581	3.72	3.19	2.67	0.68	0.69	0.98	281	223	193	53	58	79	-1.94219	9.25952e-13	2.28135e-10	down	NC_038243.1	7328332	7331440	-	LOC100817581	protein_coding	--	--	PREDICTED: subtilisin-like protease SBT1.1 [Glycine max]	RecName: Full=Subtilisin-like protease SBT1.1 {ECO:0000303|PubMed:16193095}; EC=3.4.21.- {ECO:0000305}; AltName: Full=Subtilase subfamily 1 member 1 {ECO:0000303|PubMed:16193095}; Short=AtSBT1.1 {ECO:0000303|PubMed:16193095}; Flags: Precursor;	SubName: Full=Uncharacterized protein {ECO:0000313|EMBL:KRH48291.1, ECO:0000313|EnsemblPlants:GLYMA07G08760.1};	--	GO:0005618,cell wall; GO:0031012,extracellular matrix; GO:0005578,NA; GO:0004252,serine-type endopeptidase activity; GO:0006508,proteolysis	PF00082.22:Subtilase family
gene-LOC100813254	1.78	2.39	1.83	0.06	0.14	0.28	90	112	89	3	8	15	-3.58038	1.09098e-12	2.66774e-10	down	NC_016091.3	45983047	45984874	+	LOC100813254	protein_coding	--	--	PREDICTED: uncharacterized protein LOC100813254 [Glycine max]	--	SubName: Full=Uncharacterized protein {ECO:0000313|EMBL:KRH63641.1, ECO:0000313|EnsemblPlants:GLYMA04G36270.1};	--	--	PF05910.12:Plant protein of unknown function (DUF868)
gene-MYB178	112.49	138.29	119.15	19.04	18.85	40.42	2111	2403	2141	368	393	808	-2.17221	1.10692e-12	2.6865e-10	down	NC_038253.1	15312664	15313463	-	MYB178	factor	K09422 transcription factor MYB, plant | (RefSeq) MYB178; MYB transcription factor MYB178 (A)	--	MYB transcription factor MYB178 [Glycine max]	RecName: Full=Transcription factor MYB73 {ECO:0000303|PubMed:11597504}; AltName: Full=Myb-related protein 73 {ECO:0000303|PubMed:11597504}; Short=AtMYB73 {ECO:0000303|PubMed:11597504};	SubName: Full=MYB transcription factor MYB178 {ECO:0000313|EMBL:ABH02834.1};	Transcription factor, Myb superfamily	GO:0005634,nucleus; GO:0003700,DNA-binding transcription factor activity; GO:0000981,DNA-binding transcription factor activity, RNA polymerase II-specific; GO:0043565,sequence-specific DNA binding; GO:0001135,RNA polymerase II transcription regulator recruiting activity; GO:0044212,transcription regulatory region DNA binding; GO:0030154,cell differentiation; GO:0019760,glucosinolate metabolic pro…	PF00249.31:Myb-like DNA-binding domain
gene-LOC100778775	9.17	13.67	8.42	1.12	1.62	2.7	447	617	393	56	88	140	-2.45574	1.19127e-12	2.86982e-10	down	NC_016088.3	3916245	3918003	-	LOC100778775	protein_coding	K14963 COMPASS component SWD3 | (RefSeq) protein JINGUBANG-like (A)	--	PREDICTED: uncharacterized WD repeat-containing protein all2124-like [Glycine max]	RecName: Full=Protein JINGUBANG {ECO:0000303|PubMed:27468890};	SubName: Full=Uncharacterized protein {ECO:0000313|EMBL:KRH74694.1, ECO:0000313|EnsemblPlants:GLYMA01G04340.1};	FOG: WD40 repeat	GO:0005737,cytoplasm; GO:0005634,nucleus; GO:0009846,pollen germination	PF00400.32:WD domain, G-beta repeat
gene-LOC111188139	2.14	1.84	1.93	9.67	7.14	7.28	59	47	51	275	219	214	2.13121	1.20283e-12	2.87635e-10	up	NC_038252.1	1910963	1911958	-	LOC111188139	family	K14488 SAUR family protein | (RefSeq) auxin-responsive protein SAUR32 (A)	ko04075: Plant hormone signal transduction	uncharacterized protein LOC100305624 [Glycine max]	RecName: Full=Auxin-responsive protein SAUR32 {ECO:0000305}; AltName: Full=Protein ABOLISHED APICAL HOOK MAINTENANCE 1 {ECO:0000303|Ref.6}; AltName: Full=Protein SMALL AUXIN UP RNA 32 {ECO:0000303|PubMed:12036261};	SubName: Full=Uncharacterized protein {ECO:0000313|EMBL:ACU13404.1};	--	GO:0005737,cytoplasm; GO:0005634,nucleus; GO:0009734,auxin-activated signaling pathway; GO:0007275,multicellular organism development; GO:0040008,regulation of growth; GO:1900140,regulation of seedling development	--
gene-LOC100807144	61.97	74.65	43.95	5.63	10.4	15.2	1496	1669	1016	140	279	391	-2.46896	1.25029e-12	2.96802e-10	down	NC_038254.1	53367821	53369453	-	LOC100807144	protein_coding	K13422 transcription factor MYC2 | (RefSeq) transcription factor MYC2 (A)	ko04016: MAPK signaling pathway - plant; ko04075: Plant hormone signal transduction	PREDICTED: transcription factor bHLH18-like isoform X1 [Glycine max]	RecName: Full=Transcription factor bHLH25; AltName: Full=Basic helix-loop-helix protein 25; Short=AtbHLH25; Short=bHLH 25; AltName: Full=Transcription factor EN 29; AltName: Full=bHLH transcription factor bHLH025;	SubName: Full=Uncharacterized protein {ECO:0000313|EMBL:KRH00980.1};	--	GO:0005634,nucleus; GO:0003677,DNA binding; GO:0003700,DNA-binding transcription factor activity; GO:0046983,protein dimerization activity; GO:0006355,regulation of transcription, DNA-templated; GO:0006351,transcription, DNA-templated	PF00010.26:Helix-loop-helix DNA-binding domain
gene-LOC100812416	4.46	4.19	4.67	0.41	1.03	0.45	253	220	254	24	65	27	-2.73195	1.41991e-12	3.34625e-10	down	NC_038250.1	48812410	48817324	-	LOC100812416	protein_coding	K19791 iron transport multicopper oxidase | (RefSeq) L-ascorbate oxidase homolog (A)	--	PREDICTED: L-ascorbate oxidase homolog [Glycine max]	RecName: Full=L-ascorbate oxidase homolog; EC=1.10.3.-; Flags: Precursor;	SubName: Full=Uncharacterized protein {ECO:0000313|EMBL:KRH17495.1, ECO:0000313|EnsemblPlants:GLYMA14G39880.1};	Multicopper oxidases	GO:0005576,extracellular region; GO:0005507,copper ion binding; GO:0016491,oxidoreductase activity	PF00394.22:Multicopper oxidase
gene-LOC100792222	330.91	471.16	437.46	9.75	22.15	62.6	11080	14609	14026	336	824	2233	-3.67878	1.45842e-12	3.41229e-10	down	NC_038250.1	43499050	43500257	+	LOC100792222	protein_coding	--	--	PREDICTED: protein EXORDIUM-like [Glycine max]	RecName: Full=Protein EXORDIUM; Flags: Precursor;	SubName: Full=Uncharacterized protein {ECO:0000313|EMBL:KRH16766.1, ECO:0000313|EnsemblPlants:GLYMA14G35340.1};	--	GO:0048046,apoplast; GO:0005618,cell wall; GO:0005615,extracellular space; GO:0005794,Golgi apparatus; GO:0009505,plant-type cell wall; GO:0009741,response to brassinosteroid	PF04674.12:Phosphate-induced protein 1 conserved region
gene-LOC100801107	49.91	64.72	50.19	15.4	12.71	21.02	2421	2907	2331	769	685	1086	-1.66167	1.55788e-12	3.61894e-10	down	NC_016089.3	9306968	9308717	-	LOC100801107	protein_coding	K09287 RAV-like factor | (RefSeq) AP2/ERF and B3 domain-containing transcription repressor TEM1 (A)	--	PREDICTED: AP2/ERF and B3 domain-containing transcription repressor TEM1 [Glycine max]	RecName: Full=AP2/ERF and B3 domain-containing transcription repressor RAV2; AltName: Full=Ethylene-responsive transcription factor RAV2; AltName: Full=Protein RELATED TO ABI3/VP1 2; AltName: Full=Protein RELATED TO APETALA2 8; AltName: Full=Protein TEMPRANILLO 2;	SubName: Full=Uncharacterized protein {ECO:0000313|EMBL:KRH70603.1, ECO:0000313|EnsemblPlants:GLYMA02G11060.1};	--	GO:0005634,nucleus; GO:0003700,DNA-binding transcription factor activity; GO:0043565,sequence-specific DNA binding; GO:0009873,ethylene-activated signaling pathway; GO:0045892,negative regulation of transcription, DNA-templated; GO:0006351,transcription, DNA-templated	PF02362.21:B3 DNA binding domain
gene-LOC100782377	69.3	200.62	76.91	9.02	9.84	18.74	2649	7101	2815	355	418	763	-3.13303	1.59078e-12	3.66918e-10	down	NC_016089.3	2614635	2616013	+	LOC100782377	protein_coding	K07999 matrix metalloproteinase-20 (enamelysin) [EC:3.4.24.-] | (RefSeq) metalloendoproteinase 4-MMP (A)	--	PREDICTED: metalloendoproteinase 5-MMP-like [Glycine max]	RecName: Full=Metalloendoproteinase 5-MMP {ECO:0000303|PubMed:10574937}; Short=At5-MMP {ECO:0000303|PubMed:10574937}; EC=3.4.24.- {ECO:0000305}; Flags: Precursor;	SubName: Full=Uncharacterized protein {ECO:0000313|EnsemblPlants:GLYMA02G03301.1};	Gelatinase A and related matrix metalloproteases	GO:0031225,anchored component of membrane; GO:0031012,extracellular matrix; GO:0005886,plasma membrane; GO:0004222,metalloendopeptidase activity; GO:0008270,zinc ion binding	PF00413.24:Matrixin
gene-LOC100527492	20.56	20.79	20.01	4.81	7.89	7.18	457	428	426	110	195	170	-1.54592	1.6318e-12	3.73728e-10	down	NC_038245.1	5887130	5887931	+	LOC100527492	gbkey=Gene	--	--	uncharacterized protein LOC100527492 [Glycine max]	--	SubName: Full=Uncharacterized protein {ECO:0000313|EMBL:ACU16586.1, ECO:0000313|EnsemblPlants:GLYMA09G07010.1};	--	--	--
gene-LOC100811187	2.91	4.34	3.47	0.57	0.85	1.07	271	374	309	55	88	106	-2.0275	1.74642e-12	3.97085e-10	down	NC_038251.1	1904680	1911271	+	LOC100811187	protein_coding	K12309 beta-galactosidase [EC:3.2.1.23] | (RefSeq) beta-galactosidase 17 (A)	ko00052: Galactose metabolism; ko00511: Other glycan degradation; ko00531: Glycosaminoglycan degradation; ko00600: Sphingolipid metabolism; ko00604: Glycosphingolipid biosynthesis - ganglio series	PREDICTED: beta-galactosidase 1 [Glycine max]	RecName: Full=Beta-galactosidase 1; Short=Lactase 1; EC=3.2.1.23; Flags: Precursor;	RecName: Full=Beta-galactosidase {ECO:0000256|RuleBase:RU000675}; EC=3.2.1.23 {ECO:0000256|RuleBase:RU000675};	Beta-galactosidase	GO:0048046,apoplast; GO:0005618,cell wall; GO:0009505,plant-type cell wall; GO:0009506,plasmodesma; GO:0005773,vacuole; GO:0004565,beta-galactosidase activity; GO:0030246,carbohydrate binding; GO:0005975,carbohydrate metabolic process	PF01301.19:Glycosyl hydrolases family 35
gene-LOC100783029	5.06	4.24	5.12	1.1	1.37	1.55	223	173	216	50	67	73	-1.75889	1.7582e-12	3.97085e-10	down	NC_038243.1	16462376	16463965	+	LOC100783029	protein_coding	--	--	PREDICTED: protein MIZU-KUSSEI 1-like [Glycine max]	RecName: Full=Protein MIZU-KUSSEI 1;	SubName: Full=Uncharacterized protein {ECO:0000313|EMBL:KRH49194.1, ECO:0000313|EnsemblPlants:GLYMA07G16680.2};	--	GO:0032541,cortical endoplasmic reticulum; GO:0005737,cytoplasm; GO:0005783,endoplasmic reticulum; GO:0005789,endoplasmic reticulum membrane; GO:0016020,membrane; GO:0009658,chloroplast organization; GO:0010274,hydrotropism	PF04759.13:Protein of unknown function, DUF617
gene-LOC100816913	13.6	13.51	14.76	33.04	36.37	29.52	411	378	427	1028	1221	950	1.33526	1.77809e-12	3.98808e-10	up	NC_038245.1	19419256	19422619	+	LOC100816913	ribonucleoprotein	K12900 FUS-interacting serine-arginine-rich protein 1 | (RefSeq) heterogeneous nuclear ribonucleoprotein D-like (A)	ko03040: Spliceosome	hypothetical protein GLYMA_09G104200 [Glycine max]	RecName: Full=Serine/arginine-rich SC35-like splicing factor SCL33; Short=At-SCL33; Short=AtSCL33; AltName: Full=SC35-like splicing factor 33; AltName: Full=Serine/arginine-rich splicing factor 33;	SubName: Full=Uncharacterized protein {ECO:0000313|EMBL:KRH38014.1};	FOG: RRM domain	GO:0005737,cytoplasm; GO:0035061,interchromatin granule; GO:0016607,nuclear speck; GO:0005730,nucleolus; GO:0005886,plasma membrane; GO:0005681,spliceosomal complex; GO:0042802,identical protein binding; GO:0003723,RNA binding; GO:0000398,mRNA splicing, via spliceosome; GO:0008380,RNA splicing	PF00076.22:RNA recognition motif. (a.k.a. RRM, RBD, or RNP domain)
gene-LOC100801855	1.22	1.12	1.78	8.03	5.37	5.94	58	49	81	392	283	300	2.33405	2.74244e-12	6.10889e-10	up	NC_016090.3	3462605	3465352	-	LOC100801855	protein_coding	K20617 cytochrome P450 family 71 subfamily A | (RefSeq) CYP71A9; cytochrome P450 71A9-like (A)	--	PREDICTED: cytochrome P450 83B1-like [Glycine max]	RecName: Full=Cytochrome P450 83B1; EC=1.14.14.45 {ECO:0000269|PubMed:12970475}; AltName: Full=Protein ALTERED TRYPTOPHAN REGULATION 4; AltName: Full=Protein RED ELONGATED 1; AltName: Full=Protein SUPERROOT 2;	SubName: Full=Uncharacterized protein {ECO:0000313|EMBL:KRH65370.1, ECO:0000313|EnsemblPlants:GLYMA03G03640.1};	Cytochrome P450 CYP2 subfamily	GO:0005783,endoplasmic reticulum; GO:0016021,integral component of membrane; GO:0016020,membrane; GO:0005739,mitochondrion; GO:0005886,plasma membrane; GO:0020037,heme binding; GO:0005506,iron ion binding; GO:0016709,oxidoreductase activity, acting on paired donors, with incorporation or reduction of molecular oxygen, NAD(P)H as one donor, and incorporation of one atom of oxygen; GO:0048830,adven…	PF00067.22:Cytochrome P450
gene-LOC100801804	7.82	6.67	7.18	13.61	14.58	15.08	494	390	434	885	1023	1014	1.08575	2.7809e-12	6.1524e-10	up	NC_038245.1	41708852	41714718	+	LOC100801804	protein_coding	K08145 MFS transporter, SP family, solute carrier family 2 (facilitated glucose transporter), member 8 | (RefSeq) sugar transporter ERD6-like 6 (A)	--	PREDICTED: probable plastidic glucose transporter 2 [Glycine max]	RecName: Full=Probable plastidic glucose transporter 2;	SubName: Full=Uncharacterized protein {ECO:0000313|EMBL:KRH39315.1, ECO:0000313|EnsemblPlants:GLYMA09G32510.2};	Predicted transporter (major facilitator superfamily)	GO:0031969,chloroplast membrane; GO:0016021,integral component of membrane; GO:0022857,transmembrane transporter activity; GO:0008643,carbohydrate transport	PF00083.24:Sugar (and other) transporter
gene-LOC100775618	3.82	4.29	3.81	0.59	1.14	0.65	203	211	194	32	67	37	-2.24012	3.0132e-12	6.62131e-10	down	NC_038247.1	26322236	26325701	+	LOC100775618	protein_coding	--	--	PREDICTED: GDSL esterase/lipase At5g22810 [Glycine max]	RecName: Full=GDSL esterase/lipase At5g22810; EC=3.1.1.-; AltName: Full=Extracellular lipase At5g22810; Flags: Precursor;	SubName: Full=Uncharacterized protein {ECO:0000313|EMBL:KRH30531.1, ECO:0000313|EnsemblPlants:GLYMA11G19600.1};	--	GO:0005576,extracellular region; GO:0016788,hydrolase activity, acting on ester bonds; GO:0016042,lipid catabolic process	PF00657.22:GDSL-like Lipase/Acylhydrolase
gene-LOC100811798	1.59	0.93	1.78	5.57	7.11	5.35	113	61	121	407	560	404	2.15478	3.54428e-12	7.73605e-10	up	NC_016090.3	37267855	37271157	+	LOC100811798	protein_coding	K09419 heat shock transcription factor, other eukaryote | (RefSeq) heat stress transcription factor A-7a-like (A)	--	PREDICTED: heat stress transcription factor A-7a-like [Glycine max]	RecName: Full=Heat stress transcription factor A-6b; Short=AtHsfA6b; AltName: Full=AtHsf-07;	SubName: Full=Uncharacterized protein {ECO:0000313|EMBL:KRH67266.1, ECO:0000313|EnsemblPlants:GLYMA03G31381.1};	Heat shock transcription factor	GO:0005737,cytoplasm; GO:0005634,nucleus; GO:0003700,DNA-binding transcription factor activity; GO:0043565,sequence-specific DNA binding; GO:0006351,transcription, DNA-templated	PF00447.17:HSF-type DNA-binding
gene-LOC100500628	4.54	3.61	3.39	0.19	0.26	0.54	95	70	68	4	6	12	-3.48136	3.87462e-12	8.40069e-10	down	NC_038256.1	33216721	33217475	-	LOC100500628	gbkey=Gene	--	--	uncharacterized protein LOC100500628 [Glycine max]	--	SubName: Full=Uncharacterized protein {ECO:0000313|EMBL:KHN17837.1};	--	--	--
gene-LOC100804544	3.3	3.36	3.41	0.15	0.28	0.67	213	201	211	10	20	46	-3.14247	3.9462e-12	8.49923e-10	down	NC_038241.1	38209602	38213204	-	LOC100804544	protein_coding	K19996 phosphatidylinositol transfer protein SFH5 | (RefSeq) patellin-3 isoform X1 (A)	--	PREDICTED: patellin-3-like [Glycine max]	RecName: Full=Patellin-3;	SubName: Full=Patellin-3 {ECO:0000313|EMBL:KHN17431.1}; EC=3.1.3.41 {ECO:0000313|EMBL:KHN17431.1};	Phosphatidylinositol transfer protein SEC14 and related proteins	GO:0005737,cytoplasm; GO:0005886,plasma membrane; GO:0008289,lipid binding; GO:0007049,cell cycle; GO:0051301,cell division	PF00650.20:CRAL/TRIO domain
gene-LOC100798636	4.77	10.11	4.65	0.92	1.01	1.25	344	675	321	68	81	96	-2.53336	4.05436e-12	8.67473e-10	down	NC_038254.1	56767702	56773543	+	LOC100798636	protein_coding	K03283 heat shock 70kDa protein 1/2/6/8 | (RefSeq) heat shock cognate 70 kDa protein 2-like (A)	ko03040: Spliceosome; ko04141: Protein processing in endoplasmic reticulum; ko04144: Endocytosis	PREDICTED: heat shock cognate 70 kDa protein 2-like isoform X1 [Glycine max]	RecName: Full=Heat shock cognate 70 kDa protein;	SubName: Full=Uncharacterized protein {ECO:0000313|EMBL:KRH01609.1, ECO:0000313|EnsemblPlants:GLYMA18G52471.1};	Molecular chaperones HSP70/HSC70, HSP70 superfamily	GO:0005524,ATP binding	PF00012.20:Hsp70 protein
gene-LOC100802831	6.89	8.63	5.28	0.21	0.16	0.94	387	449	284	12	10	56	-3.94812	4.17913e-12	8.88324e-10	down	NC_038251.1	46204759	46206903	+	LOC100802831	lncRNA	--	--	--	--	--	--	--	--
gene-LOC100809277	6.29	4.5	5.01	1.3	1.71	1.4	371	246	283	79	112	88	-1.75366	4.78446e-12	1.01039e-09	down	NC_038254.1	41509792	41516623	+	LOC100809277	protein_coding	K01728 pectate lyase [EC:4.2.2.2] | (RefSeq) probable pectate lyase 8 (A)	ko00040: Pentose and glucuronate interconversions	PREDICTED: probable pectate lyase 8 [Glycine max]	RecName: Full=Probable pectate lyase 8; EC=4.2.2.2; Flags: Precursor;	RecName: Full=Pectate lyase {ECO:0000256|RuleBase:RU361123}; EC=4.2.2.2 {ECO:0000256|RuleBase:RU361123};	--	GO:0046872,metal ion binding; GO:0030570,pectate lyase activity; GO:0045490,pectin catabolic process	PF00544.19:Pectate lyase
gene-LOC100806145	40.63	53	42.47	6.46	8.98	15.45	1893	2287	1895	310	465	767	-2.07512	5.63998e-12	1.18338e-09	down	NC_038241.1	26138826	26140506	+	LOC100806145	protein_coding	K09422 transcription factor MYB, plant | (RefSeq) transcription factor MYB44 (A)	--	PREDICTED: transcription factor MYB44 [Glycine max]	RecName: Full=Transcription factor MYB73 {ECO:0000303|PubMed:11597504}; AltName: Full=Myb-related protein 73 {ECO:0000303|PubMed:11597504}; Short=AtMYB73 {ECO:0000303|PubMed:11597504};	SubName: Full=Uncharacterized protein {ECO:0000313|EMBL:KRH57983.1, ECO:0000313|EnsemblPlants:GLYMA05G21220.1};	Transcription factor, Myb superfamily	GO:0005634,nucleus; GO:0003700,DNA-binding transcription factor activity; GO:0000981,DNA-binding transcription factor activity, RNA polymerase II-specific; GO:0043565,sequence-specific DNA binding; GO:0001135,RNA polymerase II transcription regulator recruiting activity; GO:0044212,transcription regulatory region DNA binding; GO:0030154,cell differentiation; GO:0019760,glucosinolate metabolic pro…	PF00249.31:Myb-like DNA-binding domain
gene-LOC100807709	0.95	2.02	0.78	0.06	0.08	0.14	113	223	89	7	11	18	-3.65691	5.68684e-12	1.18556e-09	down	NC_038255.1	1631158	1639764	-	LOC100807709	protein_coding	K05658 ATP-binding cassette, subfamily B (MDR/TAP), member 1 [EC:3.6.3.44] | (RefSeq) ABC transporter B family member 15-like (A)	ko02010: ABC transporters	PREDICTED: LOW QUALITY PROTEIN: ABC transporter B family member 15-like [Glycine max]	RecName: Full=ABC transporter B family member 15; Short=ABC transporter ABCB.15; Short=AtABCB15; AltName: Full=Multidrug resistance protein 13; AltName: Full=P-glycoprotein 15;	SubName: Full=Uncharacterized protein {ECO:0000313|EMBL:KRG93438.1, ECO:0000313|EnsemblPlants:GLYMA19G01940.1};	Multidrug/pheromone exporter, ABC superfamily	GO:0016021,integral component of membrane; GO:0005886,plasma membrane; GO:0005524,ATP binding; GO:0042626,ATPase activity, coupled to transmembrane movement of substances	PF00664.23:ABC transporter transmembrane region
gene-LOC100783232	8.19	6.04	9.21	1.42	1.59	2.25	246	168	265	44	53	72	-2.07854	5.92758e-12	1.22238e-09	down	NC_016088.3	44700532	44701615	-	LOC100783232	protein_coding	--	--	PREDICTED: uncharacterized protein LOC100783232 [Glycine max]	--	SubName: Full=Uncharacterized protein {ECO:0000313|EMBL:KHN44816.1};	--	--	PF05097.12:Protein of unknown function (DUF688)
novel.546	50.3074	47.6754	52.5913	20.2162	21.9731	27.4549	6999	6112	7012	2915	3451	4075	-1.01782	5.93864e-12	1.22238e-09	down	NC_038249.1	27215247	27216470	+	--	--	--	--	hypothetical protein glysoja_033420 [Glycine soja]	--	SubName: Full=Uncharacterized protein {ECO:0000313|EMBL:KHN22106.1};	--	--	--
gene-LOC100783490	12.8	13.71	13.85	24.81	39.4	32.52	946	938	980	1888	3235	2560	1.34224	6.74112e-12	1.37884e-09	up	NC_038247.1	2023288	2026458	+	LOC100783490	protein_coding	K14270 aminotransferase | (RefSeq) probable aminotransferase ACS12 (A)	--	PREDICTED: probable aminotransferase ACS12 [Glycine max]	RecName: Full=Probable aminotransferase ACS10; EC=2.6.1.-;	SubName: Full=Uncharacterized protein {ECO:0000313|EMBL:KRH27993.1, ECO:0000313|EnsemblPlants:GLYMA11G03070.1};	1-aminocyclopropane-1-carboxylate synthase, and related proteins	GO:0030170,pyridoxal phosphate binding; GO:0008483,transaminase activity; GO:0009058,biosynthetic process	PF00155.21:Aminotransferase class I and II
gene-LOC100527846	113.45	138.36	143.99	8.89	23.17	31.21	3371	3807	4097	272	765	988	-2.59274	6.98193e-12	1.41916e-09	down	NC_038249.1	39318683	39319754	+	LOC100527846	arabinogalactan	--	--	putative fasciclin-like arabinogalactan precursor [Glycine max]	RecName: Full=Fasciclin-like arabinogalactan protein 9; Flags: Precursor;	SubName: Full=Uncharacterized protein {ECO:0000313|EMBL:KRH22327.1, ECO:0000313|EnsemblPlants:GLYMA13G36930.1};	--	GO:0031225,anchored component of membrane; GO:0046658,anchored component of plasma membrane; GO:0005886,plasma membrane	PF02469.22:Fasciclin domain
gene-LOC100796959	4.1	7.11	6.15	0.65	1.38	1.21	270	434	388	44	101	85	-2.34701	7.12108e-12	1.43224e-09	down	NC_038242.1	2949580	2954676	+	LOC100796959	protein_coding	K17506 protein phosphatase 1L [EC:3.1.3.16] | (RefSeq) probable protein phosphatase 2C 59 (A)	--	Hypothetical protein glysoja_019597 [Glycine soja]	RecName: Full=Probable protein phosphatase 2C 12; Short=AtPP2C12; EC=3.1.3.16;	SubName: Full=Uncharacterized protein {ECO:0000313|EMBL:KRH51973.1, ECO:0000313|EnsemblPlants:GLYMA06G04210.1};	Serine/threonine protein phosphatase	GO:0005829,cytosol; GO:0046872,metal ion binding; GO:0004722,protein serine/threonine phosphatase activity	PF00481.21:Protein phosphatase 2C
novel.308	1.78667	1.29465	2.11598	16.3898	7.72865	7.92675	162	108	184	1535	790	765	2.75604	7.13436e-12	1.43224e-09	up	NC_038244.1	7581277	7582071	+	--	--	K20843 hydroxyproline O-galactosyltransferase 2/3/4/5/6 [EC:2.4.1.-] | (RefSeq) hydroxyproline O-galactosyltransferase GALT2 (A)	--	hypothetical protein glysoja_018567 [Glycine soja]	--	SubName: Full=Uncharacterized protein {ECO:0000313|EMBL:KRH42584.1, ECO:0000313|EnsemblPlants:GLYMA08G10435.1};	--	--	--
novel.745	3.2315	2.40392	1.60942	0	0	0	104	72	50	0	0	0	-8.73231	8.12112e-12	1.62034e-09	down	NC_038253.1	28342033	28342783	+	--	--	--	--	receptor-like serine/threonine kinase [Glycine max]	--	SubName: Full=Receptor-like serine/threonine kinase {ECO:0000313|EMBL:ACJ37422.1};	--	GO:0016021,integral component of membrane; GO:0005524,ATP binding; GO:0004672,protein kinase activity	--
gene-LOC100816574	10.84	11.29	9.5	4.21	4.55	4.44	628	606	527	251	293	274	-1.17046	9.19685e-12	1.82378e-09	down	NC_016089.3	43997041	43999553	+	LOC100816574	protein_coding	--	--	PREDICTED: uncharacterized protein LOC100816574 [Glycine max]	--	SubName: Full=Uncharacterized protein {ECO:0000313|EMBL:KRH73110.1, ECO:0000313|EnsemblPlants:GLYMA02G41990.1};	--	--	--
gene-LOC100777705	15.01	10.34	14.35	2.67	2.77	4.6	732	467	670	134	150	239	-1.91015	9.50075e-12	1.85823e-09	down	NC_038245.1	22031243	22034668	+	LOC100777705	protein_coding	K10355 actin, other eukaryote | (RefSeq) actin-like (A)	--	PREDICTED: actin-like [Glycine max]	RecName: Full=Actin;	SubName: Full=Actin {ECO:0000313|EMBL:KHN31754.1};	Actin and related proteins	GO:0005737,cytoplasm; GO:0005856,cytoskeleton; GO:0005524,ATP binding	PF00022.19:Actin
gene-LOC100500488	4.85	6.05	6.47	28.76	16.89	21.48	147	170	188	898	569	694	2.05786	9.53562e-12	1.85823e-09	up	NC_038249.1	44823357	44824855	+	LOC100500488	protein	K14484 auxin-responsive protein IAA | (RefSeq) uncharacterized LOC100500488 (A)	ko04075: Plant hormone signal transduction	hypothetical protein GLYMA_13G361200 [Glycine max]	RecName: Full=Auxin-responsive protein IAA17; AltName: Full=Auxin response 3; AltName: Full=Indoleacetic acid-induced protein 17;	RecName: Full=Auxin-induced protein {ECO:0000256|RuleBase:RU004549};	--	GO:0005634,nucleus; GO:0003700,DNA-binding transcription factor activity; GO:0042802,identical protein binding; GO:0009734,auxin-activated signaling pathway; GO:1900057,positive regulation of leaf senescence; GO:0009733,response to auxin; GO:0006351,transcription, DNA-templated	PF02309.16:AUX/IAA family
gene-LOC100796577	1.47	1.16	1.54	8.89	4.51	6.56	93	68	93	579	317	442	2.36812	9.54197e-12	1.85823e-09	up	NC_038241.1	2565790	2569721	-	LOC100796577	protein_coding	K14638 solute carrier family 15 (peptide/histidine transporter), member 3/4 | (RefSeq) protein NRT1/ PTR FAMILY 4.5-like (A)	--	PREDICTED: protein NRT1/ PTR FAMILY 4.6-like [Glycine max]	RecName: Full=Protein NRT1/ PTR FAMILY 4.6; Short=AtNPF4.6; AltName: Full=Nitrate transporter 1.2; AltName: Full=Nitrate transporter NTL1; AltName: Full=Protein ABA-IMPORTING TRANSPORTER 1;	SubName: Full=Uncharacterized protein {ECO:0000313|EMBL:KRH56961.1, ECO:0000313|EnsemblPlants:GLYMA05G01380.1};	H+/oligopeptide symporter	GO:0016021,integral component of membrane; GO:0005886,plasma membrane; GO:0090440,abscisic acid transmembrane transporter activity; GO:0015293,symporter activity; GO:0080168,abscisic acid transport; GO:0042128,nitrate assimilation; GO:0010119,regulation of stomatal movement; GO:0009624,response to nematode	PF00854.21:POT family
gene-LOC100101861	1.68	1.9	3.01	9.92	18.2	8.56	103	108	177	626	1240	559	2.56341	1.04492e-11	2.0228e-09	up	NC_038245.1	39203345	39207849	-	LOC100101861	protein_coding	K12133 MYB-related transcription factor LHY | (RefSeq) MYB114, LCL2, MYB134; MYB transcription factor MYB114 (A)	ko04712: Circadian rhythm - plant	PREDICTED: protein REVEILLE 7-like [Glycine max]	RecName: Full=Protein REVEILLE 7; AltName: Full=Early-phytochrome-responsive 1; AltName: Full=MYB-related transcription factor EPR1;	SubName: Full=Protein LHY {ECO:0000313|EMBL:KHN23589.1};	Zuotin and related molecular chaperones (DnaJ superfamily), contains DNA-binding domains	GO:0005634,nucleus; GO:0003677,DNA binding; GO:0003700,DNA-binding transcription factor activity; GO:0007623,circadian rhythm; GO:0006355,regulation of transcription, DNA-templated; GO:0046686,response to cadmium ion; GO:0009723,response to ethylene; GO:0009651,response to salt stress; GO:0006351,transcription, DNA-templated	PF00249.31:Myb-like DNA-binding domain
gene-LOC100798801	19.35	18.17	18.12	34.36	37.5	33.59	1568	1363	1406	2867	3376	2899	1.01507	1.14424e-11	2.20195e-09	up	NC_016089.3	35008538	35027859	-	LOC100798801	protein_coding	K05681 ATP-binding cassette, subfamily G (WHITE), member 2 | (RefSeq) ABC transporter G family member 5 (A)	ko02010: ABC transporters	PREDICTED: ABC transporter G family member 22 isoform X1 [Glycine max]	RecName: Full=ABC transporter G family member 22; Short=ABC transporter ABCG.22; Short=AtABCG22; AltName: Full=White-brown complex homolog protein 23; Short=AtWBC23;	SubName: Full=Uncharacterized protein {ECO:0000313|EnsemblPlants:GLYMA10G11000.1};	Transporter, ABC superfamily (Breast cancer resistance protein)	GO:0016021,integral component of membrane; GO:0005886,plasma membrane; GO:0005524,ATP binding; GO:0042626,ATPase activity, coupled to transmembrane movement of substances; GO:0009414,response to water deprivation; GO:0010148,transpiration	PF01061.24:ABC-2 type transporter
gene-LOC547948	2.58	2.78	1.95	0.52	0.67	0.59	188	187	136	39	54	46	-1.94745	1.16778e-11	2.23404e-09	down	NC_038242.1	12136454	12141256	-	LOC547948	large	K10807 ribonucleoside-diphosphate reductase subunit M1 [EC:1.17.4.1] | (RefSeq) ribonucleotide reductase large subunit B (A)	ko00230: Purine metabolism; ko00240: Pyrimidine metabolism; ko00480: Glutathione metabolism	ribonucleotide reductase large subunit B [Glycine max]	RecName: Full=Ribonucleoside-diphosphate reductase large subunit {ECO:0000303|PubMed:10542051}; EC=1.17.4.1; AltName: Full=Protein DEFECTIVE IN POLLEN DNA DEGRADATION 2 {ECO:0000303|PubMed:22239102}; AltName: Full=Ribonucleoside-diphosphate reductase R1 subunit {ECO:0000303|PubMed:10542051}; Short=AtRNR1;	RecName: Full=Ribonucleoside-diphosphate reductase {ECO:0000256|RuleBase:RU003410}; EC=1.17.4.1 {ECO:0000256|RuleBase:RU003410};	Ribonucleotide reductase, alpha subunit	GO:0005737,cytoplasm; GO:0005524,ATP binding; GO:0004748,ribonucleoside-diphosphate reductase activity, thioredoxin disulfide as acceptor; GO:0009202,deoxyribonucleoside triphosphate biosynthetic process; GO:0009263,deoxyribonucleotide biosynthetic process; GO:0006260,DNA replication; GO:0046686,response to cadmium ion	PF02867.15:Ribonucleotide reductase, barrel domain
gene-LOC100811327	9.81	17.06	8.11	0.86	1.28	2.45	399	643	316	36	58	106	-2.86682	1.18092e-11	2.24596e-09	down	NC_038249.1	28997430	28998897	+	LOC100811327	gbkey=Gene	--	--	protein E6-like precursor [Glycine max]	RecName: Full=Protein E6;	SubName: Full=Uncharacterized protein {ECO:0000313|EMBL:ACU22983.1};	--	GO:0005618,cell wall; GO:0005576,extracellular region; GO:0090378,seed trichome elongation	--
gene-LOC100797523	1.81	3.18	2.51	0.35	0.44	0.46	96	156	127	19	26	26	-2.49619	1.22667e-11	2.31941e-09	down	NC_038244.1	11125772	11129835	-	LOC100797523	protein_coding	--	--	PREDICTED: probable serine/threonine-protein kinase kinX [Glycine max]	--	SubName: Full=Uncharacterized protein {ECO:0000313|EMBL:KRH43383.1, ECO:0000313|EnsemblPlants:GLYMA08G15450.2};	--	--	--
gene-LOC100792589	5.83	6.24	4.41	0.85	1.37	1.68	300	297	217	45	78	92	-2.0061	1.23597e-11	2.32347e-09	down	NC_038244.1	7048977	7051177	+	LOC100792589	protein_coding	K13430 serine/threonine-protein kinase PBS1 [EC:2.7.11.1] | (RefSeq) serine/threonine-protein kinase (A)	ko04626: Plant-pathogen interaction	PREDICTED: receptor-like protein kinase FERONIA [Glycine max]	RecName: Full=Receptor-like protein kinase FERONIA; EC=2.7.11.1; AltName: Full=Protein SIRENE; Flags: Precursor;	SubName: Full=Uncharacterized protein {ECO:0000313|EMBL:KRH42501.1, ECO:0000313|EnsemblPlants:GLYMA08G09860.1};	Serine/threonine protein kinase	GO:0043680,filiform apparatus; GO:0016021,integral component of membrane; GO:0005622,intracellular; GO:0016020,membrane; GO:0005886,plasma membrane; GO:0009506,plasmodesma; GO:0005524,ATP binding; GO:0004672,protein kinase activity; GO:0004674,protein serine/threonine kinase activity; GO:0009738,abscisic acid-activated signaling pathway; GO:0009742,brassinosteroid mediated signaling pathway; GO:0…	PF07714.17:Protein tyrosine kinase
gene-LOC100527534	81.4	72.62	75	30.77	30.54	25.77	1444	1193	1274	562	602	487	-1.29758	1.37802e-11	2.57564e-09	down	NC_038255.1	36695082	36695721	+	LOC100527534	gbkey=Gene	--	--	hypothetical protein VIGAN_04241500 [Vigna angularis var. angularis]	--	SubName: Full=Uncharacterized protein {ECO:0000313|EMBL:BAT84933.1};	--	--	--
gene-LOC100810978	3.52	13.37	4.99	0.5	0.49	0.67	123	433	167	18	19	25	-3.63081	1.4119e-11	2.62387e-09	down	NC_038250.1	10336655	10338565	-	LOC100810978	protein_coding	K18834 WRKY transcription factor 1 | (RefSeq) WRKY transcription factor 1-like (A)	ko04626: Plant-pathogen interaction	PREDICTED: probable WRKY transcription factor 40 [Glycine max]	RecName: Full=Probable WRKY transcription factor 40; AltName: Full=WRKY DNA-binding protein 40;	SubName: Full=Putative WRKY transcription factor 40 {ECO:0000313|EMBL:KHN35515.1};	--	GO:0005634,nucleus; GO:0003700,DNA-binding transcription factor activity; GO:0043565,sequence-specific DNA binding; GO:0044212,transcription regulatory region DNA binding; GO:0042742,defense response to bacterium; GO:0050832,defense response to fungus; GO:0045892,negative regulation of transcription, DNA-templated; GO:0031347,regulation of defense response; GO:0010200,response to chitin; GO:00022…	PF03106.15:WRKY DNA -binding domain
gene-LOC100813375	0.98	0.54	1.23	11.74	4.81	7.13	33	17	40	409	181	257	3.2198	1.48076e-11	2.73622e-09	up	NC_038253.1	1059080	1060300	-	LOC100813375	protein_coding	--	--	PREDICTED: uncharacterized protein LOC100813375 [Glycine max]	--	SubName: Full=Uncharacterized protein {ECO:0000313|EMBL:KRH02073.1, ECO:0000313|EnsemblPlants:GLYMA17G01740.1};	--	--	PF04520.13:Senescence regulator
gene-LOC100809366	10.79	7.98	7.35	0.64	0.49	1.79	374	256	244	23	19	66	-3.09774	1.50676e-11	2.76852e-09	down	NC_038242.1	1102976	1104667	-	LOC100809366	protein_coding	K16290 xylem cysteine proteinase [EC:3.4.22.-] | (RefSeq) xylem cysteine proteinase 2-like (A)	--	PREDICTED: xylem cysteine proteinase 2-like [Glycine max]	RecName: Full=Cysteine protease XCP2 {ECO:0000305}; EC=3.4.22.-; AltName: Full=Xylem cysteine peptidase 2 {ECO:0000303|PubMed:10889267}; Short=AtXCP2 {ECO:0000303|PubMed:10889267}; Flags: Precursor;	SubName: Full=Uncharacterized protein {ECO:0000313|EMBL:KRH51560.1, ECO:0000313|EnsemblPlants:GLYMA06G01710.1};	Cysteine proteinase Cathepsin L	GO:0005618,cell wall; GO:0005615,extracellular space; GO:0005764,lysosome; GO:0005886,plasma membrane; GO:0004197,cysteine-type endopeptidase activity; GO:0042742,defense response to bacterium; GO:0010623,programmed cell death involved in cell development; GO:0051603,proteolysis involved in cellular protein catabolic process	PF00112.23:Papain family cysteine protease
gene-LOC100781448	9.66	9.39	11.21	18.82	30.71	30.01	573	516	637	1150	2025	1897	1.46903	1.54991e-11	2.83182e-09	up	NC_038245.1	39289358	39293238	-	LOC100781448	protein_coding	K01177 beta-amylase [EC:3.2.1.2] | (RefSeq) beta-amylase 1, chloroplastic (A)	ko00500: Starch and sucrose metabolism	PREDICTED: beta-amylase 1, chloroplastic [Glycine max]	RecName: Full=Beta-amylase 1, chloroplastic; EC=3.2.1.2; AltName: Full=1,4-alpha-D-glucan maltohydrolase; AltName: Full=Beta-amylase 7; AltName: Full=Thioredoxin-regulated beta-amylase; Short=TR-BAMY; Flags: Precursor;	RecName: Full=Beta-amylase {ECO:0000256|RuleBase:RU000509}; EC=3.2.1.2 {ECO:0000256|RuleBase:RU000509};	--	GO:0009507,chloroplast; GO:0005829,cytosol; GO:0005634,nucleus; GO:0102229,amylopectin maltohydrolase activity; GO:0016161,beta-amylase activity; GO:0009414,response to water deprivation; GO:0005983,starch catabolic process	PF01373.17:Glycosyl hydrolase family 14
gene-LOC100780745	7.16	5.73	5.89	1.29	2.23	1.59	414	307	326	77	143	98	-1.79374	1.6681e-11	3.03072e-09	down	NC_038245.1	1339926	1343775	+	LOC100780745	protein_coding	--	--	PREDICTED: uncharacterized protein LOC100780745 [Glycine max]	--	SubName: Full=Uncharacterized protein {ECO:0000313|EMBL:KRH36665.1, ECO:0000313|EnsemblPlants:GLYMA09G02020.1};	--	--	PF12678.7:RING-H2 zinc finger domain
gene-LOC100793818	12.88	15.83	5.76	1.12	1.93	1.89	570	649	244	51	95	89	-2.72402	1.73585e-11	3.1363e-09	down	NC_038243.1	36950895	36952491	-	LOC100793818	protein_coding	--	--	PREDICTED: protein E6-like isoform X1 [Glycine max]	RecName: Full=Protein E6;	SubName: Full=Uncharacterized protein {ECO:0000313|EMBL:KRH50114.1};	--	GO:0005618,cell wall; GO:0005576,extracellular region; GO:0090378,seed trichome elongation	--
gene-LOC100813024	6.95	7.5	8.03	16.96	15.82	17.75	187	187	207	470	473	509	1.25977	1.86153e-11	3.3448e-09	up	NC_016089.3	5674267	5676020	-	LOC100813024	protein_coding	--	--	PREDICTED: salicylic acid-binding protein 2-like [Glycine max]	RecName: Full=Salicylic acid-binding protein 2; Short=NtSABP2; EC=3.1.1.-; AltName: Full=Methyl salicylate esterase;	SubName: Full=Uncharacterized protein {ECO:0000313|EMBL:KRH70024.1, ECO:0000313|EnsemblPlants:GLYMA02G07000.1};	--	GO:0016298,lipase activity; GO:0080031,methyl salicylate esterase activity; GO:0009862,systemic acquired resistance, salicylic acid mediated signaling pathway	PF00561.20:alpha/beta hydrolase fold
gene-SODB	211.44	170.53	106.51	1142.84	770.11	577.49	6605	4933	3186	36762	26730	19217	2.47072	1.88639e-11	3.37083e-09	up	NC_038256.1	43459857	43464063	+	SODB	gbkey=Gene	K04564 superoxide dismutase, Fe-Mn family [EC:1.15.1.1] | (RefSeq) SODB; Fe-superoxide dismutase (A)	ko04146: Peroxisome	PREDICTED: superoxide dismutase [Fe]	RecName: Full=Superoxide dismutase [Fe], chloroplastic; EC=1.15.1.1; Flags: Precursor;	RecName: Full=Superoxide dismutase {ECO:0000256|RuleBase:RU000414}; EC=1.15.1.1 {ECO:0000256|RuleBase:RU000414};	Manganese superoxide dismutase	GO:0009507,chloroplast; GO:0046872,metal ion binding; GO:0004784,superoxide dismutase activity	PF02777.18:Iron/manganese superoxide dismutases, C-terminal domain
gene-LOC100815428	3.09	2.56	2.92	5.74	6.32	6.23	281	215	254	537	638	603	1.18229	1.908e-11	3.39082e-09	up	NC_038249.1	20371045	20376527	+	LOC100815428	gene=LOC100815428	K12118 cryptochrome 1 | (RefSeq) GmCRY1d1, GmCRY1d2; cryptochrome-1-like (A)	ko04712: Circadian rhythm - plant	hypothetical protein GLYMA_13G089200 [Glycine max]	RecName: Full=Cryptochrome-1 {ECO:0000303|PubMed:8953250}; Short=AtCry {ECO:0000303|PubMed:22421133}; Short=Atcry1 {ECO:0000303|PubMed:8953250}; AltName: Full=Blue light photoreceptor {ECO:0000303|PubMed:7756321}; AltName: Full=Protein BLUE LIGHT UNINHIBITED 1 {ECO:0000303|PubMed:12324610}; AltName: Full=Protein ELONGATED HYPOCOTYL 4 {ECO:0000303|PubMed:8232555}; AltName: Full=Protein OUT OF PHAS…	SubName: Full=Uncharacterized protein {ECO:0000313|EMBL:KRH18908.1, ECO:0000313|EnsemblPlants:GLYMA13G01810.1};	Deoxyribodipyrimidine photolyase/cryptochrome	GO:0005737,cytoplasm; GO:0016604,nuclear body; GO:0005634,nucleus; GO:0016605,PML body; GO:0005524,ATP binding; GO:0009882,blue light photoreceptor activity; GO:0071949,FAD binding; GO:0042802,identical protein binding; GO:0016301,kinase activity; GO:0046872,metal ion binding; GO:0004672,protein kinase activity; GO:0046283,anthocyanin-containing compound metabolic process; GO:0060918,auxin transp…	PF03441.14:FAD binding domain of DNA photolyase
gene-LOC100806131	2.35	4.4	2.98	0.34	0.54	0.7	141	244	171	21	36	45	-2.54089	2.06986e-11	3.65848e-09	down	NC_038248.1	10708438	10713857	-	LOC100806131	protein_coding	K15503 serine/threonine-protein phosphatase 6 regulatory ankyrin repeat subunit B | (RefSeq) protein ACCELERATED CELL DEATH 6-like (A)	--	PREDICTED: protein ACCELERATED CELL DEATH 6-like [Glycine max]	RecName: Full=Protein ACCELERATED CELL DEATH 6 {ECO:0000303|PubMed:10488236};	SubName: Full=Uncharacterized protein {ECO:0000313|EMBL:KRH25555.1, ECO:0000313|EnsemblPlants:GLYMA12G12400.2};	FOG: Ankyrin repeat	GO:0030176,integral component of endoplasmic reticulum membrane; GO:0005887,integral component of plasma membrane; GO:0016020,membrane; GO:0008219,cell death; GO:0071446,cellular response to salicylic acid stimulus; GO:0009816,defense response to bacterium, incompatible interaction; GO:1900426,positive regulation of defense response to bacterium; GO:1902290,positive regulation of defense response…	PF12796.7:Ankyrin repeats (3 copies)
gene-LOC100782027	33.49	38.06	31.83	6.22	12.44	11.28	2137	2249	1945	409	882	767	-1.71527	2.11382e-11	3.71598e-09	down	NC_038246.1	41254797	41257823	-	LOC100782027	protein_coding	K15397 3-ketoacyl-CoA synthase [EC:2.3.1.199] | (RefSeq) 3-ketoacyl-CoA synthase 11 (A)	ko00062: Fatty acid elongation; ko04626: Plant-pathogen interaction	PREDICTED: 3-ketoacyl-CoA synthase 11 [Glycine max]	RecName: Full=3-ketoacyl-CoA synthase 11 {ECO:0000303|PubMed:18465198}; Short=KCS-11 {ECO:0000303|PubMed:18465198}; EC=2.3.1.199 {ECO:0000269|PubMed:16765910}; AltName: Full=Very long-chain fatty acid condensing enzyme 11 {ECO:0000303|PubMed:18465198}; Short=VLCFA condensing enzyme 11 {ECO:0000303|PubMed:18465198};	RecName: Full=3-ketoacyl-CoA synthase {ECO:0000256|PIRNR:PIRNR036417}; EC=2.3.1.- {ECO:0000256|PIRNR:PIRNR036417};	--	GO:0016021,integral component of membrane; GO:0102336,3-oxo-arachidoyl-CoA synthase activity; GO:0102337,3-oxo-cerotoyl-CoA synthase activity; GO:0102338,3-oxo-lignoceronyl-CoA synthase activity; GO:0102756,very-long-chain 3-ketoacyl-CoA synthase activity; GO:0006633,fatty acid biosynthetic process; GO:0009409,response to cold; GO:0009416,response to light stimulus	PF08392.12:FAE1/Type III polyketide synthase-like protein
gene-LOC100805716	9.92	1.48	3.6	0	0.02	0	406	56	141	0	1	0	-9.16529	2.14721e-11	3.75438e-09	down	NC_016089.3	2511358	2520116	+	LOC100805716	protein_coding	K07999 matrix metalloproteinase-20 (enamelysin) [EC:3.4.24.-] | (RefSeq) metalloendoproteinase 4-MMP (A)	--	PREDICTED: metalloendoproteinase 5-MMP-like isoform X1 [Glycine max]	RecName: Full=Metalloendoproteinase 5-MMP {ECO:0000303|PubMed:10574937}; Short=At5-MMP {ECO:0000303|PubMed:10574937}; EC=3.4.24.- {ECO:0000305}; Flags: Precursor;	SubName: Full=Uncharacterized protein {ECO:0000313|EMBL:KRH69451.1, ECO:0000313|EnsemblPlants:GLYMA02G03210.1};	Gelatinase A and related matrix metalloproteases	GO:0031225,anchored component of membrane; GO:0031012,extracellular matrix; GO:0005886,plasma membrane; GO:0004222,metalloendopeptidase activity; GO:0008270,zinc ion binding	PF00413.24:Matrixin
gene-LOC100783793	67.35	79.49	74.71	9.05	9.4	23.27	2089	2283	2219	289	324	769	-2.3483	2.26064e-11	3.93158e-09	down	NC_038245.1	812521	814803	+	LOC100783793	gbkey=Gene	--	--	--	--	--	--	--	--
gene-GMAMT1.4	1.21	0.43	1.94	10.1	10.79	8.6	67	22	103	578	666	509	3.13761	2.3545e-11	4.07304e-09	up	NC_038246.1	40225230	40227234	+	GMAMT1.4	protein_coding	K03320 ammonium transporter, Amt family | (RefSeq) ammonium transporter 1 member 2-like (A)	--	PREDICTED: ammonium transporter 1 member 2-like [Glycine max]	RecName: Full=Ammonium transporter 1 member 2; AltName: Full=LeAMT1;2;	RecName: Full=Ammonium transporter {ECO:0000256|RuleBase:RU362002};	Ammonia permease	GO:0005887,integral component of plasma membrane; GO:0008519,ammonium transmembrane transporter activity; GO:0072488,ammonium transmembrane transport; GO:0015696,ammonium transport; GO:0015843,methylammonium transport; GO:0015695,organic cation transport; GO:0009624,response to nematode	PF00909.21:Ammonium Transporter Family
gene-LOC100526961	54.14	53.66	60.53	20.07	16.82	25.1	1205	1106	1290	460	416	595	-1.35537	2.48222e-11	4.27125e-09	down	NC_038250.1	2780431	2783102	-	LOC100526961	gbkey=Gene	--	--	uncharacterized protein LOC100526961 precursor [Glycine max]	RecName: Full=Mavicyanin;	SubName: Full=Uncharacterized protein {ECO:0000313|EMBL:ACU15995.1};	--	GO:0009055,electron transfer activity; GO:0046872,metal ion binding	PF02298.17:Plastocyanin-like domain
gene-LOC100802372	7.8	10.82	8.05	2.17	3.02	3.42	584	750	577	167	251	273	-1.55232	2.94666e-11	5.03071e-09	down	NC_016090.3	44588700	44595230	+	LOC100802372	protein_coding	K11420 euchromatic histone-lysine N-methyltransferase [EC:2.1.1.43] | (RefSeq) histone-lysine N-methyltransferase, H3 lysine-9 specific SUVH6 (A)	ko00310: Lysine degradation	PREDICTED: histone-lysine N-methyltransferase SUVR4-like [Glycine max]	RecName: Full=Histone-lysine N-methyltransferase SUVR4; EC=2.1.1.43; AltName: Full=Protein SET DOMAIN GROUP 31; AltName: Full=Suppressor of variegation 3-9-related protein 4; Short=Su(var)3-9-related protein 4;	SubName: Full=Uncharacterized protein {ECO:0000313|EMBL:KRH68776.1, ECO:0000313|EnsemblPlants:GLYMA03G41020.1};	Histone H3 (Lys9) methyltransferase SUV39H1/Clr4, required for transcriptional silencing	GO:0005694,chromosome; GO:0005730,nucleolus; GO:0009506,plasmodesma; GO:0018024,histone-lysine N-methyltransferase activity; GO:0008270,zinc ion binding; GO:0034968,histone lysine methylation	PF00856.28:SET domain
gene-LOC100781624	8.74	7.45	8.48	16.91	19.24	27.85	409	323	380	815	1001	1389	1.45061	2.9559e-11	5.03071e-09	up	NC_038244.1	46513921	46516743	-	LOC100781624	protein_coding	K24028 salicylic acid 3-hydroxylase [EC:1.14.11.-] | (RefSeq) protein DMR6-LIKE OXYGENASE 2 (A)	--	PREDICTED: 1-aminocyclopropane-1-carboxylate oxidase homolog 1 [Glycine max]	RecName: Full=1-aminocyclopropane-1-carboxylate oxidase homolog 1;	SubName: Full=Uncharacterized protein {ECO:0000313|EnsemblPlants:GLYMA08G46630.1};	Iron/ascorbate family oxidoreductases	GO:0046872,metal ion binding; GO:0016491,oxidoreductase activity	PF03171.20:2OG-Fe(II) oxygenase superfamily
gene-LOC100306414	13.64	36.07	30.46	2.15	1.12	4.2	296	725	633	48	27	97	-3.35306	2.96998e-11	5.03071e-09	down	NC_038246.1	954653	955435	+	LOC100306414	family	--	--	putative NIM1-interacting family protein [Glycine max]	--	SubName: Full=Uncharacterized protein {ECO:0000313|EMBL:ACU14575.1, ECO:0000313|EnsemblPlants:GLYMA10G01300.1};	--	GO:0010112,regulation of systemic acquired resistance	PF15699.5:NPR1 interacting
gene-LOC100819698	4.47	1.61	1.44	0.02	0.08	0.15	201	67	62	1	4	7	-4.85629	2.99604e-11	5.04856e-09	down	NC_038249.1	30974245	30978021	-	LOC100819698	nepenthesin-1-like	K22683 aspartyl protease family protein [EC:3.4.23.-] | (RefSeq) aspartyl protease family protein 2 (A)	--	uncharacterized protein LOC100819698 precursor [Glycine max]	RecName: Full=Aspartyl protease AED3 {ECO:0000303|PubMed:24755512}; EC=3.4.23.- {ECO:0000305}; AltName: Full=Apoplastic EDS1-dependent protein 3 {ECO:0000303|PubMed:24755512}; Flags: Precursor;	SubName: Full=Uncharacterized protein {ECO:0000313|EnsemblPlants:GLYMA13G26600.1};	Aspartyl protease	GO:0048046,apoplast; GO:0005618,cell wall; GO:0009505,plant-type cell wall; GO:0004190,aspartic-type endopeptidase activity; GO:0000166,nucleotide binding; GO:0030163,protein catabolic process; GO:0006508,proteolysis; GO:0043067,regulation of programmed cell death; GO:0009627,systemic acquired resistance	PF14543.6:Xylanase inhibitor N-terminal
gene-LOC100527473	4.95	4.73	3.22	0.61	0.3	0.27	103	91	64	13	7	6	-3.34737	3.08242e-11	5.16735e-09	down	NC_038253.1	7930487	7931430	-	LOC100527473	protein_coding	--	--	PREDICTED: uncharacterized protein LOC100527473 [Glycine max]	--	SubName: Full=Uncharacterized protein {ECO:0000313|EMBL:KRH03486.1, ECO:0000313|EnsemblPlants:GLYMA17G10910.1};	--	GO:0016021,integral component of membrane	--
gene-LOC100818063	20.48	19.68	19.1	46.07	87.23	53.32	1171	1042	1046	2713	5542	3248	1.73803	3.29673e-11	5.49826e-09	up	NC_038241.1	6883832	6887547	-	LOC100818063	protein_coding	K01177 beta-amylase [EC:3.2.1.2] | (RefSeq) beta-amylase 3, chloroplastic (A)	ko00500: Starch and sucrose metabolism	PREDICTED: beta-amylase 3, chloroplastic [Glycine max]	RecName: Full=Beta-amylase 3, chloroplastic; EC=3.2.1.2; AltName: Full=1,4-alpha-D-glucan maltohydrolase; AltName: Full=Beta-amylase 8; AltName: Full=Chloroplast beta-amylase; Short=CT-BMY; Flags: Precursor;	RecName: Full=Beta-amylase {ECO:0000256|RuleBase:RU000509}; EC=3.2.1.2 {ECO:0000256|RuleBase:RU000509};	--	GO:0009570,chloroplast stroma; GO:0102229,amylopectin maltohydrolase activity; GO:0016161,beta-amylase activity; GO:0000024,maltose biosynthetic process; GO:0009409,response to cold; GO:0005983,starch catabolic process	PF01373.17:Glycosyl hydrolase family 14
gene-LOC100791091	5.41	5.78	3.98	0.92	1.16	1.74	393	389	277	69	94	135	-1.91092	3.34014e-11	5.52257e-09	down	NC_038255.1	41960956	41969958	-	LOC100791091	protein_coding	K17471 sulfate transporter 3 | (RefSeq) sulfate transporter 3.1-like (A)	--	PREDICTED: sulfate transporter 3.1-like [Glycine max]	RecName: Full=Sulfate transporter 3.1; AltName: Full=AST12; AltName: Full=AtST1;	SubName: Full=Uncharacterized protein {ECO:0000313|EMBL:KRG95573.1, ECO:0000313|EnsemblPlants:GLYMA19G34160.1};	Sulfate/bicarbonate/oxalate exchanger SAT-1 and related transporters (SLC26 family)	GO:0009507,chloroplast; GO:0005887,integral component of plasma membrane; GO:0008271,secondary active sulfate transmembrane transporter activity; GO:0015116,sulfate transmembrane transporter activity; GO:0015293,symporter activity; GO:0008272,sulfate transport	PF00916.20:Sulfate permease family
gene-LOC112997606	3.04	5.29	2.88	0.32	0.47	0.75	140	226	127	15	24	37	-2.79174	3.34526e-11	5.52257e-09	down	NC_038254.1	55493691	55497747	+	LOC112997606	protein_coding	--	--	PREDICTED: protein COBRA-like isoform X3 [Glycine max]	RecName: Full=Protein COBRA; AltName: Full=Cell expansion protein; Flags: Precursor;	RecName: Full=COBRA-like protein {ECO:0000256|PIRNR:PIRNR038122};	--	GO:0031225,anchored component of membrane; GO:0046658,anchored component of plasma membrane; GO:0009897,external side of plasma membrane; GO:0016328,lateral plasma membrane; GO:0009930,longitudinal side of cell surface; GO:0009505,plant-type cell wall; GO:0005886,plasma membrane; GO:0010215,cellulose microfibril organization; GO:0009825,multidimensional cell growth; GO:0009651,response to salt st…	PF04833.15:COBRA-like protein
gene-LOC100794264	1.48	1.11	1.58	5.93	4.04	5.28	85	59	87	351	258	323	1.96835	3.93901e-11	6.46992e-09	up	NC_038255.1	42029615	42032537	+	LOC100794264	protein_coding	K09419 heat shock transcription factor, other eukaryote | (RefSeq) heat stress transcription factor A-2c-like (A)	--	hypothetical protein GLYMA_19G159500 [Glycine max]	RecName: Full=Heat stress transcription factor A-6b; Short=AtHsfA6b; AltName: Full=AtHsf-07;	SubName: Full=Uncharacterized protein {ECO:0000313|EMBL:KRG95588.1, ECO:0000313|EnsemblPlants:GLYMA19G34210.1};	Heat shock transcription factor	GO:0005737,cytoplasm; GO:0005634,nucleus; GO:0003700,DNA-binding transcription factor activity; GO:0043565,sequence-specific DNA binding; GO:0006351,transcription, DNA-templated	PF00447.17:HSF-type DNA-binding
gene-LOC100800635	59	63.6	55.48	20.06	28.28	21.14	2319	2315	2088	812	1235	885	-1.26901	4.31355e-11	7.04952e-09	down	NC_038241.1	35454833	35457407	-	LOC100800635	At5g45670-like	--	--	uncharacterized protein LOC100800635 precursor [Glycine max]	RecName: Full=GDSL esterase/lipase At5g45670; EC=3.1.1.-; AltName: Full=Extracellular lipase At5g45670; Flags: Precursor;	SubName: Full=Uncharacterized protein {ECO:0000313|EMBL:ACU19711.1};	--	GO:0005576,extracellular region; GO:0016788,hydrolase activity, acting on ester bonds; GO:0016042,lipid catabolic process	PF00657.22:GDSL-like Lipase/Acylhydrolase
gene-LOC100786104	2.08	3.81	1.08	0	0.04	0.09	85	144	42	0	2	4	-5.59831	4.48614e-11	7.29492e-09	down	NC_016089.3	2625336	2626807	+	LOC100786104	protein_coding	K07999 matrix metalloproteinase-20 (enamelysin) [EC:3.4.24.-] | (RefSeq) metalloendoproteinase 4-MMP (A)	--	PREDICTED: metalloendoproteinase 5-MMP-like [Glycine max]	RecName: Full=Metalloendoproteinase 5-MMP {ECO:0000303|PubMed:10574937}; Short=At5-MMP {ECO:0000303|PubMed:10574937}; EC=3.4.24.- {ECO:0000305}; Flags: Precursor;	SubName: Full=Uncharacterized protein {ECO:0000313|EMBL:KRH69460.1, ECO:0000313|EnsemblPlants:GLYMA02G03320.1};	Gelatinase A and related matrix metalloproteases	GO:0031225,anchored component of membrane; GO:0031012,extracellular matrix; GO:0005886,plasma membrane; GO:0004222,metalloendopeptidase activity; GO:0008270,zinc ion binding	PF00413.24:Matrixin
gene-LOC100817030	39.72	39.5	38.49	4.22	9.77	11.71	1427	1314	1324	156	390	448	-2.13584	4.57235e-11	7.39811e-09	down	NC_038249.1	16923988	16925283	-	LOC100817030	protein_coding	K00430 peroxidase [EC:1.11.1.7] | (RefSeq) peroxidase 31-like (A)	ko00940: Phenylpropanoid biosynthesis	PREDICTED: peroxidase 31-like [Glycine max]	RecName: Full=Peroxidase 31; Short=Atperox P31; EC=1.11.1.7; AltName: Full=ATP41; Flags: Precursor;	RecName: Full=Peroxidase {ECO:0000256|RuleBase:RU362060, ECO:0000256|SAAS:SAAS00709852}; EC=1.11.1.7 {ECO:0000256|RuleBase:RU362060, ECO:0000256|SAAS:SAAS00709852};	--	GO:0005829,cytosol; GO:0005576,extracellular region; GO:0009505,plant-type cell wall; GO:0020037,heme binding; GO:0046872,metal ion binding; GO:0004601,peroxidase activity; GO:0042744,hydrogen peroxide catabolic process; GO:0006979,response to oxidative stress	PF00141.23:Peroxidase
gene-LOC100800312	6.98	7.14	6.32	24.17	16.83	18.66	249	236	216	888	667	709	1.65	4.70988e-11	7.57776e-09	up	NC_038242.1	46642878	46644164	-	LOC100800312	gbkey=Gene	--	--	uncharacterized protein LOC100800312 [Glycine max]	--	SubName: Full=Uncharacterized protein {ECO:0000313|EMBL:KHN33937.1};	--	--	PF07939.11:Protein of unknown function (DUF1685)
gene-LOC100813994	348.63	406.72	446.68	35.07	94.72	102.51	8639	9333	10599	895	2608	2706	-2.31446	4.72998e-11	7.57776e-09	down	NC_038241.1	27106353	27107912	-	LOC100813994	protein_coding	--	--	Lysine-rich arabinogalactan protein 18 [Glycine soja]	--	SubName: Full=Lysine-rich arabinogalactan protein 18 {ECO:0000313|EMBL:KHN41552.1};	--	--	--
gene-LOC100776356	3.73	3.61	3.7	11.52	10.56	8.58	174	156	165	553	547	426	1.57527	4.95525e-11	7.89974e-09	up	NC_038247.1	31769210	31771180	+	LOC100776356	protein_coding	K14497 protein phosphatase 2C [EC:3.1.3.16] | (RefSeq) protein phosphatase 2C 37 (A)	ko04016: MAPK signaling pathway - plant; ko04075: Plant hormone signal transduction	PREDICTED: protein phosphatase 2C 37 [Glycine max]	RecName: Full=Protein phosphatase 2C 37; Short=AtPP2C37; EC=3.1.3.16; AltName: Full=Protein ABA-HYPERSENSITIVE GERMINATION 3; AltName: Full=Protein phosphatase 2C A; Short=PP2CA;	SubName: Full=Uncharacterized protein {ECO:0000313|EMBL:KRH31027.1, ECO:0000313|EnsemblPlants:GLYMA11G34410.1};	Serine/threonine protein phosphatase	GO:0005829,cytosol; GO:0005634,nucleus; GO:0046872,metal ion binding; GO:0004721,phosphoprotein phosphatase activity; GO:0019901,protein kinase binding; GO:0004722,protein serine/threonine phosphatase activity; GO:0009738,abscisic acid-activated signaling pathway; GO:0009788,negative regulation of abscisic acid-activated signaling pathway; GO:0010360,negative regulation of anion channel activity;…	PF00481.21:Protein phosphatase 2C
gene-LOC100797345	64.62	66.32	55.05	9.88	22.35	16.31	3321	3156	2709	523	1276	893	-1.86398	5.16397e-11	8.19232e-09	down	NC_038244.1	44038695	44041557	+	LOC100797345	protein_coding	K22683 aspartyl protease family protein [EC:3.4.23.-] | (RefSeq) aspartyl protease family protein 2 (A)	--	PREDICTED: protein ASPARTIC PROTEASE IN GUARD CELL 2 [Glycine max]	RecName: Full=Aspartyl protease family protein At5g10770; EC=3.4.23.- {ECO:0000305}; Flags: Precursor;	SubName: Full=Uncharacterized protein {ECO:0000313|EMBL:KRH46245.1, ECO:0000313|EnsemblPlants:GLYMA08G43360.1};	Aspartyl protease	GO:0031225,anchored component of membrane; GO:0005886,plasma membrane; GO:0004190,aspartic-type endopeptidase activity; GO:0030163,protein catabolic process; GO:0006508,proteolysis	PF14543.6:Xylanase inhibitor N-terminal
gene-LOC100776045	0.83	0.71	0.79	2.2	2.37	2.53	52	41	47	141	164	168	1.69135	5.26605e-11	8.31371e-09	up	NC_038249.1	37807570	37811409	+	LOC100776045	protein_coding	K20891 beta-glucuronosyltransferase [EC:2.4.1.-] | (RefSeq) beta-glucuronosyltransferase GlcAT14A (A)	--	PREDICTED: beta-glucuronosyltransferase GlcAT14A-like [Glycine max]	RecName: Full=Beta-glucuronosyltransferase GlcAT14B {ECO:0000305}; EC=2.4.1.- {ECO:0000305}; AltName: Full=GT14 family glucuronic acid transferase 2 {ECO:0000305}; Short=AtGlcAT14B {ECO:0000303|PubMed:24739253};	SubName: Full=Uncharacterized protein {ECO:0000313|EMBL:KRH22080.1, ECO:0000313|EnsemblPlants:GLYMA13G35180.1};	Branching enzyme	GO:0000139,Golgi membrane; GO:0016021,integral component of membrane; GO:0008375,acetylglucosaminyltransferase activity; GO:0015020,glucuronosyltransferase activity	PF02485.21:Core-2/I-Branching enzyme
gene-LOC100779989	5.35	8.18	6.67	0.15	1.02	0.68	274	388	327	8	58	37	-3.3875	5.78995e-11	9.09562e-09	down	NC_038251.1	6510576	6512422	-	LOC100779989	protein_coding	K20718 LRR receptor-like serine/threonine-protein kinase ERECTA [EC:2.7.11.1] | (RefSeq) LRR receptor-like serine/threonine-protein kinase ERECTA (A)	ko04016: MAPK signaling pathway - plant	PREDICTED: probably inactive leucine-rich repeat receptor-like protein kinase IMK2 [Glycine max]	RecName: Full=Receptor-like protein 51 {ECO:0000303|PubMed:18434605}; Short=AtRLP51 {ECO:0000303|PubMed:18434605}; AltName: Full=Protein PUTATIVE DEVELOPMENTAL ORTHOLOG 1 {ECO:0000303|PubMed:15955925}; Short=AtPDO1 {ECO:0000303|PubMed:15955925}; AltName: Full=Protein SUPPRESSOR OF NPR1-1, CONSTITUTIVE 2 {ECO:0000303|PubMed:20841424}; Flags: Precursor;	SubName: Full=Uncharacterized protein {ECO:0000313|EMBL:KRH11046.1, ECO:0000313|EnsemblPlants:GLYMA15G09130.1};	FOG: Leucine rich repeat	GO:0016021,integral component of membrane; GO:0005886,plasma membrane; GO:0006952,defense response; GO:1900426,positive regulation of defense response to bacterium; GO:1902290,positive regulation of defense response to oomycetes; GO:0031347,regulation of defense response; GO:0009617,response to bacterium	PF12799.7:Leucine Rich repeats (2 copies)
gene-SLD1.3	46.58	70.17	57.71	9.19	9	19.74	3383	4719	4013	687	726	1527	-2.13448	5.81726e-11	9.09562e-09	down	NC_038244.1	41806881	41809500	+	SLD1.3	2-like	K21734 sphingolipid 8-(E/Z)-desaturase [EC:1.14.19.29] | (RefSeq) delta(8)-fatty-acid desaturase 2-like (A)	--	PREDICTED: delta(8)-fatty-acid desaturase 2-like [Glycine max]	RecName: Full=Delta(8)-fatty-acid desaturase 2; EC=1.14.19.29 {ECO:0000269|PubMed:22023480}; AltName: Full=Delta(8)-sphingolipid desaturase 2; AltName: Full=Sphingoid long-chain base desaturase 2; Short=Sphingoid LCB desaturase 2; AltName: Full=Sphingolipid 8-(E/Z)-desaturase 2;	SubName: Full=Fatty acid desaturase 3 {ECO:0000313|EMBL:KHN06848.1}; EC=1.14.19.4 {ECO:0000313|EMBL:KHN06848.1};	Delta 6-fatty acid desaturase/delta-8 sphingolipid desaturase	GO:0005783,endoplasmic reticulum; GO:0005789,endoplasmic reticulum membrane; GO:0016021,integral component of membrane; GO:0046872,metal ion binding; GO:0052631,sphingolipid delta-8 desaturase activity; GO:0070417,cellular response to cold; GO:0030148,sphingolipid biosynthetic process	PF00487.24:Fatty acid desaturase
gene-LOC106795242	28.48	27.61	27.92	6.46	11	11.09	634	569	595	148	272	263	-1.48204	6.67368e-11	1.03411e-08	down	NC_038248.1	4971521	4972323	+	LOC106795242	wall	--	--	unknown [Glycine max]	--	SubName: Full=Uncharacterized protein {ECO:0000313|EMBL:ACU16943.1};	--	--	--
gene-LOC100811449	210.25	324.18	260.69	7.23	12.62	46.19	7990	11408	9486	283	533	1870	-3.55581	6.67742e-11	1.03411e-08	down	NC_016091.3	9219667	9221037	-	LOC100811449	protein_coding	--	--	hypothetical protein GLYMA_04G100400 [Glycine max]	RecName: Full=Protein EXORDIUM; Flags: Precursor;	SubName: Full=Uncharacterized protein {ECO:0000313|EMBL:KRH62324.1, ECO:0000313|EnsemblPlants:GLYMA04G10880.2};	--	GO:0048046,apoplast; GO:0005618,cell wall; GO:0005615,extracellular space; GO:0005794,Golgi apparatus; GO:0009505,plant-type cell wall; GO:0009741,response to brassinosteroid	PF04674.12:Phosphate-induced protein 1 conserved region
gene-LOC100816033	110.22	94.11	106.81	4.85	10.09	23.89	5093	4027	4726	231	518	1176	-2.96144	7.23393e-11	1.11498e-08	down	NC_016088.3	56475225	56476894	-	LOC100816033	protein_coding	--	--	PREDICTED: LOW QUALITY PROTEIN: uncharacterized protein LOC100816033 [Glycine max]	--	SubName: Full=Uncharacterized protein {ECO:0000313|EMBL:KRH77910.1, ECO:0000313|EnsemblPlants:GLYMA01G45200.1};	--	--	PF06219.12:Protein of unknown function (DUF1005)
gene-LOC111162618	15.57	13.07	14.43	3.18	3.95	1.92	319	248	283	67	90	42	-2.14906	7.85529e-11	1.20205e-08	down	NC_038249.1	37687502	37688240	+	LOC111162618	gbkey=Gene	--	--	unknown [Glycine max]	--	SubName: Full=Uncharacterized protein {ECO:0000313|EMBL:ACU16222.1};	--	GO:0016021,integral component of membrane	--
novel.333	0.302208	0.436992	1.02936	0.056221	0.029848	0.030844	92	123	300	18	11	11	-3.73374	7.87274e-11	1.20205e-08	down	NC_038244.1	16609566	16612346	+	--	--	K15919 hydroxypyruvate reductase 2 | (RefSeq) hydroxyphenylpyruvate reductase (A)	ko00260: Glycine, serine and threonine metabolism; ko00630: Glyoxylate and dicarboxylate metabolism; ko01200: Carbon metabolism	hypothetical protein GLYMA_08G205100 [Glycine max]	RecName: Full=Glyoxylate/hydroxypyruvate reductase A HPR2; EC=1.1.1.79; EC=1.1.1.81; AltName: Full=NAD(P)H-dependent hydroxypyruvate reductase 2; Short=AtHPR2; Short=HPR 2;	SubName: Full=Uncharacterized protein {ECO:0000313|EMBL:KRH44353.1, ECO:0000313|EnsemblPlants:GLYMA08G21921.1};	Glyoxylate/hydroxypyruvate reductase (D-isomer-specific 2-hydroxy acid dehydrogenase superfamily)	GO:0005737,cytoplasm; GO:0005829,cytosol; GO:0030267,glyoxylate reductase (NADP) activity; GO:0016618,hydroxypyruvate reductase activity; GO:0051287,NAD binding; GO:0009854,oxidative photosynthetic carbon pathway	PF13855.6:Leucine rich repeat
gene-LOC102665075	1.71	1.66	2.59	0.04	0.24	0.2	82	74	119	2	13	10	-3.56039	8.20408e-11	1.24679e-08	down	NC_016091.3	38399616	38402304	+	LOC102665075	protein_coding	--	--	PREDICTED: uncharacterized protein LOC102665075 isoform X2 [Glycine max]	--	SubName: Full=Uncharacterized protein {ECO:0000313|EMBL:KRH63150.1, ECO:0000313|EnsemblPlants:GLYMA04G30980.3};	--	GO:0009690,cytokinin metabolic process	--
gene-LOC100801037	4.25	5.39	3.17	0.87	0.72	0.69	133	156	95	28	25	23	-2.39313	8.33921e-11	1.26143e-08	down	NC_038250.1	26821524	26825131	+	LOC100801037	protein_coding	--	--	PREDICTED: uncharacterized protein LOC100801037 [Glycine max]	--	SubName: Full=Uncharacterized protein {ECO:0000313|EMBL:KHN04706.1};	--	GO:0016021,integral component of membrane	PF04654.12:Protein of unknown function, DUF599
gene-LOC100777166	2.28	1.7	1.76	5.01	12.67	8.56	138	95	102	312	851	551	2.26326	9.07181e-11	1.3659e-08	up	--	--	--	--	--	--	--	--
gene-LOC100782253	62.18	78.06	76.68	7.69	11.81	23.25	2787	3240	3291	355	588	1110	-2.28803	9.36959e-11	1.40423e-08	down	NC_016091.3	49711260	49720753	-	LOC100782253	protein_coding	K24028 salicylic acid 3-hydroxylase [EC:1.14.11.-] | (RefSeq) protein DOWNY MILDEW RESISTANCE 6 (A)	--	PREDICTED: 1-aminocyclopropane-1-carboxylate oxidase 5-like [Glycine max]	RecName: Full=Protein DOWNY MILDEW RESISTANCE 6 {ECO:0000303|PubMed:15986928}; Short=AtDMR6 {ECO:0000303|PubMed:15986928}; EC=1.14.11.- {ECO:0000255|PROSITE-ProRule:PRU00805}; AltName: Full=2-oxoglutarate (2OG)-Fe(II) oxygenase-like protein DMR6 {ECO:0000303|PubMed:18248595}; AltName: Full=Salicylate 3-hydroxylase DMR6 {ECO:0000305}; Short=S3H DMR6 {ECO:0000305}; Short=SA 3-hydroxylase DMR6 {ECO:…	SubName: Full=Flavanone 3-dioxygenase {ECO:0000313|EMBL:KHN19568.1};	Iron/ascorbate family oxidoreductases	GO:0033759,flavone synthase activity; GO:0046872,metal ion binding; GO:0034785,salicylate 5-hydroxylase activity; GO:0042742,defense response to bacterium; GO:0002229,defense response to oomycetes; GO:0009813,flavonoid biosynthetic process; GO:0010150,leaf senescence; GO:0009617,response to bacterium; GO:0009620,response to fungus; GO:0002239,response to oomycetes; GO:0009751,response to salicyli…	PF03171.20:2OG-Fe(II) oxygenase superfamily
gene-LOC100782361	7.17	10.63	6.02	18.79	25.35	29.4	597	819	480	1610	2344	2606	1.70522	9.4138e-11	1.40438e-08	up	NC_038245.1	42668227	42673830	+	LOC100782361	protein_coding	--	--	PREDICTED: glycine-rich domain-containing protein 1-like [Glycine max]	RecName: Full=Glycine-rich domain-containing protein 1 {ECO:0000303|Ref.4}; Short=AtGRDP1 {ECO:0000303|Ref.4};	SubName: Full=Uncharacterized protein {ECO:0000313|EMBL:KRH39513.1, ECO:0000313|EnsemblPlants:GLYMA09G33540.3};	--	GO:0005886,plasma membrane; GO:0009738,abscisic acid-activated signaling pathway; GO:0071470,cellular response to osmotic stress; GO:0009787,regulation of abscisic acid-activated signaling pathway	PF07173.12:Glycine-rich domain-containing protein-like
gene-LOC100786004	15.83	17.26	16.72	6.3	8.45	8.16	949	958	960	389	563	521	-1.03674	9.54087e-11	1.41684e-08	down	NC_038241.1	37703642	37706669	-	LOC100786004	protein_coding	--	--	PREDICTED: BTB/POZ domain-containing protein At2g13690-like [Glycine max]	RecName: Full=BTB/POZ domain-containing protein At2g13690; AltName: Full=Protein PRL1-interacting factor G;	SubName: Full=Uncharacterized protein {ECO:0000313|EMBL:KRH59568.1, ECO:0000313|EnsemblPlants:GLYMA05G32480.1};	--	GO:0016567,protein ubiquitination	--
gene-LOC100819443	5.4	4.19	4.88	1.09	1.6	1.51	231	166	200	48	76	69	-1.70174	9.64843e-11	1.4263e-08	down	NC_016090.3	33883949	33887591	+	LOC100819443	45-like	K16297 serine carboxypeptidase-like clade II [EC:3.4.16.-] | (RefSeq) serine carboxypeptidase-like 45-like (A)	--	uncharacterized protein LOC100819443 precursor [Glycine max]	RecName: Full=Serine carboxypeptidase-like 45; EC=3.4.16.-; Flags: Precursor;	RecName: Full=Carboxypeptidase {ECO:0000256|RuleBase:RU361156}; EC=3.4.16.- {ECO:0000256|RuleBase:RU361156};	Serine carboxypeptidases (lysosomal cathepsin A)	GO:0005576,extracellular region; GO:0009505,plant-type cell wall; GO:0009506,plasmodesma; GO:0004185,serine-type carboxypeptidase activity; GO:0051603,proteolysis involved in cellular protein catabolic process	PF00450.22:Serine carboxypeptidase
gene-LOC100813521	4.52	3.97	2.99	0.82	0.73	1.25	317	258	201	59	57	93	-1.9592	9.82399e-11	1.44568e-08	down	NC_038252.1	21259612	21267500	-	LOC100813521	protein_coding	K22048 mechanosensitive ion channel protein 4/5/6/7/8/9/10 | (RefSeq) mechanosensitive ion channel protein 10-like (A)	--	PREDICTED: mechanosensitive ion channel protein 10-like [Glycine max]	RecName: Full=Mechanosensitive ion channel protein 10; AltName: Full=Mechanosensitive channel of small conductance-like 10; AltName: Full=MscS-Like protein 10; Short=AtMSL10;	SubName: Full=Uncharacterized protein {ECO:0000313|EMBL:KRH07702.1, ECO:0000313|EnsemblPlants:GLYMA16G17530.2};	Predicted mechanosensitive ion channel	GO:0016021,integral component of membrane; GO:0005886,plasma membrane; GO:0008381,mechanosensitive ion channel activity; GO:0006820,anion transport; GO:0050982,detection of mechanical stimulus; GO:0010150,leaf senescence; GO:0097468,programmed cell death in response to reactive oxygen species	PF00924.18:Mechanosensitive ion channel
gene-LOC100784752	172.44	126.16	221.39	28.48	30.19	57.71	6056	4103	7445	1030	1178	2159	-2.09383	1.00227e-10	1.46828e-08	down	NC_038248.1	6423149	6427444	+	LOC100784752	protein_coding	K04565 superoxide dismutase, Cu-Zn family [EC:1.15.1.1] | (RefSeq) superoxide dismutase [Cu-Zn], chloroplastic (A)	ko04146: Peroxisome	PREDICTED: superoxide dismutase [Cu-Zn]	RecName: Full=Superoxide dismutase [Cu-Zn], chloroplastic; EC=1.15.1.1; Flags: Precursor;	RecName: Full=Superoxide dismutase [Cu-Zn] {ECO:0000256|RuleBase:RU000393}; EC=1.15.1.1 {ECO:0000256|RuleBase:RU000393};	Cu2+/Zn2+ superoxide dismutase SOD1	GO:0009507,chloroplast; GO:0046872,metal ion binding; GO:0004784,superoxide dismutase activity	PF00080.20:Copper/zinc superoxide dismutase (SODC)
gene-LOC100812670	2.04	2.11	2.35	10.99	9.46	6.12	76	73	84	422	392	243	2.14112	1.08638e-10	1.58437e-08	up	NC_016089.3	40057610	40060619	+	LOC100812670	protein_coding	--	--	PREDICTED: uncharacterized protein LOC100812670 [Glycine max]	--	SubName: Full=Uncharacterized protein {ECO:0000313|EMBL:KRH72463.1, ECO:0000313|EnsemblPlants:GLYMA02G37820.1};	--	--	--
gene-LOC100793975	1.03	1.86	1.08	0.1	0.07	0.09	51	85	51	5	4	5	-3.80817	1.10749e-10	1.60794e-08	down	NC_038243.1	1054814	1056700	+	LOC100793975	protein_coding	K12126 phytochrome-interacting factor 3 | (RefSeq) transcription factor PIF3-like (A)	ko04075: Plant hormone signal transduction; ko04712: Circadian rhythm - plant	PREDICTED: transcription factor bHLH87-like [Glycine max]	RecName: Full=Transcription factor bHLH87; AltName: Full=Basic helix-loop-helix protein 87; Short=AtbHLH87; Short=bHLH 87; AltName: Full=Transcription factor EN 121; AltName: Full=bHLH transcription factor bHLH087;	SubName: Full=Uncharacterized protein {ECO:0000313|EMBL:KRH47179.1, ECO:0000313|EnsemblPlants:GLYMA07G01611.1};	--	GO:0005634,nucleus; GO:0003677,DNA binding; GO:0003700,DNA-binding transcription factor activity; GO:0046983,protein dimerization activity; GO:0006355,regulation of transcription, DNA-templated; GO:0006351,transcription, DNA-templated	PF00010.26:Helix-loop-helix DNA-binding domain
gene-LOC100799441	1.93	1.95	1.64	0.52	0.56	0.49	169	158	138	47	55	46	-1.71409	1.27929e-10	1.84911e-08	down	NC_038243.1	41965857	41971197	+	LOC100799441	protein_coding	K02540 DNA replication licensing factor MCM2 [EC:3.6.4.12] | (RefSeq) DNA replication licensing factor MCM2-like (A)	ko03030: DNA replication	PREDICTED: DNA replication licensing factor MCM2-like [Glycine max]	RecName: Full=DNA replication licensing factor MCM2; EC=3.6.4.12; AltName: Full=Minichromosome maintenance protein 2;	RecName: Full=DNA helicase {ECO:0000256|SAAS:SAAS00536514}; EC=3.6.4.12 {ECO:0000256|SAAS:SAAS00536514};	DNA replication licensing factor, MCM2 component	GO:0005829,cytosol; GO:0042555,MCM complex; GO:0000347,THO complex; GO:0005524,ATP binding; GO:0003677,DNA binding; GO:0003678,DNA helicase activity; GO:0046872,metal ion binding; GO:0007049,cell cycle; GO:0006270,DNA replication initiation; GO:0006268,DNA unwinding involved in DNA replication; GO:0009793,embryo development ending in seed dormancy; GO:0042127,regulation of cell proliferation; GO:…	PF00493.23:MCM P-loop domain
gene-LOC100795027	5.53	5.27	5.87	16.63	12.3	24.37	316	279	321	979	781	1484	1.75822	1.3052e-10	1.87822e-08	up	NC_038251.1	4764323	4768116	+	LOC100795027	protein_coding	K00511 squalene monooxygenase [EC:1.14.14.17] | (RefSeq) squalene monooxygenase (A)	ko00100: Steroid biosynthesis; ko00909: Sesquiterpenoid and triterpenoid biosynthesis	PREDICTED: squalene monooxygenase [Glycine max]	RecName: Full=Squalene monooxygenase; EC=1.14.14.17 {ECO:0000250|UniProtKB:Q9SM02}; AltName: Full=Squalene epoxidase; Short=SE;	SubName: Full=Uncharacterized protein {ECO:0000313|EMBL:KRH10672.1, ECO:0000313|EnsemblPlants:GLYMA15G06730.1};	Squalene monooxygenase	GO:0016021,integral component of membrane; GO:0050660,flavin adenine dinucleotide binding; GO:0004506,squalene monooxygenase activity	PF08491.10:Squalene epoxidase
gene-LOC100801929	23.45	19.48	22.34	46.46	65.32	46.04	1613	1241	1472	3291	4993	3374	1.36289	1.39563e-10	1.99951e-08	up	NC_038250.1	6308909	6311784	-	LOC100801929	lncRNA	--	--	--	--	--	--	--	--
gene-LOC100813812	1.92	5.12	2.48	0	0	0.05	68	168	84	0	0	2	-7.41278	1.4857e-10	2.11681e-08	down	NC_038241.1	31480074	31484227	-	LOC100813812	protein_coding	--	--	PREDICTED: WAT1-related protein At1g68170-like [Glycine max]	RecName: Full=WAT1-related protein At1g68170;	RecName: Full=WAT1-related protein {ECO:0000256|RuleBase:RU363077};	--	GO:0016021,integral component of membrane; GO:0005886,plasma membrane; GO:0022857,transmembrane transporter activity	PF00892.20:EamA-like transporter family
gene-LOC100781847	23.54	26.89	25.02	10.73	11.48	10.03	775	820	789	364	420	352	-1.1322	1.49053e-10	2.11681e-08	down	NC_038246.1	39661224	39664453	+	LOC100781847	IAA16-like	K14484 auxin-responsive protein IAA | (RefSeq) auxin-responsive protein IAA16-like (A)	ko04075: Plant hormone signal transduction	uncharacterized protein LOC100781847 [Glycine max]	RecName: Full=Auxin-responsive protein IAA16; AltName: Full=Indoleacetic acid-induced protein 16;	RecName: Full=Auxin-induced protein {ECO:0000256|RuleBase:RU004549};	--	GO:0005634,nucleus; GO:0003700,DNA-binding transcription factor activity; GO:0009734,auxin-activated signaling pathway; GO:0009733,response to auxin; GO:0006351,transcription, DNA-templated	PF02309.16:AUX/IAA family
gene-LOC100801518	4.38	5.97	4.15	0.65	1.31	1.28	208	263	189	32	69	65	-2.08388	1.53861e-10	2.17559e-08	down	NC_038247.1	3401226	3403357	-	LOC100801518	serine/threonine-protein	K13418 somatic embryogenesis receptor kinase 1 [EC:2.7.10.1 2.7.11.1] | (RefSeq) somatic embryogenesis receptor kinase 2 (A)	--	LRR receptor-like serine/threonine-protein kinase GSO2-like precursor [Glycine max]	RecName: Full=Inactive LRR receptor-like serine/threonine-protein kinase BIR2 {ECO:0000305}; AltName: Full=Protein BAK1-INTERACTING RECEPTOR-LIKE KINASE 2 {ECO:0000303|PubMed:24388849}; Flags: Precursor;	SubName: Full=LRR-like protein {ECO:0000313|EMBL:ACM89587.1};	FOG: Leucine rich repeat	GO:0009507,chloroplast; GO:0016021,integral component of membrane; GO:0016020,membrane; GO:0005886,plasma membrane; GO:0000166,nucleotide binding; GO:0006952,defense response; GO:1900425,negative regulation of defense response to bacterium; GO:0006468,protein phosphorylation; GO:1900150,regulation of defense response to fungus	PF13855.6:Leucine rich repeat
gene-LOC100794195	2.09	2.63	3.12	0.57	0.31	0.55	129	150	184	36	21	36	-2.37061	1.5468e-10	2.17771e-08	down	NC_038253.1	4912850	4915072	-	LOC100794195	protein_coding	K08900 mitochondrial chaperone BCS1 | (RefSeq) uncharacterized LOC100820437 (A)	--	PREDICTED: probable mitochondrial chaperone BCS1-B [Glycine max]	RecName: Full=AAA-ATPase At5g57480; EC=3.6.1.3 {ECO:0000250|UniProtKB:Q9FLD5}; Flags: Precursor;	SubName: Full=Uncharacterized protein {ECO:0000313|EMBL:KRH02877.1, ECO:0000313|EnsemblPlants:GLYMA17G07120.1};	AAA+-type ATPase	GO:0005524,ATP binding; GO:0016887,ATPase activity	PF14363.6:Domain associated at C-terminal with AAA
gene-LOC100789329	10.76	6	7.43	1.17	1.72	0.73	304	157	201	34	54	22	-2.64265	1.71708e-10	2.40702e-08	down	NC_016090.3	4638514	4639532	+	LOC100789329	protein_coding	--	--	PREDICTED: uncharacterized protein LOC100789329 [Glycine max]	--	SubName: Full=Uncharacterized protein {ECO:0000313|EMBL:KHN33212.1};	--	--	--
gene-LOC100781249	66.83	60.63	53.76	16.03	26.11	25.58	4570	3839	3520	1129	1984	1863	-1.34426	1.93452e-10	2.70019e-08	down	NC_038252.1	1669890	1672356	+	LOC100781249	protein_coding	--	--	PREDICTED: subtilisin-like protease SBT1.7 [Glycine max]	RecName: Full=Subtilisin-like protease SBT1.9 {ECO:0000303|PubMed:16193095}; EC=3.4.21.- {ECO:0000255|PROSITE-ProRule:PRU10082}; AltName: Full=Subtilase subfamily 1 member 9 {ECO:0000303|PubMed:16193095}; Short=AtSBT1.9 {ECO:0000303|PubMed:16193095}; Flags: Precursor;	SubName: Full=Uncharacterized protein {ECO:0000313|EMBL:KRH06377.1, ECO:0000313|EnsemblPlants:GLYMA16G02150.1};	--	GO:0005576,extracellular region; GO:0004252,serine-type endopeptidase activity; GO:0006508,proteolysis	PF00082.22:Subtilase family
gene-LOC100305602	270.99	241.59	250.65	48.54	77.99	30.51	5904	4874	5229	1089	1888	708	-2.18246	2.10131e-10	2.9174e-08	down	NC_038253.1	39245170	39246945	+	LOC100305602	protein_coding	--	--	unknown [Glycine max]	RecName: Full=Snakin-1; Flags: Precursor;	SubName: Full=Uncharacterized protein {ECO:0000313|EMBL:ACU14995.1};	--	GO:0005618,cell wall; GO:0005576,extracellular region; GO:0006952,defense response	PF02704.14:Gibberellin regulated protein
gene-LOC100817557	8.59	7.97	8.82	1.03	2.69	1.36	600	516	590	74	209	101	-2.24233	2.10808e-10	2.9174e-08	down	NC_038249.1	23019331	23027469	+	LOC100817557	protein_coding	K19882 O-palmitoleoyl-L-serine hydrolase [EC:3.1.1.98] | (RefSeq) pectin acetylesterase 10-like (A)	--	PREDICTED: pectin acetylesterase 10-like isoform X2 [Glycine max]	RecName: Full=Pectin acetylesterase 10 {ECO:0000303|PubMed:25115560}; EC=3.1.1.- {ECO:0000305}; Flags: Precursor;	RecName: Full=Pectin acetylesterase {ECO:0000256|RuleBase:RU363114}; EC=3.1.1.- {ECO:0000256|RuleBase:RU363114};	Pectin acetylesterase and similar proteins	GO:0005576,extracellular region; GO:0009505,plant-type cell wall; GO:0052793,pectin acetylesterase activity; GO:0071555,cell wall organization	PF03283.13:Pectinacetylesterase
gene-LOC100777091	1.92	2.1	1.27	0.31	0.32	0.26	119	120	75	20	22	17	-2.47095	2.28463e-10	3.14834e-08	down	NC_038241.1	1838024	1841441	-	LOC100777091	protein_coding	K07466 replication factor A1 | (RefSeq) replication protein A 70 kDa DNA-binding subunit B-like (A)	ko03030: DNA replication; ko03420: Nucleotide excision repair; ko03430: Mismatch repair; ko03440: Homologous recombination	PREDICTED: replication protein A 70 kDa DNA-binding subunit B-like [Glycine max]	RecName: Full=Replication protein A 70 kDa DNA-binding subunit B; Short=AtRPA70B; AltName: Full=AtRPA1-5; AltName: Full=Replication factor A protein 1B; AltName: Full=Replication protein A 1B; Short=AtRPA1B;	RecName: Full=Replication protein A subunit {ECO:0000256|RuleBase:RU364130};	Single-stranded DNA-binding replication protein A (RPA), large (70 kD) subunit and related ssDNA-binding proteins	GO:0005634,nucleus; GO:0003677,DNA binding; GO:0046872,metal ion binding; GO:0006310,DNA recombination; GO:0006281,DNA repair; GO:0006260,DNA replication; GO:0010224,response to UV-B	PF08646.10:Replication factor-A C terminal domain
gene-LOC100815516	5.97	8.55	2.79	0.51	0.99	0.86	398	528	178	35	73	61	-2.79813	2.29697e-10	3.15199e-08	down	NC_016089.3	43927119	43932801	-	LOC100815516	protein_coding	--	--	hypothetical protein GLYMA_02G252200 [Glycine max]	RecName: Full=Cucumisin; EC=3.4.21.25; AltName: Allergen=Cuc m 1; Flags: Precursor;	SubName: Full=Uncharacterized protein {ECO:0000313|EMBL:KRH73105.1};	--	GO:0005576,extracellular region; GO:0004252,serine-type endopeptidase activity	PF00082.22:Subtilase family
gene-LOC100778034	2.24	2.12	3.04	7.57	6.6	8.06	73	64	95	254	239	280	1.67624	2.32612e-10	3.17858e-08	up	NC_038251.1	9317742	9318917	+	LOC100778034	protein_coding	K08065 nuclear transcription Y subunit beta | (RefSeq) nuclear transcription factor Y subunit B-3 (A)	--	PREDICTED: nuclear transcription factor Y subunit B-3 [Glycine max]	RecName: Full=Nuclear transcription factor Y subunit B-3; Short=AtNF-YB-3; AltName: Full=Transcriptional activator HAP3C;	SubName: Full=Nuclear transcription factor Y subunit B-3 {ECO:0000313|EMBL:KHN34225.1};	CCAAT-binding factor, subunit A (HAP3)	GO:0005634,nucleus; GO:0003700,DNA-binding transcription factor activity; GO:0046982,protein heterodimerization activity; GO:0043565,sequence-specific DNA binding; GO:0006351,transcription, DNA-templated	PF00808.23:Histone-like transcription factor (CBF/NF-Y) and archaeal histone
gene-LOC100810431	3.33	2.51	2.35	0.33	0.4	0.65	129	90	87	13	17	27	-2.49771	2.38644e-10	3.24735e-08	down	NC_038242.1	1102976	1110473	-	LOC100810431	protein_coding	K16290 xylem cysteine proteinase [EC:3.4.22.-] | (RefSeq) xylem cysteine proteinase 2-like (A)	--	PREDICTED: xylem cysteine proteinase 2-like [Glycine max]	RecName: Full=Cysteine protease XCP2 {ECO:0000305}; EC=3.4.22.-; AltName: Full=Xylem cysteine peptidase 2 {ECO:0000303|PubMed:10889267}; Short=AtXCP2 {ECO:0000303|PubMed:10889267}; Flags: Precursor;	SubName: Full=Uncharacterized protein {ECO:0000313|EMBL:KRH51561.1, ECO:0000313|EnsemblPlants:GLYMA06G01730.1};	Cysteine proteinase Cathepsin L	GO:0005618,cell wall; GO:0005615,extracellular space; GO:0005764,lysosome; GO:0005886,plasma membrane; GO:0004197,cysteine-type endopeptidase activity; GO:0042742,defense response to bacterium; GO:0010623,programmed cell death involved in cell development; GO:0051603,proteolysis involved in cellular protein catabolic process	PF00112.23:Papain family cysteine protease
gene-LOC100789224	2.82	1.76	1.76	0.24	0.12	0.26	102	59	61	9	5	10	-3.25829	2.41853e-10	3.26788e-08	down	--	--	--	--	--	--	--	--
gene-WRKY58	127.55	187.57	194.92	39.18	28.27	58.97	4727	6437	6917	1495	1164	2328	-1.93217	2.42162e-10	3.26788e-08	down	NC_016091.3	49386596	49389149	-	WRKY58	factor	K13425 WRKY transcription factor 22 | (RefSeq) WRKY transcription factor 22 (A)	ko04016: MAPK signaling pathway - plant; ko04626: Plant-pathogen interaction	transcription factor WRKY58 [Glycine max]	RecName: Full=Probable WRKY transcription factor 70; AltName: Full=WRKY DNA-binding protein 70;	SubName: Full=Transcription factor {ECO:0000313|EMBL:ABY84662.1}; SubName: Full=Transcription factor WRKY58 {ECO:0000313|EMBL:DAA80461.1}; SubName: Full=WRKY transcription factor {ECO:0000313|EMBL:ALA09255.1};	--	GO:0005634,nucleus; GO:0003700,DNA-binding transcription factor activity; GO:0043565,sequence-specific DNA binding; GO:0042742,defense response to bacterium; GO:0050832,defense response to fungus; GO:0009864,induced systemic resistance, jasmonic acid mediated signaling pathway; GO:1900056,negative regulation of leaf senescence; GO:0045892,negative regulation of transcription, DNA-templated; GO:00…	PF03106.15:WRKY DNA -binding domain
gene-LOC100801468	90.23	74.51	89.74	12.14	20.42	31.23	2541	1943	2420	352	639	937	-1.93621	2.55433e-10	3.43272e-08	down	NC_016089.3	48187067	48188993	+	LOC100801468	protein	--	--	uncharacterized protein LOC100801468 precursor [Glycine max]	RecName: Full=Fasciclin-like arabinogalactan protein 7; Flags: Precursor;	SubName: Full=Fasciclin-like arabinogalactan protein 7 {ECO:0000313|EMBL:KHN43969.1};	--	GO:0031225,anchored component of membrane; GO:0046658,anchored component of plasma membrane; GO:0016020,membrane; GO:0005886,plasma membrane	PF02469.22:Fasciclin domain
gene-LOC100526957	7.99	6.99	8.86	15.08	20.09	16.86	590	478	626	1146	1648	1326	1.21184	2.6117e-10	3.49538e-08	up	NC_038253.1	29063042	29067783	-	LOC100526957	protein_coding	K18789 xylogalacturonan beta-1,3-xylosyltransferase [EC:2.4.2.41] | (RefSeq) probable glycosyltransferase At3g42180 (A)	--	PREDICTED: probable glycosyltransferase At3g07620 [Glycine max]	RecName: Full=Probable glycosyltransferase At5g03795; EC=2.4.-.-;	SubName: Full=Uncharacterized protein {ECO:0000313|EMBL:KRH04890.1, ECO:0000313|EnsemblPlants:GLYMA17G27550.1};	Acetylglucosaminyltransferase EXT1/exostosin 1	GO:0000139,Golgi membrane; GO:0016021,integral component of membrane; GO:0016757,transferase activity, transferring glycosyl groups; GO:0071555,cell wall organization; GO:0006486,protein glycosylation	PF03016.15:Exostosin family
gene-GMCUPIN16.1	1060.57	877.72	862.89	220.98	400.21	264.97	27163	20817	21162	5828	11389	7229	-1.57804	2.67558e-10	3.56619e-08	down	NC_038252.1	651869	652792	+	GMCUPIN16.1	protein	--	--	cupin family protein precursor [Glycine max]	RecName: Full=Auxin-binding protein ABP19a; Flags: Precursor;	SubName: Full=Uncharacterized protein {ECO:0000313|EMBL:KRH06186.1, ECO:0000313|EnsemblPlants:GLYMA16G00980.1};	--	GO:0048046,apoplast; GO:0005618,cell wall; GO:0030145,manganese ion binding; GO:0045735,nutrient reservoir activity; GO:0009734,auxin-activated signaling pathway	PF00190.22:Cupin
gene-LOC100809536	2.76	1.44	2.5	11.52	19.28	7.83	106	51	92	455	822	320	2.62036	2.76425e-10	3.66934e-08	up	NC_038241.1	39820580	39821963	+	LOC100809536	protein_coding	K17479 glutaredoxin domain-containing cysteine-rich protein 1 | (RefSeq) uncharacterized LOC100809536 (A)	--	PREDICTED: uncharacterized protein LOC100809536 [Glycine max]	RecName: Full=Uncharacterized protein At5g39865;	SubName: Full=Uncharacterized protein {ECO:0000313|EMBL:KRH60067.1, ECO:0000313|EnsemblPlants:GLYMA05G36710.1};	Glutaredoxin-related protein	GO:0005886,plasma membrane; GO:0009055,electron transfer activity; GO:0015035,protein disulfide oxidoreductase activity; GO:0045454,cell redox homeostasis	PF00462.24:Glutaredoxin
gene-LOC100816503	17.26	28.87	19.5	1.19	2.6	5.16	960	1487	1039	68	161	306	-2.82475	2.79174e-10	3.69078e-08	down	NC_038242.1	50303780	50309166	-	LOC100816503	protein_coding	K01051 pectinesterase [EC:3.1.1.11] | (RefSeq) probable pectinesterase/pectinesterase inhibitor 47 (A)	ko00040: Pentose and glucuronate interconversions	PREDICTED: probable pectinesterase/pectinesterase inhibitor 47 [Glycine max]	RecName: Full=Probable pectinesterase/pectinesterase inhibitor 47; Includes: RecName: Full=Pectinesterase inhibitor 47; AltName: Full=Pectin methylesterase inhibitor 47; Includes: RecName: Full=Pectinesterase 47; Short=PE 47; EC=3.1.1.11; AltName: Full=Pectin methylesterase 47; Short=AtPME47; Flags: Precursor;	RecName: Full=Pectinesterase {ECO:0000256|RuleBase:RU000589}; EC=3.1.1.11 {ECO:0000256|RuleBase:RU000589};	--	GO:0071944,cell periphery; GO:0005618,cell wall; GO:0005576,extracellular region; GO:0045330,aspartyl esterase activity; GO:0030599,pectinesterase activity; GO:0046910,pectinesterase inhibitor activity; GO:0042545,cell wall modification; GO:0045490,pectin catabolic process	PF01095.19:Pectinesterase
gene-STF-3	22.93	50.21	36.93	3.97	7.04	9.61	645	1308	995	115	220	288	-2.35106	2.91446e-10	3.82933e-08	down	NC_038250.1	7921391	7922405	-	STF-3	protein	--	--	zinc finger protein ZAT10-like [Glycine max]	RecName: Full=Zinc finger protein ZAT10; AltName: Full=Salt-tolerance zinc finger;	SubName: Full=C2H2-type zinc finger protein {ECO:0000313|EMBL:AFK50425.1};	FOG: Zn-finger	GO:0005634,nucleus; GO:0003700,DNA-binding transcription factor activity; GO:0046872,metal ion binding; GO:0043565,sequence-specific DNA binding; GO:0035264,multicellular organism growth; GO:0045892,negative regulation of transcription, DNA-templated; GO:0010117,photoprotection; GO:0015979,photosynthesis; GO:0009737,response to abscisic acid; GO:0010200,response to chitin; GO:0009409,response to …	PF13912.6:C2H2-type zinc finger
gene-LOC100778263	24.32	24.21	27.9	4	9.05	7.68	1228	1132	1349	208	508	413	-1.81277	2.92009e-10	3.82933e-08	down	NC_016089.3	2442111	2443932	+	LOC100778263	protein_coding	K20893 probable galacturonosyltransferase-like 1 [EC:2.4.1.-] | (RefSeq) probable galacturonosyltransferase-like 1 (A)	--	PREDICTED: probable galacturonosyltransferase-like 9 [Glycine max]	RecName: Full=Probable galacturonosyltransferase-like 9; EC=2.4.1.-; AltName: Full=Like glycosyl transferase 8;	RecName: Full=Hexosyltransferase {ECO:0000256|RuleBase:RU362027}; EC=2.4.1.- {ECO:0000256|RuleBase:RU362027};	--	GO:0005794,Golgi apparatus; GO:0000139,Golgi membrane; GO:0016021,integral component of membrane; GO:0047262,polygalacturonate 4-alpha-galacturonosyltransferase activity; GO:0016757,transferase activity, transferring glycosyl groups; GO:0071555,cell wall organization; GO:0045489,pectin biosynthetic process; GO:0000271,polysaccharide biosynthetic process	PF01501.20:Glycosyl transferase family 8
gene-LOC100499947	14.41	12.38	14.53	2.99	3.34	5.49	318	253	307	68	82	129	-1.73146	2.98815e-10	3.90284e-08	down	NC_038253.1	38994797	38996434	-	LOC100499947	gbkey=Gene	K09377 cysteine and glycine-rich protein | (RefSeq) uncharacterized LOC100499947 (A)	--	uncharacterized protein LOC100499947 [Glycine max]	RecName: Full=LIM domain-containing protein WLIM1 {ECO:0000305}; AltName: Full=Widely-expressed LIM protein 1 {ECO:0000303|PubMed:11085265}; Short=AtWLIM1;	SubName: Full=Uncharacterized protein {ECO:0000313|EMBL:ACU14298.1};	Regulatory protein MLP and related LIM proteins	GO:0005737,cytoplasm; GO:0005856,cytoskeleton; GO:0005886,plasma membrane; GO:0051015,actin filament binding; GO:0046872,metal ion binding; GO:0003729,mRNA binding; GO:0051017,actin filament bundle assembly	PF00412.22:LIM domain
gene-GMIQD35	27.06	24.13	27.3	10.15	13.44	11.51	1470	1214	1420	568	811	666	-1.07482	3.11375e-10	4.05062e-08	down	NC_038246.1	4494374	4498063	-	GMIQD35	protein	--	--	calmodulin-binding domain-containing protein IQD35 [Glycine max]	RecName: Full=Protein IQ-DOMAIN 1 {ECO:0000303|PubMed:15960618};	SubName: Full=Uncharacterized protein {ECO:0000313|EMBL:KRH32419.1, ECO:0000313|EnsemblPlants:GLYMA10G05720.1};	--	GO:0005737,cytoplasm; GO:0005874,microtubule; GO:0005634,nucleus; GO:0005516,calmodulin binding; GO:0008017,microtubule binding	PF00612.27:IQ calmodulin-binding motif
gene-LOC100811295	40.29	59.51	50.47	7.76	12.7	18.24	1522	2082	1826	302	533	734	-1.89257	3.32547e-10	4.3088e-08	down	NC_016091.3	3031986	3033348	+	LOC100811295	protein_coding	K14499 BRI1 kinase inhibitor 1 | (RefSeq) BRI1 kinase inhibitor 1-like (A)	ko04075: Plant hormone signal transduction	PREDICTED: BRI1 kinase inhibitor 1-like [Glycine max]	RecName: Full=BRI1 kinase inhibitor 1;	SubName: Full=Uncharacterized protein {ECO:0000313|EMBL:KRH61278.1, ECO:0000313|EnsemblPlants:GLYMA04G04050.1};	--	GO:0005829,cytosol; GO:0005886,plasma membrane; GO:0046982,protein heterodimerization activity; GO:0004860,protein kinase inhibitor activity; GO:0009742,brassinosteroid mediated signaling pathway; GO:0006629,lipid metabolic process; GO:0010423,negative regulation of brassinosteroid biosynthetic process	--
gene-LOC100807849	40.67	42.54	47.46	72.22	76.03	78.84	2330	2257	2604	4261	4840	4812	0.886606	3.45535e-10	4.44318e-08	false	NC_038246.1	2124422	2132242	-	LOC100807849	protein_coding	--	--	PREDICTED: uncharacterized protein LOC100807849 [Glycine max]	--	SubName: Full=Uncharacterized protein {ECO:0000313|EMBL:KRH31973.1};	--	--	--
gene-LOC100816515	14.11	11.71	14.16	2.83	5.27	4.21	557	428	535	115	231	177	-1.62189	3.4565e-10	4.44318e-08	down	NC_038243.1	44535996	44537536	-	LOC100816515	protein_coding	--	--	PREDICTED: uncharacterized protein LOC100816515 [Glycine max]	--	SubName: Full=Uncharacterized protein {ECO:0000313|EMBL:KHN40194.1};	--	GO:0016021,integral component of membrane	--
gene-LOC100803208	3.16	2.36	2.5	4.98	6.86	6.94	401	277	303	650	966	937	1.30698	3.52739e-10	4.51644e-08	up	NC_038252.1	36530874	36539617	+	LOC100803208	protein_coding	K16732 protein regulator of cytokinesis 1 | (RefSeq) 65-kDa microtubule-associated protein 3 (A)	--	PREDICTED: AT-hook motif nuclear-localized protein 7 [Glycine max]	RecName: Full=AT-hook motif nuclear-localized protein 6 {ECO:0000312|EMBL:FAA00277.1};	SubName: Full=Uncharacterized protein {ECO:0000313|EnsemblPlants:GLYMA16G32940.1};	--	GO:0005634,nucleus; GO:0003677,DNA binding; GO:0006355,regulation of transcription, DNA-templated; GO:0006351,transcription, DNA-templated	PF03479.15:Plants and Prokaryotes Conserved (PCC) domain
gene-LOC100794593	6.53	7.08	7.25	1.69	2.45	2.92	290	291	308	77	121	138	-1.48681	3.5972e-10	4.58777e-08	down	NC_038247.1	27753117	27754717	-	LOC100794593	protein_coding	K13434 pathogenesis-related genes transcriptional activator PTI6 | (RefSeq) pathogenesis-related genes transcriptional activator PTI6-like (A)	ko04626: Plant-pathogen interaction	PREDICTED: pathogenesis-related genes transcriptional activator PTI6-like [Glycine max]	RecName: Full=Pathogenesis-related genes transcriptional activator PTI6; AltName: Full=PTO-interacting protein 6;	SubName: Full=Uncharacterized protein {ECO:0000313|EMBL:KRH30664.1, ECO:0000313|EnsemblPlants:GLYMA11G31401.1};	--	GO:0005634,nucleus; GO:0003677,DNA binding; GO:0003700,DNA-binding transcription factor activity; GO:0006952,defense response; GO:0006351,transcription, DNA-templated	PF00847.20:AP2 domain
gene-LOC100799442	13.09	19.55	17.63	2.26	4.35	5.55	1130	1563	1457	201	417	510	-1.98461	3.66074e-10	4.65057e-08	down	NC_038243.1	43173482	43180381	-	LOC100799442	protein_coding	K14512 mitogen-activated protein kinase 6 [EC:2.7.11.24] | (RefSeq) MAPK2, GmMAPK2; mitogen-activated protein kinase 2 (A)	ko04016: MAPK signaling pathway - plant; ko04075: Plant hormone signal transduction; ko04626: Plant-pathogen interaction	PREDICTED: mitogen-activated protein kinase 15-like isoform X1 [Glycine max]	RecName: Full=Mitogen-activated protein kinase 16; Short=AtMPK16; Short=MAP kinase 16; EC=2.7.11.24;	RecName: Full=Mitogen-activated protein kinase {ECO:0000256|SAAS:SAAS00652812}; EC=2.7.11.24 {ECO:0000256|SAAS:SAAS00652812};	Mitogen-activated protein kinase	GO:0005634,nucleus; GO:0005886,plasma membrane; GO:0005773,vacuole; GO:0005524,ATP binding; GO:0004707,MAP kinase activity; GO:0010468,regulation of gene expression	PF00069.25:Protein kinase domain
gene-LOC100818380	31.29	26.07	27.76	82.2	62.58	66.09	679	524	577	1837	1509	1528	1.41095	3.69996e-10	4.67391e-08	up	NC_038247.1	6199726	6201311	+	LOC100818380	homolog	--	--	uncharacterized protein LOC100818380 [Glycine max]	--	SubName: Full=Uncharacterized protein {ECO:0000313|EMBL:ACU20701.1, ECO:0000313|EnsemblPlants:GLYMA11G08750.1};	Hismacro and SEC14 domain-containing proteins	--	PF13716.6:Divergent CRAL/TRIO domain
gene-LOC100807257	1.87	1.3	2.11	6.43	4.95	6.31	87	56	94	308	256	313	1.83732	3.70785e-10	4.67391e-08	up	--	--	--	--	--	--	--	--
gene-LOC100796036	8.8	8.77	8.8	22.79	18.99	19.06	286	264	274	763	686	660	1.30608	3.86364e-10	4.85148e-08	up	NC_038248.1	34198087	34199528	-	LOC100796036	protein_coding	--	--	PREDICTED: uncharacterized protein At4g22758-like [Glycine max]	RecName: Full=Uncharacterized protein At4g22758;	SubName: Full=Uncharacterized protein {ECO:0000313|EMBL:KRH26576.1, ECO:0000313|EnsemblPlants:GLYMA12G30620.1};	FOG: PPR repeat	--	--
gene-LOC100803952	8.57	8.81	7.76	3.47	3.82	4.08	473	450	410	197	234	240	-1.05766	4.13066e-10	5.16681e-08	down	NC_038246.1	37090859	37093554	-	LOC100803952	protein_coding	--	--	PREDICTED: uncharacterized protein LOC100803952 [Glycine max]	--	SubName: Full=Uncharacterized protein {ECO:0000313|EMBL:KRH33639.1, ECO:0000313|EnsemblPlants:GLYMA10G27770.1};	--	--	--
gene-COL21	5.97	4.86	5.16	12.49	25.18	15.15	470	354	389	1012	2202	1270	1.80463	4.16042e-10	5.1841e-08	up	NC_038243.1	8539141	8549043	+	COL21	finger	K12130 pseudo-response regulator 5 | (RefSeq) two-component response regulator-like APRR5 (A)	ko04712: Circadian rhythm - plant	CONSTANS-like zinc finger protein [Glycine max]	RecName: Full=Zinc finger protein CONSTANS-LIKE 16;	SubName: Full=CONSTANS-like zinc finger protein {ECO:0000313|EMBL:AEF12203.1};	GATA-4/5/6 transcription factors	GO:0016020,membrane; GO:0005634,nucleus; GO:0003700,DNA-binding transcription factor activity; GO:0008270,zinc ion binding; GO:0006355,regulation of transcription, DNA-templated	PF06203.14:CCT motif
gene-LOC100798971	25.8	21.91	18.49	3.58	7.81	4.29	1456	1145	999	208	490	258	-1.99512	4.28186e-10	5.31507e-08	down	NC_038253.1	11184197	11188636	-	LOC100798971	protein_coding	K19791 iron transport multicopper oxidase | (RefSeq) L-ascorbate oxidase homolog (A)	--	PREDICTED: monocopper oxidase-like protein SKU5 [Glycine max]	RecName: Full=Monocopper oxidase-like protein SKU5; AltName: Full=Skewed roots; Flags: Precursor;	SubName: Full=Uncharacterized protein {ECO:0000313|EMBL:KRH04079.1, ECO:0000313|EnsemblPlants:GLYMA17G14730.1};	Multicopper oxidases	GO:0031225,anchored component of membrane; GO:0046658,anchored component of plasma membrane; GO:0048046,apoplast; GO:0005618,cell wall; GO:0016020,membrane; GO:0009505,plant-type cell wall; GO:0005886,plasma membrane; GO:0009506,plasmodesma; GO:0005774,vacuolar membrane; GO:0005507,copper ion binding; GO:0016722,oxidoreductase activity, oxidizing metal ions; GO:0009932,cell tip growth	PF07732.15:Multicopper oxidase
novel.569	1.38609	2.24504	2.16018	0.126822	0.117223	0.413424	126	188	188	12	13	40	-3.04855	4.54637e-10	5.62194e-08	down	NC_038249.1	40122730	40123527	.	--	--	--	--	hypothetical protein GLYMA_13G304200 [Glycine max]	--	SubName: Full=Uncharacterized protein {ECO:0000313|EMBL:KRH22494.1, ECO:0000313|EnsemblPlants:GLYMA13G38020.1};	--	GO:0016021,integral component of membrane	--
gene-LOC100788029	0.79	1.08	1.17	2.59	3.56	5.09	56	71	80	190	281	386	1.95791	4.56592e-10	5.62473e-08	up	NC_038253.1	34895544	34899125	+	LOC100788029	protein_coding	--	--	PREDICTED: uncharacterized protein LOC100788029 [Glycine max]	--	SubName: Full=Uncharacterized protein {ECO:0000313|EMBL:KRH05176.1, ECO:0000313|EnsemblPlants:GLYMA17G32011.1};	--	--	--
gene-LOC100806546	28.05	33.01	28.6	4.48	4.73	10.95	1558	1698	1521	256	292	648	-2.09036	4.7423e-10	5.81996e-08	down	NC_038250.1	12649790	12651793	-	LOC100806546	protein_coding	--	--	PREDICTED: uncharacterized protein LOC100806546 [Glycine max]	--	SubName: Full=Uncharacterized protein {ECO:0000313|EMBL:KRH15788.1, ECO:0000313|EnsemblPlants:GLYMA14G13430.2};	--	--	PF05910.12:Plant protein of unknown function (DUF868)
gene-LOC100788318	18.21	16.19	14.6	3.67	6.21	3.27	1206	993	926	250	457	231	-1.80676	4.93288e-10	6.03109e-08	down	NC_038241.1	5123925	5128452	-	LOC100788318	protein_coding	K19791 iron transport multicopper oxidase | (RefSeq) L-ascorbate oxidase homolog (A)	--	PREDICTED: monocopper oxidase-like protein SKU5 [Glycine max]	RecName: Full=Monocopper oxidase-like protein SKU5; AltName: Full=Skewed roots; Flags: Precursor;	SubName: Full=Monocopper oxidase-like protein SKU5 {ECO:0000313|EMBL:KHN04336.1}; EC=1.10.3.3 {ECO:0000313|EMBL:KHN04336.1};	Multicopper oxidases	GO:0031225,anchored component of membrane; GO:0046658,anchored component of plasma membrane; GO:0048046,apoplast; GO:0005618,cell wall; GO:0016020,membrane; GO:0009505,plant-type cell wall; GO:0005886,plasma membrane; GO:0009506,plasmodesma; GO:0005774,vacuolar membrane; GO:0005507,copper ion binding; GO:0016722,oxidoreductase activity, oxidizing metal ions; GO:0009932,cell tip growth	PF07732.15:Multicopper oxidase
gene-LOC100806189	17.61	25.02	24.46	4.97	6.29	9.16	675	888	898	196	268	374	-1.64359	5.10166e-10	6.21408e-08	down	NC_038243.1	35635781	35638842	+	LOC100806189	CADMIUM	--	--	uncharacterized protein LOC100806189 [Glycine max]	RecName: Full=Protein PLANT CADMIUM RESISTANCE 8; Short=AtPCR8;	SubName: Full=Uncharacterized protein {ECO:0000313|EMBL:ACU19781.1};	--	GO:0016021,integral component of membrane; GO:0005886,plasma membrane; GO:0006979,response to oxidative stress	PF04749.17:PLAC8 family
gene-LOC100788635	6.29	3.92	2.34	0.16	0.38	0.48	149	86	53	4	10	12	-3.54723	5.19043e-10	6.29862e-08	down	--	--	--	--	--	--	--	--
gene-LOC112998577	22.03	19.1	30.68	57.37	66.1	62.3	411	330	548	1102	1370	1238	1.45816	5.22748e-10	6.32e-08	up	NC_038248.1	36443862	36444730	-	LOC112998577	protein_coding	--	--	hypothetical protein GLYMA_12G204100 [Glycine max]	--	SubName: Full=Uncharacterized protein {ECO:0000313|EMBL:KRH26946.1};	--	--	PF14009.6:Domain of unknown function (DUF4228)
gene-LOC100808033	26.9	30.2	28.38	6.53	10.16	12.78	1160	1206	1172	290	487	587	-1.46583	5.29371e-10	6.37637e-08	down	NC_016089.3	1682565	1685483	+	LOC100808033	protein	K09338 homeobox-leucine zipper protein | (RefSeq) homeobox-leucine zipper protein ATHB-13-like (A)	--	PREDICTED: uncharacterized protein LOC100808033 isoform X1 [Glycine max]	RecName: Full=Homeobox-leucine zipper protein ATHB-13; AltName: Full=HD-ZIP protein ATHB-13; AltName: Full=Homeodomain transcription factor ATHB-13;	SubName: Full=Uncharacterized protein {ECO:0000313|EMBL:KRH69308.1, ECO:0000313|EnsemblPlants:GLYMA02G02290.1};	Transcription factor HEX, contains HOX and HALZ domains	GO:0005634,nucleus; GO:0003700,DNA-binding transcription factor activity; GO:0043565,sequence-specific DNA binding; GO:0048826,cotyledon morphogenesis; GO:0009965,leaf morphogenesis; GO:0080022,primary root development; GO:0009744,response to sucrose; GO:0006351,transcription, DNA-templated	PF02183.18:Homeobox associated leucine zipper
novel.784	1.72873	1.41296	2.08012	0.289716	0.434912	0.576516	254	192	293	45	73	91	-1.90596	5.32957e-10	6.39588e-08	down	NC_038254.1	19421534	19422824	.	--	--	--	--	hypothetical protein GLYMA_18G135000 [Glycine max]	--	SubName: Full=Uncharacterized protein {ECO:0000313|EMBL:KRG99298.1};	--	GO:0046983,protein dimerization activity	--
gene-LOC100798631	1.07	1.02	0.77	2.7	2.89	2.4	108	95	74	279	323	257	1.57548	5.59615e-10	6.6911e-08	up	NC_038246.1	46200435	46204466	+	LOC100798631	protein_coding	--	--	PREDICTED: uncharacterized protein LOC100798631 [Glycine max]	RecName: Full=Uncharacterized protein At1g76660;	SubName: Full=Uncharacterized protein {ECO:0000313|EMBL:KHN21772.1};	--	GO:0005886,plasma membrane	--
gene-LOC100816039	162.51	173.36	169.31	70.11	59.21	86.4	4617	4561	4606	2051	1869	2615	-1.14044	5.63724e-10	6.71554e-08	down	NC_038253.1	11923845	11924869	-	LOC100816039	factor	K09286 EREBP-like factor | (RefSeq) ethylene-responsive transcription factor 5-like (A)	--	ethylene-responsive transcription factor 5-like [Glycine max]	RecName: Full=Ethylene-responsive transcription factor 5; Short=AtERF5; AltName: Full=Ethylene-responsive element-binding factor 5; Short=EREBP-5;	SubName: Full=ERF protein {ECO:0000313|EMBL:ADK22067.1};	--	GO:0005634,nucleus; GO:0003700,DNA-binding transcription factor activity; GO:0043565,sequence-specific DNA binding; GO:0006952,defense response; GO:0009873,ethylene-activated signaling pathway; GO:0010200,response to chitin; GO:0009409,response to cold; GO:0006351,transcription, DNA-templated	PF00847.20:AP2 domain
gene-LOC102664604	9.49	9.92	11.92	27.21	35.08	23.09	252	244	303	744	1035	653	1.54057	5.74851e-10	6.8231e-08	up	NC_016090.3	43295562	43297117	-	LOC102664604	protein_coding	K02836 peptide chain release factor 2 | (RefSeq) peptide chain release factor PrfB2, chloroplastic-like (A)	--	Peptide chain release factor 2 [Glycine soja]	RecName: Full=Peptide chain release factor PrfB2, chloroplastic {ECO:0000303|PubMed:21771930}; Short=AtPrfB2 {ECO:0000303|PubMed:21771930}; Flags: Precursor;	SubName: Full=Uncharacterized protein {ECO:0000313|EMBL:KRG96724.1, ECO:0000313|EnsemblPlants:GLYMA19G41651.1};	Mitochondrial polypeptide chain release factor	GO:0009570,chloroplast stroma; GO:0016149,translation release factor activity, codon specific	PF03462.18:PCRF domain
gene-LOC100816323	1.22	1.61	1.52	0.06	0.21	0.2	62	76	74	3	12	11	-3.12299	5.83775e-10	6.90383e-08	down	NC_038242.1	14945801	14947638	-	LOC100816323	protein_coding	--	--	PREDICTED: uncharacterized protein LOC100816323 [Glycine max]	--	SubName: Full=Uncharacterized protein {ECO:0000313|EMBL:KHN07982.1};	--	--	PF05910.12:Plant protein of unknown function (DUF868)
novel.150	9.37235	11.8038	11.1385	18.2884	22.5716	29.2574	1531	1777	1744	3096	4161	5098	1.20674	6.91486e-10	8.14801e-08	up	NC_016091.3	34890524	34891960	-	--	--	K16282 E3 ubiquitin-protein ligase RHA2 [EC:2.3.2.27] | (RefSeq) E3 ubiquitin-protein ligase RHA2B (A)	--	hypothetical protein GLYMA_04G153400 [Glycine max]	RecName: Full=E3 ubiquitin-protein ligase RHA2B {ECO:0000305}; EC=2.3.2.27; AltName: Full=RING-H2 finger A2b {ECO:0000303|PubMed:9781696}; AltName: Full=RING-H2 zinc finger protein RHA2b {ECO:0000305}; AltName: Full=RING-type E3 ubiquitin transferase RHA2B {ECO:0000305};	SubName: Full=Uncharacterized protein {ECO:0000313|EMBL:KRH63073.1, ECO:0000313|EnsemblPlants:GLYMA04G23110.1};	FOG: Predicted E3 ubiquitin ligase	GO:0005737,cytoplasm; GO:0005634,nucleus; GO:0046872,metal ion binding; GO:0061630,ubiquitin protein ligase activity; GO:0004842,ubiquitin-protein transferase activity; GO:0009738,abscisic acid-activated signaling pathway; GO:0009789,positive regulation of abscisic acid-activated signaling pathway; GO:0043161,proteasome-mediated ubiquitin-dependent protein catabolic process; GO:0016567,protein ub…	PF13639.6:Ring finger domain
gene-LOC100806352	4.07	3.66	3.29	0.08	0.5	0.52	102	85	79	2	14	14	-3.24906	7.01117e-10	8.23167e-08	down	NC_038243.1	3604216	3605119	-	LOC100806352	protein_coding	--	--	PREDICTED: uncharacterized protein LOC100806352 [Glycine max]	--	SubName: Full=Uncharacterized protein {ECO:0000313|EMBL:KRH47678.1, ECO:0000313|EnsemblPlants:GLYMA07G04850.1};	--	GO:0009733,response to auxin	PF02519.14:Auxin responsive protein
gene-LOC100776752	15.53	19.82	20.45	1.01	3.54	4.15	927	1096	1169	62	235	264	-2.62959	7.29086e-10	8.52926e-08	down	NC_038242.1	10564778	10569222	+	LOC100776752	protein_coding	K01051 pectinesterase [EC:3.1.1.11] | (RefSeq) pectinesterase-like (A)	ko00040: Pentose and glucuronate interconversions	PREDICTED: probable pectinesterase/pectinesterase inhibitor 34 [Glycine max]	RecName: Full=Probable pectinesterase/pectinesterase inhibitor 61; Includes: RecName: Full=Pectinesterase inhibitor 61; AltName: Full=Pectin methylesterase inhibitor 61; Includes: RecName: Full=Pectinesterase 61; Short=PE 61; EC=3.1.1.11; AltName: Full=AtPMEpcrF; AltName: Full=Pectin methylesterase 61; Short=AtPME61;	RecName: Full=Pectinesterase {ECO:0000256|RuleBase:RU000589}; EC=3.1.1.11 {ECO:0000256|RuleBase:RU000589};	--	GO:0071944,cell periphery; GO:0005618,cell wall; GO:0016021,integral component of membrane; GO:0045330,aspartyl esterase activity; GO:0030599,pectinesterase activity; GO:0046910,pectinesterase inhibitor activity; GO:0042545,cell wall modification; GO:0045490,pectin catabolic process	PF01095.19:Pectinesterase
gene-LOC100775516	20.4	19.53	16.53	31.36	40.48	43.51	415	368	322	657	915	943	1.11215	8.16587e-10	9.51866e-08	up	NC_038243.1	15002153	15003218	-	LOC100775516	gbkey=Gene	--	--	uncharacterized protein LOC100775516 [Glycine max]	--	SubName: Full=Uncharacterized protein {ECO:0000313|EMBL:ACU20700.1, ECO:0000313|EnsemblPlants:GLYMA07G15070.1};	Nuclear localization sequence binding protein	--	--
gene-LOC100790103	25.63	31.41	27.59	6.44	10.1	12.2	653	741	673	169	286	331	-1.48536	8.4599e-10	9.82617e-08	down	NC_038242.1	51042974	51045449	-	LOC100790103	protein_coding	--	--	GPI-anchored protein LORELEI-like protein [Glycine soja]	RecName: Full=GPI-anchored protein LLG1 {ECO:0000305}; AltName: Full=LORELEI-like-GPI-anchored protein 1 {ECO:0000303|PubMed:20163554}; Flags: Precursor;	SubName: Full=GPI-anchored protein LORELEI-like protein {ECO:0000313|EMBL:KHN20567.1};	--	GO:0031225,anchored component of membrane; GO:0005886,plasma membrane; GO:0090406,pollen tube; GO:0045927,positive regulation of growth	--
gene-LOC100775912	2.59	1.65	1.9	7.53	7	5.56	134	79	94	401	402	306	1.8103	9.32135e-10	1.07882e-07	up	NC_038252.1	30698357	30703805	-	LOC100775912	protein_coding	--	--	PREDICTED: uncharacterized protein LOC100775912 isoform X1 [Glycine max]	--	SubName: Full=Uncharacterized protein {ECO:0000313|EMBL:KRH08390.1, ECO:0000313|EnsemblPlants:GLYMA16G26160.1};	--	--	--
gene-LOC100796798	5.58	5.94	6.81	82.43	20.05	34.53	197	194	230	2995	786	1298	3.04079	9.58024e-10	1.10485e-07	up	NC_038251.1	8467060	8468332	+	LOC100796798	protein_coding	--	--	PREDICTED: uncharacterized protein LOC100796798 [Glycine max]	--	SubName: Full=Uncharacterized protein {ECO:0000313|EMBL:KRH11426.1, ECO:0000313|EnsemblPlants:GLYMA15G11470.1};	--	--	PF04520.13:Senescence regulator
gene-LOC100791502	28.31	39.58	16.54	3.79	5.43	7.96	1473	1907	824	203	314	441	-2.2263	1.02089e-09	1.17319e-07	down	NC_038243.1	3276217	3279326	-	LOC100791502	protein_coding	K20623 typhasterol/6-deoxotyphasterol 2alpha-hydroxylase | (RefSeq) cytochrome P450 71A1 (A)	ko00905: Brassinosteroid biosynthesis	PREDICTED: cytochrome P450 71A1 [Glycine max]	RecName: Full=Flavonoid 3'-monooxygenase; EC=1.14.13.21; AltName: Full=Cytochrome P450 75B1; AltName: Full=Flavonoid 3'-hydroxylase; Short=AtF3'H; AltName: Full=Protein TRANSPARENT TESTA 7;	SubName: Full=Uncharacterized protein {ECO:0000313|EMBL:KRH47614.1, ECO:0000313|EnsemblPlants:GLYMA07G04470.1};	Cytochrome P450 CYP2 subfamily	GO:0005789,endoplasmic reticulum membrane; GO:0016021,integral component of membrane; GO:0016020,membrane; GO:0016711,flavonoid 3'-monooxygenase activity; GO:0020037,heme binding; GO:0005506,iron ion binding; GO:0009813,flavonoid biosynthetic process; GO:0009733,response to auxin; GO:0044550,secondary metabolite biosynthetic process	PF00067.22:Cytochrome P450
gene-LOC100794225	3.19	3.48	4.12	7.05	7.36	8.51	211	213	261	480	541	600	1.17344	1.0326e-09	1.18247e-07	up	NC_038254.1	25357421	25363517	-	LOC100794225	protein_coding	K13416 brassinosteroid insensitive 1-associated receptor kinase 1 [EC:2.7.10.1 2.7.11.1] | (RefSeq) BRASSINOSTEROID INSENSITIVE 1-associated receptor kinase 1-like (A)	ko04016: MAPK signaling pathway - plant; ko04075: Plant hormone signal transduction; ko04626: Plant-pathogen interaction	PREDICTED: receptor-like cytosolic serine/threonine-protein kinase RBK1 [Glycine max]	RecName: Full=Receptor-like cytosolic serine/threonine-protein kinase RBK1; EC=2.7.11.1; AltName: Full=Protein ROP BINDING PROTEIN KINASES 1;	SubName: Full=Uncharacterized protein {ECO:0000313|EMBL:KRG99478.1, ECO:0000313|EnsemblPlants:GLYMA18G29390.1};	Serine/threonine protein kinase	GO:0005737,cytoplasm; GO:0005829,cytosol; GO:0012505,endomembrane system; GO:0005634,nucleus; GO:0005886,plasma membrane; GO:0005524,ATP binding; GO:0051020,GTPase binding; GO:0016301,kinase activity; GO:0004675,transmembrane receptor protein serine/threonine kinase activity; GO:0007166,cell surface receptor signaling pathway; GO:0071369,cellular response to ethylene stimulus; GO:0009814,defense …	PF00069.25:Protein kinase domain
gene-LOC100793297	5.81	5.63	4.78	1.55	2.31	2.05	353	317	278	97	156	133	-1.37131	1.07388e-09	1.22543e-07	down	--	--	--	--	--	--	--	--
gene-LOC102660700	31.82	30.35	40.8	217.58	105.83	112.77	575	508	706	4049	2125	2171	2.20466	1.07863e-09	1.22654e-07	up	NC_038242.1	4999565	5000216	-	LOC102660700	protein_coding	--	--	PREDICTED: uncharacterized protein LOC102660700 [Glycine max]	--	SubName: Full=Uncharacterized protein {ECO:0000313|EMBL:KRH52387.1, ECO:0000313|EnsemblPlants:GLYMA06G06900.1};	--	--	PF08706.11:D5 N terminal like
gene-LOC102661602	4.17	3.39	4.16	0.68	0.76	0.88	89	67	85	15	18	20	-2.25189	1.13061e-09	1.27894e-07	down	NC_016090.3	39496439	39497208	-	LOC102661602	protein_coding	K14488 SAUR family protein | (RefSeq) auxin-induced protein 6B-like (A)	ko04075: Plant hormone signal transduction	PREDICTED: indole-3-acetic acid-induced protein ARG7-like [Glycine max]	RecName: Full=Auxin-responsive protein SAUR32 {ECO:0000305}; AltName: Full=Protein ABOLISHED APICAL HOOK MAINTENANCE 1 {ECO:0000303|Ref.6}; AltName: Full=Protein SMALL AUXIN UP RNA 32 {ECO:0000303|PubMed:12036261};	SubName: Full=Uncharacterized protein {ECO:0000313|EMBL:KRH67724.1, ECO:0000313|EnsemblPlants:GLYMA03G34021.1};	--	GO:0005737,cytoplasm; GO:0005634,nucleus; GO:0009734,auxin-activated signaling pathway; GO:0007275,multicellular organism development; GO:0040008,regulation of growth; GO:1900140,regulation of seedling development	PF02519.14:Auxin responsive protein
gene-LOC100811879	4.34	1.63	3.51	0.14	0.13	0.23	89	31	69	3	3	5	-4.16131	1.13257e-09	1.27894e-07	down	NC_038251.1	1012540	1015989	-	LOC100811879	22C-like	K14484 auxin-responsive protein IAA | (RefSeq) auxin-induced protein 22C-like (A)	ko04075: Plant hormone signal transduction	auxin-induced protein 22C-like [Glycine max]	RecName: Full=Auxin-induced protein 22C; AltName: Full=Indole-3-acetic acid-induced protein ARG12;	RecName: Full=Auxin-induced protein {ECO:0000256|RuleBase:RU004549};	--	GO:0005634,nucleus; GO:0009734,auxin-activated signaling pathway; GO:0006355,regulation of transcription, DNA-templated; GO:0006351,transcription, DNA-templated	PF02309.16:AUX/IAA family
novel.677	1.79495	2.43248	2.24647	0.652552	0.864561	0.928275	429	535	514	162	233	237	-1.30668	1.1753e-09	1.32259e-07	down	NC_038252.1	5411102	5413198	-	--	--	K11094 U2 small nuclear ribonucleoprotein B'' | (RefSeq) U2 small nuclear ribonucleoprotein B''-like isoform X1 (A)	ko03040: Spliceosome	hypothetical protein glysoja_030564 [Glycine soja]	--	SubName: Full=Uncharacterized protein {ECO:0000313|EMBL:KHN48794.1};	--	GO:0016021,integral component of membrane	PF11820.8:Protein of unknown function (DUF3339)
gene-LOC100817868	2.77	2.51	3.56	30.78	8.03	22.16	100	84	123	1144	322	852	2.90095	1.2141e-09	1.36154e-07	up	NC_016091.3	1854613	1855998	-	LOC100817868	protein_coding	--	--	PREDICTED: uncharacterized protein LOC100817868 [Glycine max]	--	SubName: Full=Uncharacterized protein {ECO:0000313|EMBL:KRH61027.1, ECO:0000313|EnsemblPlants:GLYMA04G02560.1};	--	--	PF15365.6:Proline-rich nuclear receptor coactivator motif
gene-LOC100305948	4.63	23.01	1.63	0.22	0.1	0.05	80	368	27	4	2	1	-6.13368	1.22358e-09	1.36746e-07	down	NC_038244.1	9876955	9877962	-	LOC100305948	gbkey=Gene	--	--	uncharacterized protein LOC100305948 precursor [Glycine max]	RecName: Full=Basic blue protein; AltName: Full=Plantacyanin; Flags: Precursor;	SubName: Full=Uncharacterized protein {ECO:0000313|EMBL:ACU13882.1, ECO:0000313|EnsemblPlants:GLYMA08G13510.1};	--	GO:0046658,anchored component of plasma membrane; GO:0048046,apoplast; GO:0031012,extracellular matrix; GO:0005578,NA; GO:0009055,electron transfer activity; GO:0046872,metal ion binding; GO:0048653,anther development; GO:0009856,pollination	PF02298.17:Plastocyanin-like domain
gene-LOC100782564	1.12	1.2	0.69	0.03	0.11	0.12	80	79	47	2	9	9	-3.45619	1.2675e-09	1.4117e-07	down	NC_038254.1	682731	686118	-	LOC100782564	protein_coding	K16279 E3 ubiquitin-protein ligase KEG [EC:2.7.11.1 2.3.2.27] | (RefSeq) LOW QUALITY PROTEIN: E3 ubiquitin-protein ligase KEG-like (A)	--	PREDICTED: kinase D-interacting substrate of 220 kDa-like [Glycine max]	RecName: Full=Ankyrin repeat-containing protein At5g02620;	SubName: Full=Uncharacterized protein {ECO:0000313|EMBL:KRG97463.1, ECO:0000313|EnsemblPlants:GLYMA18G01310.1};	FOG: Ankyrin repeat	GO:0005783,endoplasmic reticulum; GO:0016021,integral component of membrane; GO:0005886,plasma membrane	PF12796.7:Ankyrin repeats (3 copies)
gene-LOC100781962	6.52	12.24	9.53	1.16	2.79	1.67	444	771	621	81	211	121	-2.25346	1.29369e-09	1.43595e-07	down	NC_038251.1	50743994	50747809	-	LOC100781962	protein_coding	K23280 rhamnogalacturonan I rhamnosyltransferase [EC:2.4.1.351] | (RefSeq) O-fucosyltransferase 34 (A)	--	PREDICTED: uncharacterized protein At1g04910-like [Glycine max]	RecName: Full=O-fucosyltransferase 20 {ECO:0000305}; Short=O-FucT-20 {ECO:0000305}; EC=2.4.1.- {ECO:0000305}; AltName: Full=O-fucosyltransferase family protein {ECO:0000305};	SubName: Full=Uncharacterized protein {ECO:0000313|EMBL:KRH13890.1, ECO:0000313|EnsemblPlants:GLYMA15G42540.1};	--	GO:0005737,cytoplasm; GO:0000139,Golgi membrane; GO:0016021,integral component of membrane; GO:0016757,transferase activity, transferring glycosyl groups; GO:0071555,cell wall organization; GO:0006004,fucose metabolic process; GO:0006486,protein glycosylation	PF10250.9:GDP-fucose protein O-fucosyltransferase
gene-LOC100787290	2.24	2.27	2.08	0.65	0.86	0.75	188	176	167	56	80	67	-1.45752	1.32598e-09	1.4663e-07	down	NC_038251.1	12889063	12895561	-	LOC100787290	protein_coding	K02542 DNA replication licensing factor MCM6 [EC:3.6.4.12] | (RefSeq) DNA replication licensing factor MCM6-like (A)	ko03030: DNA replication	PREDICTED: DNA replication licensing factor MCM6-like isoform X1 [Glycine max]	RecName: Full=DNA replication licensing factor MCM6; EC=3.6.4.12; AltName: Full=Minichromosome maintenance protein 6; Short=AtMCM6;	RecName: Full=DNA helicase {ECO:0000256|SAAS:SAAS00536514}; EC=3.6.4.12 {ECO:0000256|SAAS:SAAS00536514};	DNA replication licensing factor, MCM6 component	GO:0042555,MCM complex; GO:0000347,THO complex; GO:0005524,ATP binding; GO:0003677,DNA binding; GO:0003678,DNA helicase activity; GO:0046872,metal ion binding; GO:0007049,cell cycle; GO:0006270,DNA replication initiation; GO:0006268,DNA unwinding involved in DNA replication	PF00493.23:MCM P-loop domain
gene-LOC100815159	9.45	9.54	7.03	1.12	1.93	3.03	653	610	465	80	148	223	-2.0341	1.33005e-09	1.4663e-07	down	NC_038254.1	53701591	53709637	-	LOC100815159	protein_coding	--	--	PREDICTED: LOW QUALITY PROTEIN: subtilisin-like protease Glyma18g48580 [Glycine max]	RecName: Full=Subtilisin-like protease Glyma18g48580; EC=3.4.21.-; Contains: RecName: Full=Subtilase peptide GmSubPep; AltName: Full=Glycine max subtilase peptide; Short=GmSubPep; Flags: Precursor;	SubName: Full=Uncharacterized protein {ECO:0000313|EnsemblPlants:GLYMA18G48580.1};	--	GO:0005576,extracellular region; GO:0004252,serine-type endopeptidase activity	PF00082.22:Subtilase family
gene-LOC100795012	3.98	2.5	1.66	0.38	0.26	0.2	153	89	61	15	11	8	-3.18662	1.35411e-09	1.48778e-07	down	NC_038242.1	47527661	47530454	+	LOC100795012	protein_coding	K16040 trans-resveratrol di-O-methyltransferase [EC:2.1.1.240] | (RefSeq) trans-resveratrol di-O-methyltransferase-like (A)	ko00945: Stilbenoid, diarylheptanoid and gingerol biosynthesis	PREDICTED: trans-resveratrol di-O-methyltransferase-like [Glycine max]	RecName: Full=Probable O-methyltransferase 3 {ECO:0000303|PubMed:18223037}; Short=HlOMT3 {ECO:0000303|PubMed:18223037}; EC=2.1.1.- {ECO:0000305};	SubName: Full=Uncharacterized protein {ECO:0000313|EMBL:KRH55860.1, ECO:0000313|EnsemblPlants:GLYMA06G44010.1};	Hydroxyindole-O-methyltransferase and related SAM-dependent methyltransferases	GO:0008171,O-methyltransferase activity; GO:0046983,protein dimerization activity	PF00891.18:O-methyltransferase domain
gene-LOC100791136	1.75	1.8	1.52	0.42	0.26	0.51	164	156	136	40	27	51	-2.00935	1.40596e-09	1.53955e-07	down	NC_038249.1	36876601	36889661	-	LOC100791136	protein_coding	K13430 serine/threonine-protein kinase PBS1 [EC:2.7.11.1] | (RefSeq) serine/threonine-protein kinase (A)	ko04626: Plant-pathogen interaction	PREDICTED: probable leucine-rich repeat receptor-like serine/threonine-protein kinase At3g14840 isoform X1 [Glycine max]	RecName: Full=Probable leucine-rich repeat receptor-like serine/threonine-protein kinase At3g14840; EC=2.7.11.1; Flags: Precursor;	SubName: Full=Uncharacterized protein {ECO:0000313|EMBL:KRH21905.1, ECO:0000313|EnsemblPlants:GLYMA13G34090.2};	--	GO:0016021,integral component of membrane; GO:0005886,plasma membrane; GO:0009506,plasmodesma; GO:0005524,ATP binding; GO:0004674,protein serine/threonine kinase activity; GO:0009861,jasmonic acid and ethylene-dependent systemic resistance; GO:0045088,regulation of innate immune response	PF00069.25:Protein kinase domain
gene-LOC100810516	6.38	5.92	6.71	1.65	1.84	2.74	256	220	258	68	82	117	-1.53456	1.42104e-09	1.55084e-07	down	--	--	--	--	--	--	--	--
gene-LOC102660523	21.22	30.36	23.62	3.91	3.86	8.97	733	971	781	139	148	330	-2.10181	1.48921e-09	1.6198e-07	down	NC_038253.1	6970379	6971624	+	LOC102660523	protein_coding	--	--	PREDICTED: uncharacterized protein LOC102660523 [Glycine max]	--	SubName: Full=Uncharacterized protein {ECO:0000313|EMBL:KRH03293.1, ECO:0000313|EnsemblPlants:GLYMA17G09731.1};	--	--	PF07816.11:Protein of unknown function (DUF1645)
gene-LOC100306464	5.55	7.58	4.38	1	1.08	1.28	102	129	77	19	22	25	-2.29394	1.5081e-09	1.63488e-07	down	NC_016088.3	5141295	5144082	-	LOC100306464	gbkey=Gene	K17279 receptor expression-enhancing protein 5/6 | (RefSeq) uncharacterized LOC100306464 (A)	--	uncharacterized protein LOC100306464 [Glycine max]	RecName: Full=HVA22-like protein c; Short=AtHVA22c;	RecName: Full=HVA22-like protein {ECO:0000256|RuleBase:RU362006};	Protein involved in membrane traffic (YOP1/TB2/DP1/HVA22 family)	GO:0016021,integral component of membrane; GO:0009506,plasmodesma; GO:0042538,hyperosmotic salinity response; GO:0009737,response to abscisic acid; GO:0009414,response to water deprivation	PF03134.19:TB2/DP1, HVA22 family
gene-LOC100789646	14.96	16.34	18.4	2.66	6.31	3.75	1408	1424	1658	258	660	376	-1.88884	1.60716e-09	1.73648e-07	down	NC_016089.3	43112291	43116385	+	LOC100789646	protein_coding	K13416 brassinosteroid insensitive 1-associated receptor kinase 1 [EC:2.7.10.1 2.7.11.1] | (RefSeq) BRASSINOSTEROID INSENSITIVE 1-associated receptor kinase 1-like (A)	ko04016: MAPK signaling pathway - plant; ko04075: Plant hormone signal transduction; ko04626: Plant-pathogen interaction	NAK-type protein kinase precursor [Glycine max]	RecName: Full=Receptor protein kinase TMK1 {ECO:0000303|PubMed:1332795}; EC=2.7.11.1 {ECO:0000269|PubMed:1332795}; AltName: Full=BARK1-like kinase 1 {ECO:0000303|PubMed:23921992}; AltName: Full=Transmembrane kinase 1 {ECO:0000303|PubMed:1332795}; Flags: Precursor;	SubName: Full=NAK-type protein kinase {ECO:0000313|EMBL:ACM89508.1};	--	GO:0005576,extracellular region; GO:0016021,integral component of membrane; GO:0005886,plasma membrane; GO:0005524,ATP binding; GO:0004675,transmembrane receptor protein serine/threonine kinase activity; GO:0007165,signal transduction	PF07714.17:Protein tyrosine kinase
gene-LOC100776222	2.35	2.07	2.25	0.3	0.37	0.71	144	117	132	19	25	46	-2.20852	1.66234e-09	1.79015e-07	down	NC_038242.1	1494262	1501924	+	LOC100776222	protein_coding	K19791 iron transport multicopper oxidase | (RefSeq) L-ascorbate oxidase homolog (A)	--	PREDICTED: L-ascorbate oxidase homolog [Glycine max]	RecName: Full=L-ascorbate oxidase homolog; EC=1.10.3.-; AltName: Full=Pollen-specific protein NTP303; Flags: Precursor;	SubName: Full=Uncharacterized protein {ECO:0000313|EMBL:KRH51639.1, ECO:0000313|EnsemblPlants:GLYMA06G02240.1};	Multicopper oxidases	GO:0005615,extracellular space; GO:0005507,copper ion binding; GO:0016491,oxidoreductase activity	PF00394.22:Multicopper oxidase
gene-LOC100810568	25.45	35.01	27.15	7.52	11.31	12.73	1197	1525	1223	364	591	638	-1.39752	1.68488e-09	1.80397e-07	down	NC_016091.3	985482	990245	+	LOC100810568	protein_coding	K19891 glucan endo-1,3-beta-glucosidase 1/2/3 [EC:3.2.1.39] | (RefSeq) glucan endo-1,3-beta-glucosidase 3-like (A)	ko00500: Starch and sucrose metabolism	PREDICTED: glucan endo-1,3-beta-D-glucosidase-like [Glycine max]	RecName: Full=Glucan endo-1,3-beta-D-glucosidase; EC=3.2.1.39; AltName: Full=Major pollen allergen Ole e 9; AltName: Allergen=Ole e 9; Flags: Precursor;	SubName: Full=Uncharacterized protein {ECO:0000313|EMBL:KRH60848.1, ECO:0000313|EnsemblPlants:GLYMA04G01450.1};	--	GO:0005576,extracellular region; GO:0042973,glucan endo-1,3-beta-D-glucosidase activity; GO:0042803,protein homodimerization activity; GO:0006076,(1->3)-beta-D-glucan catabolic process	PF00332.18:Glycosyl hydrolases family 17
gene-LOC100776011	19.57	24.07	18.04	5.77	5.76	9.47	1073	1222	947	326	351	553	-1.47625	1.68626e-09	1.80397e-07	down	NC_038256.1	11769189	11777004	-	LOC100776011	protein_coding	K00423 L-ascorbate oxidase [EC:1.10.3.3] | (RefSeq) L-ascorbate oxidase-like (A)	ko00053: Ascorbate and aldarate metabolism	PREDICTED: L-ascorbate oxidase-like [Glycine max]	RecName: Full=L-ascorbate oxidase; Short=ASO; Short=Ascorbase; EC=1.10.3.3; Flags: Precursor;	SubName: Full=Uncharacterized protein {ECO:0000313|EMBL:KRG89860.1};	Multicopper oxidases	GO:0005576,extracellular region; GO:0005507,copper ion binding; GO:0008447,L-ascorbate oxidase activity	PF00394.22:Multicopper oxidase
gene-LOC100820417	1.95	1.77	1.94	3.56	5.41	4.49	169	142	161	317	520	414	1.32991	1.73618e-09	1.84632e-07	up	NC_038242.1	10954836	10958988	+	LOC100820417	protein_coding	--	--	PREDICTED: metal-nicotianamine transporter YSL3-like [Glycine max]	RecName: Full=Metal-nicotianamine transporter YSL3; AltName: Full=Protein YELLOW STRIPE LIKE 3; Short=AtYSL3;	SubName: Full=Uncharacterized protein {ECO:0000313|EMBL:KRH53576.1, ECO:0000313|EnsemblPlants:GLYMA06G13820.1};	--	GO:0016021,integral component of membrane; GO:0005886,plasma membrane; GO:0003006,developmental process involved in reproduction; GO:0006811,ion transport; GO:0055072,iron ion homeostasis; GO:0010039,response to iron ion; GO:0009624,response to nematode; GO:0048316,seed development; GO:0055085,transmembrane transport	PF03169.15:OPT oligopeptide transporter protein
gene-LOC100780246	9.89	27.15	7.19	0.96	1.28	2.39	349	887	243	35	50	90	-3.18546	1.73721e-09	1.84632e-07	down	NC_038247.1	5260650	5262761	+	LOC100780246	protein_coding	K21568 pinoresinol/lariciresinol reductase [EC:1.23.1.1 1.23.1.2 1.23.1.3 1.23.1.4] | (RefSeq) isoflavone reductase homolog (A)	ko00998: Biosynthesis of various secondary metabolites - part 2	PREDICTED: isoflavone reductase-like protein [Glycine max]	RecName: Full=Isoflavone reductase homolog TP7 {ECO:0000305}; EC=1.3.1.- {ECO:0000269|PubMed:12369619}; AltName: Full=Phenylcoumaran benzylic ether reductase TP7 {ECO:0000305}; Short=NtPCBER {ECO:0000305}; AltName: Full=Protein TOBACCO PETAL 7 {ECO:0000305};	SubName: Full=Uncharacterized protein {ECO:0000313|EMBL:KRH28702.1, ECO:0000313|EnsemblPlants:GLYMA11G07490.1};	--	GO:0050664,oxidoreductase activity, acting on NAD(P)H, oxygen as acceptor; GO:0009807,lignan biosynthetic process	PF05368.13:NmrA-like family
gene-LOC100787003	34.92	39.21	38.36	79.72	64.15	91.98	1663	1729	1749	3909	3394	4666	1.15809	1.7604e-09	1.86487e-07	up	NC_038254.1	56863539	56867736	-	LOC100787003	protein	--	--	hypothetical protein glysoja_016173 [Glycine soja]	RecName: Full=ACT domain-containing protein ACR9 {ECO:0000305}; AltName: Full=Protein ACT DOMAIN REPEATS 9 {ECO:0000303|PubMed:21861936};	SubName: Full=Uncharacterized protein {ECO:0000313|EMBL:KRH01630.1, ECO:0000313|EnsemblPlants:GLYMA18G52600.1};	--	--	PF01842.25:ACT domain
gene-LOC100819630	1.19	5.33	1.53	0.22	0.14	0.13	75	310	92	14	10	9	-3.91547	1.82048e-09	1.92227e-07	down	NC_038254.1	3881351	3884164	+	LOC100819630	protein_coding	K23618 acyl-activating enzyme 11/12 [EC:6.2.1.2 6.2.1.-] | (RefSeq) butyrate--CoA ligase AAE11, peroxisomal (A)	--	Putative acyl-activating enzyme 12, peroxisomal [Glycine soja]	RecName: Full=Butyrate--CoA ligase AAE11, peroxisomal; EC=6.2.1.2; AltName: Full=Acyl-activating enzyme 11; AltName: Full=Butyryl-CoA synthetase;	SubName: Full=Putative acyl-activating enzyme 12, peroxisomal {ECO:0000313|EMBL:KHN08765.1}; EC=6.2.1.- {ECO:0000313|EMBL:KHN08765.1};	Acyl-CoA synthetase	GO:0005777,peroxisome; GO:0047760,butyrate-CoA ligase activity; GO:0019605,butyrate metabolic process	PF00501.28:AMP-binding enzyme
gene-LOC100793449	15.64	19.19	20.19	1.14	4.77	1.9	1097	1247	1356	82	372	142	-2.74569	1.84146e-09	1.93812e-07	down	NC_038251.1	35870013	35873844	+	LOC100793449	protein_coding	K01246 DNA-3-methyladenine glycosylase I [EC:3.2.2.20] | (RefSeq) uncharacterized LOC100793449 (A)	ko03410: Base excision repair	PREDICTED: uncharacterized protein LOC100793449 [Glycine max]	--	SubName: Full=Uncharacterized protein {ECO:0000313|EMBL:KRH13117.1, ECO:0000313|EnsemblPlants:GLYMA15G30150.1};	--	GO:0008725,DNA-3-methyladenine glycosylase activity; GO:0006284,base-excision repair	PF03352.13:Methyladenine glycosylase
gene-LOC100795451	2.87	2.81	2.7	5.28	6.5	9.56	256	232	231	485	644	908	1.42013	1.914e-09	2.00797e-07	up	NC_016089.3	1100810	1110127	+	LOC100795451	protein_coding	K11430 histone-lysine N-methyltransferase EZH2 [EC:2.1.1.43] | (RefSeq) histone-lysine N-methyltransferase CLF-like (A)	ko00310: Lysine degradation	PREDICTED: histone-lysine N-methyltransferase EZA1-like isoform X1 [Glycine max]	RecName: Full=Histone-lysine N-methyltransferase EZA1; EC=2.1.1.43; AltName: Full=CURLY LEAF-like 1; AltName: Full=Protein SET DOMAIN GROUP 10; AltName: Full=Protein SWINGER;	RecName: Full=Histone-lysine N-methyltransferase {ECO:0000256|PROSITE-ProRule:PRU00909}; EC=2.1.1.43 {ECO:0000256|PROSITE-ProRule:PRU00909};	Transcriptional repressor EZH1	GO:0005677,chromatin silencing complex; GO:0005634,nucleus; GO:0031519,PcG protein complex; GO:0009506,plasmodesma; GO:0003700,DNA-binding transcription factor activity; GO:0018024,histone-lysine N-methyltransferase activity; GO:0003727,single-stranded RNA binding; GO:0006349,regulation of gene expression by genetic imprinting; GO:0006351,transcription, DNA-templated	PF00856.28:SET domain
gene-LOC100782586	1.96	2.18	1.45	0.33	0.51	0.54	158	163	112	27	46	46	-1.94344	1.9418e-09	2.03059e-07	down	NC_038247.1	8664772	8670133	+	LOC100782586	protein_coding	K02212 DNA replication licensing factor MCM4 [EC:3.6.4.12] | (RefSeq) DNA replication licensing factor MCM4-like (A)	ko03030: DNA replication	PREDICTED: DNA replication licensing factor MCM4-like [Glycine max]	RecName: Full=DNA replication licensing factor MCM4; EC=3.6.4.12; AltName: Full=Minichromosome maintenance protein 4; Short=OsMCM4;	RecName: Full=DNA helicase {ECO:0000256|SAAS:SAAS00536514}; EC=3.6.4.12 {ECO:0000256|SAAS:SAAS00536514};	DNA replication licensing factor, MCM4 component	GO:0005829,cytosol; GO:0042555,MCM complex; GO:0000347,THO complex; GO:0005524,ATP binding; GO:0003677,DNA binding; GO:0003678,DNA helicase activity; GO:0046872,metal ion binding; GO:0007049,cell cycle; GO:0006270,DNA replication initiation	PF00493.23:MCM P-loop domain
gene-LOC102664495	2.08	1.47	1.87	4.12	6.42	6.91	72	47	62	147	247	255	1.76161	2.0157e-09	2.10111e-07	up	NC_038250.1	5899489	5902928	+	LOC102664495	protein_coding	--	--	PREDICTED: uncharacterized protein LOC102664495 isoform X1 [Glycine max]	--	SubName: Full=Uncharacterized protein {ECO:0000313|EMBL:KHM98886.1};	--	--	PF07386.11:Protein of unknown function (DUF1499)
gene-LOC102665515	80.88	128.08	118.01	4.19	5.62	23.18	881	1292	1231	47	68	269	-3.27165	2.10462e-09	2.18678e-07	down	NC_038244.1	38559278	38559670	-	LOC102665515	protein_coding	--	--	PREDICTED: spidroin-1-like [Glycine max]	--	--	--	--	--
gene-LOC100793171	925.97	973.24	956.69	87.13	274.98	248.14	25461	24781	25189	2467	8401	7268	-2.16819	2.27369e-09	2.35493e-07	down	NC_016089.3	3723745	3724736	+	LOC100793171	protein_coding	--	--	--	--	--	--	--	--
gene-LOC100813006	1.58	2.08	1.44	0.48	0.43	0.46	139	169	121	43	42	43	-1.80749	2.32583e-09	2.40129e-07	down	NC_038253.1	2550222	2555682	-	LOC100813006	protein_coding	K02540 DNA replication licensing factor MCM2 [EC:3.6.4.12] | (RefSeq) DNA replication licensing factor MCM2-like (A)	ko03030: DNA replication	PREDICTED: DNA replication licensing factor MCM2-like [Glycine max]	RecName: Full=DNA replication licensing factor MCM2; EC=3.6.4.12; AltName: Full=Minichromosome maintenance protein 2;	RecName: Full=DNA helicase {ECO:0000256|SAAS:SAAS00536514}; EC=3.6.4.12 {ECO:0000256|SAAS:SAAS00536514};	DNA replication licensing factor, MCM2 component	GO:0005829,cytosol; GO:0042555,MCM complex; GO:0000347,THO complex; GO:0005524,ATP binding; GO:0003677,DNA binding; GO:0003678,DNA helicase activity; GO:0046872,metal ion binding; GO:0007049,cell cycle; GO:0006270,DNA replication initiation; GO:0006268,DNA unwinding involved in DNA replication; GO:0009793,embryo development ending in seed dormancy; GO:0042127,regulation of cell proliferation; GO:…	PF00493.23:MCM P-loop domain
gene-LOC100305908	46.47	48.63	46.53	79.38	78.35	80.69	970	940	930	1706	1817	1794	0.843799	2.34579e-09	2.41424e-07	false	NC_038245.1	3674577	3678168	-	LOC100305908	gbkey=Gene	K10418 dynein light chain LC8-type | (RefSeq) dynein light chain 2, cytoplasmic (A)	--	PREDICTED: dynein light chain 2, cytoplasmic [Glycine max]	RecName: Full=Dynein 8 kDa light chain, flagellar outer arm;	SubName: Full=Uncharacterized protein {ECO:0000313|EMBL:KRH37077.1, ECO:0000313|EnsemblPlants:GLYMA09G04830.2};	Dynein light chain type 1	GO:0005930,axoneme; GO:0097014,ciliary plasm; GO:0030286,dynein complex; GO:0005874,microtubule; GO:0031514,motile cilium; GO:0003774,motor activity; GO:0007017,microtubule-based process; GO:0044458,motile cilium assembly	PF01221.18:Dynein light chain type 1
gene-LOC100801537	16.07	15.83	15.39	1.78	5.26	3.69	817	745	749	93	297	200	-2.07145	2.39997e-09	2.4622e-07	down	NC_038241.1	36719553	36721386	-	LOC100801537	protein_coding	--	--	PREDICTED: uncharacterized protein LOC100801537 [Glycine max]	--	SubName: Full=Uncharacterized protein {ECO:0000313|EMBL:KRH59353.1, ECO:0000313|EnsemblPlants:GLYMA05G31290.1};	--	GO:0016021,integral component of membrane	--
gene-LOC100783106	11.91	20.85	15.13	4.24	3.46	5.36	319	517	388	117	103	153	-1.78584	2.48576e-09	2.5422e-07	down	NC_038254.1	51148371	51149615	+	LOC100783106	protein_coding	--	--	PREDICTED: cucumber peeling cupredoxin-like [Glycine max]	--	SubName: Full=Uncharacterized protein {ECO:0000313|EMBL:KRH00618.1, ECO:0000313|EnsemblPlants:GLYMA18G45710.1};	--	GO:0046658,anchored component of plasma membrane; GO:0009055,electron transfer activity	PF02298.17:Plastocyanin-like domain
gene-LOC106796002	30.19	45.24	40.65	4.07	9.07	12.32	1973	2738	2544	274	659	858	-2.1313	2.60608e-09	2.6569e-07	down	NC_038250.1	36170177	36174390	+	LOC106796002	protein_coding	K01051 pectinesterase [EC:3.1.1.11] | (RefSeq) pectinesterase-like (A)	ko00040: Pentose and glucuronate interconversions	PREDICTED: probable pectinesterase/pectinesterase inhibitor 61 isoform X1 [Glycine max]	RecName: Full=Probable pectinesterase/pectinesterase inhibitor 61; Includes: RecName: Full=Pectinesterase inhibitor 61; AltName: Full=Pectin methylesterase inhibitor 61; Includes: RecName: Full=Pectinesterase 61; Short=PE 61; EC=3.1.1.11; AltName: Full=AtPMEpcrF; AltName: Full=Pectin methylesterase 61; Short=AtPME61;	RecName: Full=Pectinesterase {ECO:0000256|RuleBase:RU000589}; EC=3.1.1.11 {ECO:0000256|RuleBase:RU000589};	--	GO:0071944,cell periphery; GO:0005618,cell wall; GO:0016021,integral component of membrane; GO:0045330,aspartyl esterase activity; GO:0030599,pectinesterase activity; GO:0046910,pectinesterase inhibitor activity; GO:0042545,cell wall modification; GO:0045490,pectin catabolic process	PF01095.19:Pectinesterase
gene-LOC100306079	57.75	63.87	73.86	121.05	145.44	122.71	1580	1618	1935	3410	4421	3576	1.08367	2.67653e-09	2.71786e-07	up	NC_038256.1	1214159	1216157	+	LOC100306079	superfamily	K09510 DnaJ homolog subfamily B member 4 | (RefSeq) dnaJ homolog subfamily B member 1 (A)	--	DnaJ like subfamily B member 8 [Glycine soja]	RecName: Full=Chaperone protein dnaJ 6; Short=AtDjC6; Short=AtJ6;	SubName: Full=DnaJ like subfamily B member 8 {ECO:0000313|EMBL:KHN32248.1};	Molecular chaperone (DnaJ superfamily)	GO:0005634,nucleus	PF00226.31:DnaJ domain
gene-LOC100796789	4.96	5.35	6.55	36.06	15.32	22.51	136	136	172	1019	467	658	2.24961	2.68907e-09	2.71786e-07	up	NC_038243.1	4484821	4485810	-	LOC100796789	protein_coding	K14488 SAUR family protein | (RefSeq) auxin-responsive protein SAUR32 (A)	ko04075: Plant hormone signal transduction	unknown [Glycine max]	RecName: Full=Auxin-responsive protein SAUR32 {ECO:0000305}; AltName: Full=Protein ABOLISHED APICAL HOOK MAINTENANCE 1 {ECO:0000303|Ref.6}; AltName: Full=Protein SMALL AUXIN UP RNA 32 {ECO:0000303|PubMed:12036261};	SubName: Full=Uncharacterized protein {ECO:0000313|EMBL:ACU16104.1};	--	GO:0005737,cytoplasm; GO:0005634,nucleus; GO:0009734,auxin-activated signaling pathway; GO:0007275,multicellular organism development; GO:0040008,regulation of growth; GO:1900140,regulation of seedling development	--
gene-LOC100790111	4.19	3.56	3.27	0.38	1.03	0.45	201	158	150	19	55	23	-2.47481	2.69095e-09	2.71786e-07	down	NC_038250.1	43313128	43315365	-	LOC100790111	protein_coding	K13691 pathogen-inducible salicylic acid glucosyltransferase [EC:2.4.1.-] | (RefSeq) UDP-glycosyltransferase 74G1-like (A)	--	PREDICTED: 7-deoxyloganetin glucosyltransferase-like [Glycine max]	RecName: Full=7-deoxyloganetin glucosyltransferase; EC=2.4.1.324; AltName: Full=Genipin glucosyltransferase; AltName: Full=UDP-glucose glucosyltransferase 2; Short=GjUGT2; AltName: Full=UDP-glycosyltransferase 85A24;	RecName: Full=Glycosyltransferase {ECO:0000256|RuleBase:RU362057}; EC=2.4.1.- {ECO:0000256|RuleBase:RU362057};	UDP-glucuronosyl and UDP-glucosyl transferase	GO:0035251,UDP-glucosyltransferase activity; GO:0008152,metabolic process	PF00201.18:UDP-glucoronosyl and UDP-glucosyl transferase
gene-LOC100305432	39.49	43.18	38.81	10.19	18.17	17.12	1494	1513	1406	397	764	690	-1.34271	2.86485e-09	2.88454e-07	down	NC_038243.1	6000752	6003625	+	LOC100305432	family	K13430 serine/threonine-protein kinase PBS1 [EC:2.7.11.1] | (RefSeq) serine/threonine-protein kinase (A)	ko04626: Plant-pathogen interaction	protein kinase family protein [Glycine max]	RecName: Full=Probable serine/threonine-protein kinase At1g01540; EC=2.7.11.1;	SubName: Full=Protein kinase family protein {ECO:0000313|EMBL:ACM89559.1};	Serine/threonine protein kinase	GO:0016021,integral component of membrane; GO:0005886,plasma membrane; GO:0005524,ATP binding; GO:0004674,protein serine/threonine kinase activity; GO:0004675,transmembrane receptor protein serine/threonine kinase activity; GO:0007166,cell surface receptor signaling pathway; GO:0046777,protein autophosphorylation; GO:0006468,protein phosphorylation	PF00069.25:Protein kinase domain
gene-LOC100781536	4.95	3.23	6.49	23.43	25.04	13.47	272	164	341	1325	1528	788	2.18337	2.94981e-09	2.96092e-07	up	--	--	--	--	--	--	--	--
gene-LOC100781073	46.8	53.1	50.51	93.7	82.51	98.93	1462	1536	1511	3014	2864	3292	0.963776	2.96185e-09	2.96386e-07	false	NC_038252.1	5729620	5733248	-	LOC100781073	gbkey=Gene	--	--	uncharacterized protein LOC100781073 [Glycine max]	RecName: Full=Uncharacterized protein At3g27210;	SubName: Full=Uncharacterized protein {ECO:0000313|EMBL:ACU17863.1, ECO:0000313|EnsemblPlants:GLYMA16G06310.1};	--	GO:0005886,plasma membrane	--
gene-LOC100802860	1.88	1.16	2.62	0	0.04	0.18	79	45	105	0	2	8	-4.62094	2.99253e-09	2.98537e-07	down	NC_038253.1	9943441	9945470	+	LOC100802860	protein_coding	--	--	PREDICTED: uncharacterized protein LOC100802860 isoform X2 [Glycine max]	--	SubName: Full=Uncharacterized protein {ECO:0000313|EMBL:KRH03859.1, ECO:0000313|EnsemblPlants:GLYMA17G13380.1};	--	--	PF05910.12:Plant protein of unknown function (DUF868)
novel.228	4.16902	23.5523	4.3369	0.740924	0.346069	0.900831	337	1752	336	62	32	78	-3.89288	3.05034e-09	3.03374e-07	down	NC_038242.1	17336357	17337500	-	--	--	--	--	hypothetical protein glysoja_032821 [Glycine soja]	--	SubName: Full=Uncharacterized protein {ECO:0000313|EMBL:KHN26251.1};	--	--	--
gene-LOC100527625	4.49	5.27	4.96	0.68	1.31	1.36	102	111	108	16	33	33	-2.05547	3.15226e-09	3.12555e-07	down	NC_038250.1	4036100	4037485	-	LOC100527625	gbkey=Gene	--	--	uncharacterized protein LOC100527625 [Glycine max]	--	SubName: Full=Uncharacterized protein {ECO:0000313|EMBL:ACU16755.1};	--	--	PF00612.27:IQ calmodulin-binding motif
gene-LOC100797889	48.1	40.43	40.16	231.81	98.02	173.28	424	330	339	2104	960	1627	2.07835	3.38616e-09	3.34725e-07	up	NC_038244.1	293141	293458	-	LOC100797889	protein_coding	K14488 SAUR family protein | (RefSeq) auxin-responsive protein SAUR32-like (A)	ko04075: Plant hormone signal transduction	PREDICTED: auxin-responsive protein SAUR32-like [Glycine max]	RecName: Full=Auxin-induced protein 6B;	SubName: Full=Uncharacterized protein {ECO:0000313|EMBL:KRH40994.1, ECO:0000313|EnsemblPlants:GLYMA08G00640.1};	--	GO:0009734,auxin-activated signaling pathway	PF02519.14:Auxin responsive protein
gene-SEO-F2	3.97	0.98	1.76	0.02	0.03	0.19	219	50	93	1	2	11	-4.77662	3.40964e-09	3.36025e-07	down	NC_038246.1	41858177	41862290	-	SEO-F2	occlusion	--	--	uncharacterized protein LOC100800752 [Glycine max]	RecName: Full=Protein SIEVE ELEMENT OCCLUSION B {ECO:0000303|PubMed:20932300}; Short=AtSEOb {ECO:0000303|PubMed:20932300}; AltName: Full=Protein SIEVE ELEMENT OCCLUSION-RELATED 1 {ECO:0000303|PubMed:22470058}; Short=AtSEOR1 {ECO:0000303|PubMed:22470058};	SubName: Full=Sieve element occlusion by forisomes 2 {ECO:0000313|EMBL:ADN32791.1};	--	GO:0042803,protein homodimerization activity; GO:0043621,protein self-association; GO:0010088,phloem development	PF14576.6:Sieve element occlusion N-terminus
gene-LOC100792160	5.8	5.33	9.47	0.39	0.12	1	87	74	136	6	2	16	-3.70837	3.75957e-09	3.69392e-07	down	NC_038248.1	4123141	4123681	+	LOC100792160	gbkey=Gene	--	--	hypothetical protein PHAVU_011G058200g [Phaseolus vulgaris]	--	SubName: Full=Uncharacterized protein {ECO:0000313|EMBL:ESW03993.1};	--	GO:0016021,integral component of membrane	--
gene-LOC100500293	103.28	157.88	133.7	12.52	27.78	41.69	3172	4490	3932	396	948	1364	-2.21369	3.84368e-09	3.76281e-07	down	NC_038248.1	36735907	36737014	-	LOC100500293	protein_coding	--	--	PREDICTED: fasciclin-like arabinogalactan protein 13 [Glycine max]	RecName: Full=Fasciclin-like arabinogalactan protein 13; Flags: Precursor;	SubName: Full=Uncharacterized protein {ECO:0000313|EMBL:KRH26998.1, ECO:0000313|EnsemblPlants:GLYMA12G33530.1};	--	GO:0031225,anchored component of membrane; GO:0046658,anchored component of plasma membrane; GO:0005794,Golgi apparatus; GO:0009505,plant-type cell wall; GO:0005886,plasma membrane; GO:0009506,plasmodesma	PF02469.22:Fasciclin domain
gene-LOC100808079	4.47	1.84	3.63	0.28	0.62	0.5	202	77	157	13	31	24	-2.75743	3.85282e-09	3.76281e-07	down	NC_016091.3	488263	494825	-	LOC100808079	protein_coding	--	--	PREDICTED: uncharacterized protein LOC100808079 [Glycine max]	--	SubName: Full=Uncharacterized protein {ECO:0000313|EMBL:KRH60735.1, ECO:0000313|EnsemblPlants:GLYMA04G00810.3};	--	GO:0005509,calcium ion binding	PF13499.6:EF-hand domain pair
gene-LOC100499779	8.09	4.27	5.29	44.34	17.66	29.24	174	85	109	982	422	670	2.48511	4.1657e-09	4.0562e-07	up	NC_038252.1	36388953	36390938	-	LOC100499779	gbkey=Gene	--	--	uncharacterized protein LOC100499779 precursor [Glycine max]	RecName: Full=Embryo-specific protein ATS3B {ECO:0000305}; AltName: Full=Protein ARABIDOPSIS THALIANA SEED 3B {ECO:0000305}; Flags: Precursor;	SubName: Full=Uncharacterized protein {ECO:0000313|EMBL:ACU13579.1, ECO:0000313|EnsemblPlants:GLYMA16G32740.1};	--	GO:0031225,anchored component of membrane; GO:0005576,extracellular region; GO:0005774,vacuolar membrane	PF06232.11:Embryo-specific protein 3, (ATS3)
gene-LOC100803764	21.64	21.21	21.26	36.71	42.02	35.28	1886	1712	1774	3294	4069	3275	0.9232	4.29688e-09	4.17144e-07	false	NC_038245.1	6531116	6535303	+	LOC100803764	protein_coding	K14497 protein phosphatase 2C [EC:3.1.3.16] | (RefSeq) probable protein phosphatase 2C 53 (A)	ko04016: MAPK signaling pathway - plant; ko04075: Plant hormone signal transduction	PREDICTED: probable protein phosphatase 2C 53 [Glycine max]	RecName: Full=Probable protein phosphatase 2C 6; Short=OsPP2C06; EC=3.1.3.16;	SubName: Full=Uncharacterized protein {ECO:0000313|EMBL:KRH37441.1, ECO:0000313|EnsemblPlants:GLYMA09G07650.3};	Serine/threonine protein phosphatase	GO:0046872,metal ion binding; GO:0004722,protein serine/threonine phosphatase activity	PF00481.21:Protein phosphatase 2C
gene-LOC100799468	0.77	0.77	0.7	0.12	0.18	0.19	86	80	75	14	22	23	-2.10555	4.31914e-09	4.18056e-07	down	NC_038244.1	672017	680510	-	LOC100799468	protein_coding	K14165 atypical dual specificity phosphatase [EC:3.1.3.16 3.1.3.48] | (RefSeq) dual specificity protein phosphatase PHS1-like (A)	--	PREDICTED: dual specificity protein phosphatase PHS1-like isoform X1 [Glycine max]	RecName: Full=Dual specificity protein phosphatase PHS1; EC=3.1.3.16; EC=3.1.3.48; AltName: Full=Protein PROPYZAMIDE-HYPERSENSITIVE 1;	SubName: Full=Uncharacterized protein {ECO:0000313|EMBL:KRH41072.1};	Dual specificity phosphatase	GO:0005737,cytoplasm; GO:0016301,kinase activity; GO:0004721,phosphoprotein phosphatase activity; GO:0004725,protein tyrosine phosphatase activity; GO:0008138,protein tyrosine/serine/threonine phosphatase activity; GO:0009738,abscisic acid-activated signaling pathway; GO:0043622,cortical microtubule organization; GO:0010468,regulation of gene expression; GO:0010119,regulation of stomatal movement…	PF09192.10:Actin-fragmin kinase, catalytic
gene-LOC100776946	5.36	6.41	5.78	12.56	23.36	14.48	280	310	289	676	1356	806	1.60678	4.40503e-09	4.25105e-07	up	--	--	--	--	--	--	--	--
gene-LOC100788286	37.93	36.32	38.7	71.68	74.78	64.32	1166	1034	1139	2269	2554	2106	0.99548	5.0284e-09	4.83827e-07	false	NC_038255.1	7342922	7345057	-	LOC100788286	gbkey=Gene	--	--	hypothetical protein glysoja_033476 [Glycine soja]	--	SubName: Full=Uncharacterized protein {ECO:0000313|EMBL:KHN07523.1};	--	--	--
novel.539	2.3724	2.60375	2.73064	0.685391	0.938627	0.639404	159	161	175	48	71	46	-1.6542	5.07148e-09	4.86533e-07	down	NC_038249.1	24757940	24758728	+	--	--	--	--	hypothetical protein glysoja_008011 [Glycine soja]	--	SubName: Full=Uncharacterized protein {ECO:0000313|EMBL:KRH19774.1};	--	--	--
novel.404	1.8106	1.02433	1.17996	0.266234	0.35621	0.322538	249	130	156	38	56	48	-1.97667	5.2209e-09	4.99395e-07	down	NC_038246.1	2418393	2419600	.	--	--	--	--	PREDICTED: uncharacterized protein LOC100803421 [Glycine max]	--	SubName: Full=Uncharacterized protein {ECO:0000313|EMBL:KRH32032.1, ECO:0000313|EnsemblPlants:GLYMA10G03320.1};	--	--	--
gene-LOC100782070	4.45	3.08	3.83	8.6	8.26	11.08	192	123	158	382	396	509	1.38183	5.26767e-09	5.0239e-07	up	NC_038247.1	10083343	10084898	-	LOC100782070	protein_coding	K20714 serine/threonine-protein kinase OXI1 [EC:2.7.11.1] | (RefSeq) serine/threonine-protein kinase OXI1-like (A)	ko04016: MAPK signaling pathway - plant	PREDICTED: serine/threonine-protein kinase UCN-like [Glycine max]	RecName: Full=Serine/threonine-protein kinase UCN {ECO:0000305}; EC=2.7.11.1 {ECO:0000269|PubMed:22927420}; AltName: Full=AGC serine/threonine-protein kinase subfamily 2 member 3 {ECO:0000303|PubMed:13678909}; AltName: Full=Protein UNICORN {ECO:0000303|PubMed:22927420};	SubName: Full=Uncharacterized protein {ECO:0000313|EMBL:KRH29689.1, ECO:0000313|EnsemblPlants:GLYMA11G14030.2};	Putative serine/threonine protein kinase	GO:0005737,cytoplasm; GO:0005634,nucleus; GO:0005886,plasma membrane; GO:0005524,ATP binding; GO:0016301,kinase activity; GO:0004672,protein kinase activity; GO:0004674,protein serine/threonine kinase activity; GO:0008134,transcription factor binding; GO:0080060,integument development; GO:0035556,intracellular signal transduction; GO:0051782,negative regulation of cell division; GO:0036290,protei…	PF00069.25:Protein kinase domain
gene-LOC100783736	0.48	0.66	0.43	1.63	1.9	1.81	29	37	25	102	128	117	1.86123	5.32148e-09	5.06039e-07	up	NC_038250.1	47397540	47399727	-	LOC100783736	protein_coding	K23618 acyl-activating enzyme 11/12 [EC:6.2.1.2 6.2.1.-] | (RefSeq) butyrate--CoA ligase AAE11, peroxisomal (A)	--	PREDICTED: probable acyl-activating enzyme 6 [Glycine max]	RecName: Full=Probable acyl-activating enzyme 5, peroxisomal; EC=6.2.1.-; AltName: Full=AMP-binding protein 5; Short=AtAMPBP5;	SubName: Full=Uncharacterized protein {ECO:0000313|EMBL:KRH17249.1, ECO:0000313|EnsemblPlants:GLYMA14G38920.1};	Acyl-CoA synthetase	GO:0005777,peroxisome; GO:0016874,ligase activity; GO:0006631,fatty acid metabolic process	PF00501.28:AMP-binding enzyme
gene-GMHSF-08	7.18	8.33	10.36	21.64	67.07	32.33	403	433	557	1251	4183	1933	2.29871	5.49732e-09	5.21236e-07	up	NC_016091.3	4216786	4218895	+	GMHSF-08	transcription	K09419 heat shock transcription factor, other eukaryote | (RefSeq) heat shock factor protein HSF30-like (A)	--	heat shock factor protein HSF30-like [Glycine max]	RecName: Full=Heat shock factor protein HSF30; AltName: Full=Heat shock transcription factor 30; Short=HSTF 30; AltName: Full=Heat stress transcription factor;	SubName: Full=Heat shock transcription factor HSFA2 {ECO:0000313|EMBL:AFQ93676.1};	Heat shock transcription factor	GO:0005634,nucleus; GO:0003700,DNA-binding transcription factor activity; GO:0043565,sequence-specific DNA binding; GO:0006351,transcription, DNA-templated	PF00447.17:HSF-type DNA-binding
gene-LOC100777758	1.67	4	1.32	0.05	0.1	0.25	63	140	48	2	4	10	-4.07756	5.66701e-09	5.35763e-07	down	NC_016090.3	177394	180748	-	LOC100777758	protein_coding	K12742 isoprene synthase [EC:4.2.3.27] | (RefSeq) tricyclene synthase EBOS, chloroplastic-like (A)	ko00900: Terpenoid backbone biosynthesis	PREDICTED: acid phosphatase 1-like [Glycine max]	RecName: Full=Acid phosphatase 1; EC=3.1.3.2; AltName: Full=Apase-1(1); Flags: Precursor;	SubName: Full=Uncharacterized protein {ECO:0000313|EMBL:KRH64863.1, ECO:0000313|EnsemblPlants:GLYMA03G00390.3};	--	GO:0003993,acid phosphatase activity	PF03767.14:HAD superfamily, subfamily IIIB (Acid phosphatase)
gene-LOC100793218	0.84	2.51	0.79	0.04	0.04	0.08	41	114	37	2	2	4	-4.67265	5.75074e-09	5.40997e-07	down	NC_016091.3	2440326	2444352	+	LOC100793218	misc_RNA	--	--	--	--	--	--	--	--
gene-LOC100799093	21.1	31.38	27.46	2.11	3.64	8.21	1037	1428	1292	107	199	430	-2.46712	5.75565e-09	5.40997e-07	down	NC_038243.1	2817382	2819154	-	LOC100799093	protein_coding	--	--	PREDICTED: verprolin-like [Glycine max]	--	SubName: Full=Uncharacterized protein {ECO:0000313|EMBL:KRH47529.1, ECO:0000313|EnsemblPlants:GLYMA07G03950.1};	--	GO:0016021,integral component of membrane	PF05553.11:Cotton fibre expressed protein
gene-LOC100779518	3.73	1.07	1.86	0.26	0.23	0.22	237	63	113	17	16	15	-3.1408	5.92504e-09	5.55314e-07	down	NC_038254.1	20309128	20311546	-	LOC100779518	protein_coding	--	--	PREDICTED: probable polygalacturonase non-catalytic subunit JP650 [Glycine max]	RecName: Full=Polygalacturonase 1 beta-like protein 3 {ECO:0000303|PubMed:26106400}; Short=AtPGL3 {ECO:0000303|PubMed:26106400}; AltName: Full=Aromatic-rich glycoprotein JP650; AltName: Full=PG1beta-like protein 3 {ECO:0000303|PubMed:26106400}; AltName: Full=Polygalacturonase 2 {ECO:0000303|PubMed:19639386}; AltName: Full=Probable polygalacturonase non-catalytic subunit JP650; Flags: Precursor;	SubName: Full=Uncharacterized protein {ECO:0000313|EMBL:KRG99337.1, ECO:0000313|EnsemblPlants:GLYMA18G18980.1};	--	GO:0048046,apoplast; GO:0005618,cell wall	PF03181.15:BURP domain
gene-LOC106799218	68.5	95.02	67.32	1.82	9.04	14.38	3036	3900	2857	83	445	679	-3.15545	5.96098e-09	5.57077e-07	down	NC_038243.1	8226010	8227644	+	LOC106799218	gene=LOC106799218	K20718 LRR receptor-like serine/threonine-protein kinase ERECTA [EC:2.7.11.1] | (RefSeq) ERECTA-like kinase (A)	ko04016: MAPK signaling pathway - plant	PREDICTED: leucine-rich repeat extensin-like protein 3, partial [Glycine max]	RecName: Full=Leucine-rich repeat extensin-like protein 4; Short=AtLRX4; Short=LRR/EXTENSIN4; AltName: Full=Cell wall hydroxyproline-rich glycoprotein; Flags: Precursor;	SubName: Full=Uncharacterized protein {ECO:0000313|EMBL:KRH48427.1, ECO:0000313|EnsemblPlants:GLYMA07G09730.1};	--	GO:0005618,cell wall; GO:0005576,extracellular region; GO:0009505,plant-type cell wall; GO:0009506,plasmodesma; GO:0005199,structural constituent of cell wall; GO:0071555,cell wall organization	PF13855.6:Leucine rich repeat
gene-LOC100809563	4.77	5.14	5.16	14.65	9.44	15.25	314	313	325	993	690	1069	1.47983	6.20583e-09	5.76693e-07	up	NC_038242.1	49935866	49942032	+	LOC100809563	protein_coding	K20619 cytochrome P450 family 78 subfamily A | (RefSeq) cytochrome P450 78A5-like (A)	--	PREDICTED: cytochrome P450 78A5-like [Glycine max]	RecName: Full=Cytochrome P450 78A7; EC=1.14.-.-;	SubName: Full=Uncharacterized protein {ECO:0000313|EMBL:KRH56219.1, ECO:0000313|EnsemblPlants:GLYMA06G46761.1};	Cytochrome P450 CYP4/CYP19/CYP26 subfamilies	GO:0016021,integral component of membrane; GO:0016020,membrane; GO:0020037,heme binding; GO:0005506,iron ion binding; GO:0016709,oxidoreductase activity, acting on paired donors, with incorporation or reduction of molecular oxygen, NAD(P)H as one donor, and incorporation of one atom of oxygen; GO:0007275,multicellular organism development; GO:0040008,regulation of growth; GO:0090709,regulation of…	PF00067.22:Cytochrome P450
gene-LOC100805221	5.6	6.71	6.42	0.76	2.07	1.6	285	316	313	40	117	87	-2.00597	6.20634e-09	5.76693e-07	down	NC_038255.1	46752806	46754641	-	LOC100805221	protein_coding	K20893 probable galacturonosyltransferase-like 1 [EC:2.4.1.-] | (RefSeq) probable galacturonosyltransferase-like 1 (A)	--	PREDICTED: probable galacturonosyltransferase-like 7 [Glycine max]	RecName: Full=Probable galacturonosyltransferase-like 7; EC=2.4.1.-;	RecName: Full=Hexosyltransferase {ECO:0000256|RuleBase:RU362027}; EC=2.4.1.- {ECO:0000256|RuleBase:RU362027};	--	GO:0005794,Golgi apparatus; GO:0000139,Golgi membrane; GO:0016021,integral component of membrane; GO:0047262,polygalacturonate 4-alpha-galacturonosyltransferase activity; GO:0016757,transferase activity, transferring glycosyl groups; GO:0071555,cell wall organization; GO:0045489,pectin biosynthetic process; GO:0000271,polysaccharide biosynthetic process	PF01501.20:Glycosyl transferase family 8
gene-LOC100783862	26.63	27.53	26.47	12.11	14.79	11.84	2455	2350	2337	1150	1515	1163	-0.965435	6.62747e-09	6.1407e-07	false	NC_038248.1	39170188	39182762	-	LOC100783862	protein_coding	K13416 brassinosteroid insensitive 1-associated receptor kinase 1 [EC:2.7.10.1 2.7.11.1] | (RefSeq) somatic embryogenesis receptor-like kinase-like protein (A)	ko04016: MAPK signaling pathway - plant; ko04075: Plant hormone signal transduction; ko04626: Plant-pathogen interaction	PREDICTED: probable LRR receptor-like serine/threonine-protein kinase At1g53430 isoform X1 [Glycine max]	RecName: Full=Probable LRR receptor-like serine/threonine-protein kinase At1g53440; EC=2.7.11.1; Flags: Precursor;	SubName: Full=Uncharacterized protein {ECO:0000313|EMBL:KRH27378.1};	--	GO:0016021,integral component of membrane; GO:0005886,plasma membrane; GO:0005524,ATP binding; GO:0004674,protein serine/threonine kinase activity	PF07714.17:Protein tyrosine kinase
gene-LOC100790707	3.21	3.88	3.18	0.41	0.92	1.13	314	352	298	41	100	118	-1.99865	6.85952e-09	6.33765e-07	down	NC_038246.1	37693361	37699758	+	LOC100790707	protein_coding	--	--	PREDICTED: titin-like isoform X1 [Glycine max]	--	SubName: Full=Uncharacterized protein {ECO:0000313|EMBL:KRH33729.1, ECO:0000313|EnsemblPlants:GLYMA10G28270.2};	FOG: Low-complexity	--	--
gene-LOC100806101	15.55	7.62	11.05	1.04	1.63	3.15	463	210	315	32	54	100	-2.49624	6.92622e-09	6.38115e-07	down	NC_038247.1	5909710	5912194	-	LOC100806101	protein_coding	K00434 L-ascorbate peroxidase [EC:1.11.1.11] | (RefSeq) L-ascorbate peroxidase 3, peroxisomal (A)	ko00053: Ascorbate and aldarate metabolism; ko00480: Glutathione metabolism	PREDICTED: L-ascorbate peroxidase 3, peroxisomal [Glycine max]	RecName: Full=L-ascorbate peroxidase 3; Short=AtAPx03; EC=1.11.1.11;	SubName: Full=Uncharacterized protein {ECO:0000313|EMBL:KRH28814.1, ECO:0000313|EnsemblPlants:GLYMA11G08320.1};	--	GO:0009507,chloroplast; GO:0009941,chloroplast envelope; GO:0046861,glyoxysomal membrane; GO:0016021,integral component of membrane; GO:0005739,mitochondrion; GO:0005778,peroxisomal membrane; GO:0005777,peroxisome; GO:0009506,plasmodesma; GO:0009536,plastid; GO:0005774,vacuolar membrane; GO:0005773,vacuole; GO:0004130,cytochrome-c peroxidase activity; GO:0020037,heme binding; GO:0016688,L-ascorba…	PF00141.23:Peroxidase
gene-LOC100782590	18.28	21.44	25.9	83.43	46.45	70.83	720	782	977	3384	2033	2972	1.71643	6.95422e-09	6.38885e-07	up	NC_038247.1	1018177	1020730	-	LOC100782590	protein_coding	--	--	PREDICTED: uncharacterized protein LOC100782590 isoform X1 [Glycine max]	--	SubName: Full=Uncharacterized protein {ECO:0000313|EMBL:KRH27801.1, ECO:0000313|EnsemblPlants:GLYMA11G01690.1};	--	--	PF04720.12:PDDEXK-like family of unknown function
gene-LOC100776324	0.92	1.73	1.23	0.12	0.11	0.31	95	165	121	13	13	34	-2.75976	7.26565e-09	6.65615e-07	down	NC_016089.3	12111795	12115515	+	LOC100776324	protein_coding	K13430 serine/threonine-protein kinase PBS1 [EC:2.7.11.1] | (RefSeq) serine/threonine-protein kinase (A)	ko04626: Plant-pathogen interaction	PREDICTED: receptor-like protein kinase FERONIA [Glycine max]	RecName: Full=Receptor-like protein kinase FERONIA; EC=2.7.11.1; AltName: Full=Protein SIRENE; Flags: Precursor;	SubName: Full=Uncharacterized protein {ECO:0000313|EMBL:KRH70978.1, ECO:0000313|EnsemblPlants:GLYMA02G13460.2};	Serine/threonine protein kinase	GO:0043680,filiform apparatus; GO:0016021,integral component of membrane; GO:0005622,intracellular; GO:0016020,membrane; GO:0005886,plasma membrane; GO:0009506,plasmodesma; GO:0005524,ATP binding; GO:0004672,protein kinase activity; GO:0004674,protein serine/threonine kinase activity; GO:0009738,abscisic acid-activated signaling pathway; GO:0009742,brassinosteroid mediated signaling pathway; GO:0…	PF07714.17:Protein tyrosine kinase
gene-LOC100812898	10.79	10.51	10.56	16.35	23.92	20.74	703	634	659	1097	1732	1440	1.02028	7.30265e-09	6.67126e-07	up	--	--	--	--	--	--	--	--
gene-LOC100782834	21.3	23.63	25.57	8.43	11.2	12.82	2620	2691	3011	1068	1530	1680	-1.04176	7.32321e-09	6.6713e-07	down	NC_038242.1	1933296	1939192	-	LOC100782834	protein_coding	--	--	PREDICTED: filament-like plant protein 4 [Glycine max]	RecName: Full=Filament-like plant protein 4; Short=AtFPP4;	SubName: Full=Uncharacterized protein {ECO:0000313|EMBL:KRH51720.1, ECO:0000313|EnsemblPlants:GLYMA06G02800.3};	--	GO:0005886,plasma membrane; GO:0008017,microtubule binding; GO:0046785,microtubule polymerization; GO:0010090,trichome morphogenesis	PF05911.11:Filament-like plant protein, long coiled-coil
gene-LOC100806574	7.07	5.56	6.65	0.75	2.15	1.25	402	293	362	44	136	76	-2.13853	7.57831e-09	6.88441e-07	down	NC_038245.1	3405723	3408917	-	LOC100806574	protein_coding	K01184 polygalacturonase [EC:3.2.1.15] | (RefSeq) probable polygalacturonase At3g15720 isoform X1 (A)	ko00040: Pentose and glucuronate interconversions	PREDICTED: probable polygalacturonase isoform X1 [Glycine max]	RecName: Full=Probable polygalacturonase; Short=PG {ECO:0000250|UniProtKB:Q7M1E7}; EC=3.2.1.15; AltName: Full=Pectinase {ECO:0000250|UniProtKB:Q7M1E7};	SubName: Full=Uncharacterized protein {ECO:0000313|EMBL:KRH12027.1};	--	GO:0016021,integral component of membrane; GO:0004650,polygalacturonase activity; GO:0005975,carbohydrate metabolic process	PF00295.17:Glycosyl hydrolases family 28
gene-LOC100808347	58.13	35.25	57.32	16.73	17.03	18.01	1542	866	1456	457	502	509	-1.45328	7.75762e-09	7.02766e-07	down	NC_016088.3	52555780	52557437	-	LOC100808347	protein_coding	--	--	Lysine-rich arabinogalactan protein 18 [Glycine soja]	--	SubName: Full=Uncharacterized protein {ECO:0000313|EMBL:KRH77067.1, ECO:0000313|EnsemblPlants:GLYMA01G39810.1};	--	--	--
gene-LOC100305865	13.73	11.98	12.65	2.72	4.89	2.73	255	206	225	52	101	54	-1.80234	7.78027e-09	7.02861e-07	down	NC_038255.1	31842388	31843326	-	LOC100305865	gbkey=Gene	--	--	uncharacterized protein LOC100305865 precursor [Glycine max]	RecName: Full=Uclacyanin 1 {ECO:0000303|PubMed:9761472}; Flags: Precursor;	SubName: Full=Blue copper protein {ECO:0000313|EMBL:KHN24323.1};	--	GO:0031225,anchored component of membrane; GO:0046658,anchored component of plasma membrane; GO:0009055,electron transfer activity; GO:0046872,metal ion binding	PF02298.17:Plastocyanin-like domain
gene-LOC100499872	28.39	33.53	29.37	14.58	15.38	16.04	864	945	856	457	520	520	-0.899003	7.81585e-09	7.0412e-07	false	NC_038256.1	45944059	45946993	+	LOC100499872	protein	K14484 auxin-responsive protein IAA | (RefSeq) uncharacterized LOC100499872 (A)	ko04075: Plant hormone signal transduction	AUX/IAA family protein [Glycine max]	RecName: Full=Auxin-responsive protein IAA16; AltName: Full=Indoleacetic acid-induced protein 16;	RecName: Full=Auxin-induced protein {ECO:0000256|RuleBase:RU004549};	--	GO:0005634,nucleus; GO:0003700,DNA-binding transcription factor activity; GO:0009734,auxin-activated signaling pathway; GO:0009733,response to auxin; GO:0006351,transcription, DNA-templated	PF02309.16:AUX/IAA family
gene-LOC100796299	3.61	7.85	3.11	0.4	0.55	1	142	286	117	16	24	42	-2.83299	7.99929e-09	7.18655e-07	down	NC_016088.3	51020274	51025645	-	LOC100796299	protein_coding	K21568 pinoresinol/lariciresinol reductase [EC:1.23.1.1 1.23.1.2 1.23.1.3 1.23.1.4] | (RefSeq) isoflavone reductase homolog (A)	ko00998: Biosynthesis of various secondary metabolites - part 2	PREDICTED: isoflavone reductase-like protein [Glycine max]	RecName: Full=Isoflavone reductase-like protein; EC=1.3.1.-; AltName: Full=Pollen allergen Ole e 12.01; AltName: Allergen=Ole e 12.01;	SubName: Full=Uncharacterized protein {ECO:0000313|EMBL:KRH76763.1};	--	GO:0005737,cytoplasm; GO:0016491,oxidoreductase activity	PF05368.13:NmrA-like family
gene-LOC100803962	80.95	132.41	120.44	27.2	33.16	48.18	4131	6257	5885	1429	1880	2619	-1.54749	8.06519e-09	7.22579e-07	down	NC_038254.1	54995073	54997878	-	LOC100803962	protein_coding	K00012 UDPglucose 6-dehydrogenase [EC:1.1.1.22] | (RefSeq) UDP-glucose 6-dehydrogenase 1 (A)	ko00040: Pentose and glucuronate interconversions; ko00053: Ascorbate and aldarate metabolism; ko00520: Amino sugar and nucleotide sugar metabolism	PREDICTED: UDP-glucose 6-dehydrogenase 1 [Glycine max]	RecName: Full=UDP-glucose 6-dehydrogenase 1; Short=UDP-Glc dehydrogenase 1; Short=UDP-GlcDH 1; Short=UDPGDH 1; EC=1.1.1.22; AltName: Full=Gm-UGD1;	RecName: Full=UDP-glucose 6-dehydrogenase {ECO:0000256|PIRNR:PIRNR000124}; EC=1.1.1.22 {ECO:0000256|PIRNR:PIRNR000124};	UDP-glucose/GDP-mannose dehydrogenase	GO:0005829,cytosol; GO:0005634,nucleus; GO:0051287,NAD binding; GO:0003979,UDP-glucose 6-dehydrogenase activity; GO:0006024,glycosaminoglycan biosynthetic process; GO:0006065,UDP-glucuronate biosynthetic process	PF03721.14:UDP-glucose/GDP-mannose dehydrogenase family, NAD binding domain
gene-LOC100806768	9.22	8.83	9.16	4.16	4.71	4.73	527	467	501	245	299	288	-0.912231	8.36055e-09	7.46983e-07	false	NC_038245.1	875778	878522	+	LOC100806768	protein_coding	K08332 vacuolar protein 8 | (RefSeq) U-box domain-containing protein 15-like (A)	--	PREDICTED: U-box domain-containing protein 4 [Glycine max]	RecName: Full=U-box domain-containing protein 4; EC=2.3.2.27; AltName: Full=Plant U-box protein 4; AltName: Full=RING-type E3 ubiquitin transferase PUB4 {ECO:0000305};	SubName: Full=Uncharacterized protein {ECO:0000313|EMBL:KRH36562.1, ECO:0000313|EnsemblPlants:GLYMA09G01400.1};	FOG: Armadillo/beta-catenin-like repeats	GO:0005634,nucleus; GO:0004842,ubiquitin-protein transferase activity	PF00514.23:Armadillo/beta-catenin-like repeat
gene-LOC100778179	3.46	5.51	3.57	0.74	1.13	1.45	248	366	245	55	90	111	-1.83886	8.52206e-09	7.59327e-07	down	NC_038243.1	43142324	43144910	+	LOC100778179	protein_coding	K00699 glucuronosyltransferase [EC:2.4.1.17] | (RefSeq) scopoletin glucosyltransferase-like (A)	ko00040: Pentose and glucuronate interconversions; ko00053: Ascorbate and aldarate metabolism; ko00860: Porphyrin and chlorophyll metabolism	PREDICTED: UDP-glucose flavonoid 3-O-glucosyltransferase 7-like [Glycine max]	RecName: Full=Scopoletin glucosyltransferase; EC=2.4.1.128; AltName: Full=Phenylpropanoid:glucosyltransferase 1;	RecName: Full=Glycosyltransferase {ECO:0000256|RuleBase:RU362057}; EC=2.4.1.- {ECO:0000256|RuleBase:RU362057};	UDP-glucuronosyl and UDP-glucosyl transferase	GO:0042802,identical protein binding; GO:0050275,scopoletin glucosyltransferase activity; GO:0008152,metabolic process	PF00201.18:UDP-glucoronosyl and UDP-glucosyl transferase
gene-LOC100803113	17.83	27.82	19.92	7.1	4.81	7.1	344	497	368	141	103	146	-1.6903	8.8747e-09	7.88587e-07	down	NC_038256.1	35231470	35233485	-	LOC100803113	subfamily	--	--	germin-like protein subfamily 3 member 2-like precursor [Glycine max]	RecName: Full=Germin-like protein subfamily 3 member 2; Flags: Precursor;	SubName: Full=Germin-like protein 18 {ECO:0000313|EMBL:ACG69494.1};	--	GO:0048046,apoplast; GO:0005618,cell wall; GO:0030145,manganese ion binding; GO:0045735,nutrient reservoir activity	PF00190.22:Cupin
gene-LOC100797229	6.78	9.6	7.97	23.13	17.38	20.53	199	261	224	699	567	642	1.42645	8.92086e-09	7.90529e-07	up	NC_038247.1	5658654	5659810	-	LOC100797229	protein_coding	K11275 histone H1/5 | (RefSeq) histone H1 (A)	--	PREDICTED: histone H1 [Glycine max]	RecName: Full=Histone H1;	SubName: Full=Uncharacterized protein {ECO:0000313|EMBL:KRH28779.1, ECO:0000313|EnsemblPlants:GLYMA11G08000.1};	--	GO:0000786,nucleosome; GO:0005634,nucleus; GO:0003677,DNA binding; GO:0006334,nucleosome assembly	PF00538.19:linker histone H1 and H5 family
gene-LOC100818098	11.97	10.95	12.84	1.79	4.6	2.64	972	823	998	150	415	228	-1.90964	8.94742e-09	7.90728e-07	down	NC_038242.1	12906841	12916798	-	LOC100818098	protein_coding	K12309 beta-galactosidase [EC:3.2.1.23] | (RefSeq) beta-galactosidase 17 (A)	ko00052: Galactose metabolism; ko00511: Other glycan degradation; ko00531: Glycosaminoglycan degradation; ko00600: Sphingolipid metabolism; ko00604: Glycosphingolipid biosynthesis - ganglio series	PREDICTED: beta-galactosidase 10 [Glycine max]	RecName: Full=Beta-galactosidase 3; Short=Lactase 3; EC=3.2.1.23; Flags: Precursor;	RecName: Full=Beta-galactosidase {ECO:0000256|RuleBase:RU000675}; EC=3.2.1.23 {ECO:0000256|RuleBase:RU000675};	Beta-galactosidase	GO:0048046,apoplast; GO:0005618,cell wall; GO:0005773,vacuole; GO:0004565,beta-galactosidase activity; GO:0030246,carbohydrate binding; GO:0005975,carbohydrate metabolic process	PF01301.19:Glycosyl hydrolases family 35
gene-LOC100500169	23.82	23.99	20.61	57.07	41.58	54.15	548	511	454	1352	1063	1327	1.25726	9.02712e-09	7.94007e-07	up	NC_016088.3	50530741	50531573	+	LOC100500169	gbkey=Gene	K11275 histone H1/5 | (RefSeq) uncharacterized LOC100500169 (A)	--	uncharacterized protein LOC100500169 [Glycine max]	RecName: Full=Histone H1;	SubName: Full=Uncharacterized protein {ECO:0000313|EMBL:ACU15107.1};	--	GO:0000786,nucleosome; GO:0005634,nucleus; GO:0003677,DNA binding; GO:0006334,nucleosome assembly	PF00538.19:linker histone H1 and H5 family
gene-LOC100780249	1.73	2.79	1.69	0.29	0.3	0.39	63	94	59	11	12	15	-2.58106	9.03335e-09	7.94007e-07	down	NC_038255.1	49068198	49069509	-	LOC100780249	protein_coding	--	--	PREDICTED: uncharacterized protein LOC100780249 [Glycine max]	--	SubName: Full=Uncharacterized protein {ECO:0000313|EMBL:KRG96948.1, ECO:0000313|EnsemblPlants:GLYMA19G43240.1};	--	--	PF05910.12:Plant protein of unknown function (DUF868)
gene-LOC100798463	1.45	1.25	0.86	0	0	0	44	35	25	0	0	0	-7.61563	9.06501e-09	7.94642e-07	down	NC_038246.1	48288549	48289937	-	LOC100798463	protein_coding	--	--	PREDICTED: uncharacterized protein LOC100798463 [Glycine max]	--	SubName: Full=Uncharacterized protein {ECO:0000313|EMBL:KHN23172.1};	--	--	--
gene-LOC100775521	7.44	4.13	3.47	0.29	0.98	0.23	418	215	187	17	61	14	-3.23397	9.16325e-09	8.01095e-07	down	NC_038243.1	43671346	43675934	+	LOC100775521	protein_coding	K19791 iron transport multicopper oxidase | (RefSeq) L-ascorbate oxidase homolog (A)	--	PREDICTED: L-ascorbate oxidase homolog [Glycine max]	RecName: Full=L-ascorbate oxidase homolog; EC=1.10.3.-; Flags: Precursor;	SubName: Full=L-ascorbate oxidase like {ECO:0000313|EMBL:KHN35730.1}; EC=1.10.3.3 {ECO:0000313|EMBL:KHN35730.1};	Multicopper oxidases	GO:0005576,extracellular region; GO:0005507,copper ion binding; GO:0016491,oxidoreductase activity	PF00394.22:Multicopper oxidase
gene-LOC100811347	0.96	0.97	1.31	2.58	2.96	2.83	67	63	88	186	230	211	1.45586	9.2881e-09	8.09833e-07	up	NC_038243.1	62563	75413	+	LOC100811347	protein_coding	--	--	PREDICTED: uncharacterized protein LOC100811347 isoform X3 [Glycine max]	RecName: Full=Divinyl chlorophyllide a 8-vinyl-reductase, chloroplastic; EC=1.3.1.75 {ECO:0000269|PubMed:23154534}; Flags: Precursor;	SubName: Full=Uncharacterized protein {ECO:0000313|EMBL:KRH46960.1, ECO:0000313|EnsemblPlants:GLYMA07G00240.1};	Predicted dehydrogenase	GO:0009941,chloroplast envelope; GO:0009534,chloroplast thylakoid; GO:0016020,membrane; GO:0051744,3,8-divinyl protochlorophyllide a 8-vinyl reductase activity; GO:0033728,divinyl chlorophyllide a 8-vinyl-reductase activity; GO:0015995,chlorophyll biosynthetic process	PF13460.6:NAD(P)H-binding
gene-LOC100791546	3.11	2.25	2.44	38.03	6.52	21.81	100	67	75	1259	233	747	3.21825	9.52534e-09	8.28297e-07	up	NC_016088.3	55864547	55866946	-	LOC100791546	protein_coding	--	--	PREDICTED: uncharacterized protein LOC100791546 [Glycine max]	--	SubName: Full=Uncharacterized protein {ECO:0000313|EMBL:KRH77753.1, ECO:0000313|EnsemblPlants:GLYMA01G44210.1};	--	--	PF04720.12:PDDEXK-like family of unknown function
gene-LOC100793075	1.39	1.09	0.67	0.1	0.07	0.06	69	50	32	5	4	3	-3.70077	1.02117e-08	8.85612e-07	down	NC_038249.1	16851597	16854118	+	LOC100793075	protein_coding	K17961 cytochrome P450 family 82 subfamily G polypeptide 1 [EC:1.14.-.-] | (RefSeq) cytochrome P450 CYP82D47-like (A)	ko00904: Diterpenoid biosynthesis	PREDICTED: cytochrome P450 82A4-like [Glycine max]	RecName: Full=Cytochrome P450 82A4; EC=1.14.-.-; AltName: Full=Cytochrome P450 CP9;	SubName: Full=Uncharacterized protein {ECO:0000313|EnsemblPlants:GLYMA13G04710.1};	Cytochrome P450 CYP2 subfamily	GO:0016020,membrane; GO:0020037,heme binding; GO:0005506,iron ion binding; GO:0016709,oxidoreductase activity, acting on paired donors, with incorporation or reduction of molecular oxygen, NAD(P)H as one donor, and incorporation of one atom of oxygen; GO:0044550,secondary metabolite biosynthetic process	PF00067.22:Cytochrome P450
gene-LOC100527178	39.88	57.32	54.18	7.31	9.52	19.41	901	1199	1172	170	239	467	-2.00251	1.02776e-08	8.85792e-07	down	NC_016091.3	12607694	12609867	+	LOC100527178	gbkey=Gene	--	--	uncharacterized protein LOC100527178 precursor [Glycine max]	RecName: Full=GPI-anchored protein LLG1 {ECO:0000305}; AltName: Full=LORELEI-like-GPI-anchored protein 1 {ECO:0000303|PubMed:20163554}; Flags: Precursor;	SubName: Full=Uncharacterized protein {ECO:0000313|EMBL:ACU16228.1};	--	GO:0031225,anchored component of membrane; GO:0005886,plasma membrane; GO:0090406,pollen tube; GO:0045927,positive regulation of growth	--
gene-LOC100777646	15.99	16.57	12.26	1.6	5.01	2.74	990	950	727	102	345	181	-2.18635	1.02945e-08	8.85792e-07	down	NC_038243.1	3844286	3849588	-	LOC100777646	protein_coding	K01051 pectinesterase [EC:3.1.1.11] | (RefSeq) pectinesterase-like (A)	ko00040: Pentose and glucuronate interconversions	PREDICTED: pectinesterase-like [Glycine max]	RecName: Full=Pectinesterase/pectinesterase inhibitor 3; Includes: RecName: Full=Pectinesterase inhibitor 3; AltName: Full=Pectin methylesterase inhibitor 3; Includes: RecName: Full=Pectinesterase 3; Short=PE 3; EC=3.1.1.11; AltName: Full=Pectin methylesterase 27; Short=AtPME27; AltName: Full=Pectin methylesterase 3; Flags: Precursor;	SubName: Full=Uncharacterized protein {ECO:0000313|EMBL:KRH47720.1, ECO:0000313|EnsemblPlants:GLYMA07G05145.1};	--	GO:0048046,apoplast; GO:0005618,cell wall; GO:0005737,cytoplasm; GO:0005886,plasma membrane; GO:0045330,aspartyl esterase activity; GO:0030599,pectinesterase activity; GO:0046910,pectinesterase inhibitor activity; GO:0042545,cell wall modification; GO:0050829,defense response to Gram-negative bacterium; GO:0045490,pectin catabolic process; GO:0009620,response to fungus; GO:0009624,response to nem…	PF01095.19:Pectinesterase
gene-LOC100305848	76.52	83.48	73.7	27.19	39.78	40.93	1648	1665	1520	603	952	939	-1.0364	1.03028e-08	8.85792e-07	down	NC_038243.1	38957676	38958452	+	LOC100305848	protein_coding	--	--	unknown, partial [Glycine max]	--	SubName: Full=Uncharacterized protein {ECO:0000313|EMBL:ACU13728.1}; Flags: Fragment;	--	GO:0016021,integral component of membrane	--
gene-LOC100809037	15.05	15.56	15.28	1.63	5.18	3.28	539	516	524	60	206	125	-2.11659	1.03227e-08	8.85792e-07	down	NC_038251.1	11931061	11932352	-	LOC100809037	protein_coding	--	--	PREDICTED: leucine-rich repeat extensin-like protein 6 [Glycine max]	--	SubName: Full=Uncharacterized protein {ECO:0000313|EMBL:KRH12000.1, ECO:0000313|EnsemblPlants:GLYMA15G15500.1};	--	--	--
gene-LOC100777014	10.08	10.99	8.95	0.21	1.83	0.46	554	559	471	12	112	27	-3.51156	1.03584e-08	8.8652e-07	down	NC_016089.3	1007212	1009808	-	LOC100777014	protein_coding	K13508 glycerol-3-phosphate acyltransferase [EC:2.3.1.15 2.3.1.198] | (RefSeq) probable glycerol-3-phosphate acyltransferase 3 (A)	ko00561: Glycerolipid metabolism; ko00564: Glycerophospholipid metabolism	PREDICTED: probable glycerol-3-phosphate acyltransferase 3 [Glycine max]	RecName: Full=Probable glycerol-3-phosphate acyltransferase 3; Short=AtGPAT3; EC=2.3.1.15;	SubName: Full=Putative glycerol-3-phosphate acyltransferase 3 {ECO:0000313|EMBL:KHN08622.1}; EC=2.3.1.15 {ECO:0000313|EMBL:KHN08622.1};	--	GO:0016021,integral component of membrane; GO:0016020,membrane; GO:0090447,glycerol-3-phosphate 2-O-acyltransferase activity; GO:0004366,glycerol-3-phosphate O-acyltransferase activity; GO:0016791,phosphatase activity; GO:0102420,sn-1-glycerol-3-phosphate C16:0-DCA-CoA acyl transferase activity; GO:0016024,CDP-diacylglycerol biosynthetic process; GO:0010143,cutin biosynthetic process; GO:0016311,…	PF01553.21:Acyltransferase
gene-LOC100801104	42.71	51.4	45.62	20.11	25.34	25.79	1757	1958	1797	852	1158	1130	-0.887782	1.04812e-08	8.94674e-07	false	NC_038245.1	6420074	6421557	+	LOC100801104	protein_coding	K07999 matrix metalloproteinase-20 (enamelysin) [EC:3.4.24.-] | (RefSeq) metalloendoproteinase 4-MMP (A)	--	PREDICTED: metalloendoproteinase 1-like [Glycine max]	RecName: Full=Metalloendoproteinase 2-MMP {ECO:0000303|PubMed:10574937}; Short=At2-MMP {ECO:0000303|PubMed:10574937}; EC=3.4.24.- {ECO:0000305}; Flags: Precursor;	SubName: Full=Uncharacterized protein {ECO:0000313|EMBL:KRH37430.1, ECO:0000313|EnsemblPlants:GLYMA09G07560.1};	Gelatinase A and related matrix metalloproteases	GO:0031225,anchored component of membrane; GO:0031012,extracellular matrix; GO:0005886,plasma membrane; GO:0004222,metalloendopeptidase activity; GO:0008270,zinc ion binding; GO:0080186,developmental vegetative growth; GO:0007275,multicellular organism development; GO:1900056,negative regulation of leaf senescence; GO:2000028,regulation of photoperiodism, flowering; GO:0046686,response to cadmium…	PF00413.24:Matrixin
gene-LOC100777924	33.08	34.17	27.95	50.59	55.73	55.14	1730	1655	1400	2725	3239	3072	0.852368	1.10328e-08	9.39292e-07	false	NC_038254.1	1050621	1053236	+	LOC100777924	protein_coding	K09338 homeobox-leucine zipper protein | (RefSeq) homeobox-leucine zipper protein ATHB-6 (A)	--	PREDICTED: homeobox-leucine zipper protein ATHB-6 [Glycine max]	RecName: Full=Homeobox-leucine zipper protein ATHB-6; AltName: Full=HD-ZIP protein ATHB-6; AltName: Full=Homeodomain transcription factor ATHB-6;	SubName: Full=Uncharacterized protein {ECO:0000313|EMBL:KRG97544.1, ECO:0000313|EnsemblPlants:GLYMA18G01830.1};	Transcription factor HEX, contains HOX and HALZ domains	GO:0005634,nucleus; GO:0003677,DNA binding; GO:0003700,DNA-binding transcription factor activity; GO:0043565,sequence-specific DNA binding; GO:0009738,abscisic acid-activated signaling pathway; GO:0009788,negative regulation of abscisic acid-activated signaling pathway; GO:0045893,positive regulation of transcription, DNA-templated; GO:0009414,response to water deprivation; GO:0006351,transcripti…	PF02183.18:Homeobox associated leucine zipper
gene-LOC100783291	6.78	6.89	6.95	12.03	11.54	13.12	325	306	319	594	615	670	0.921585	1.17937e-08	1.00145e-06	false	NC_038254.1	4158008	4161450	+	LOC100783291	protein_coding	--	--	PREDICTED: WAT1-related protein At3g02690, chloroplastic-like [Glycine max]	RecName: Full=WAT1-related protein At3g02690, chloroplastic; Flags: Precursor;	SubName: Full=Uncharacterized protein {ECO:0000313|EMBL:KRG98057.1, ECO:0000313|EnsemblPlants:GLYMA18G05460.2};	--	GO:0009507,chloroplast; GO:0031969,chloroplast membrane; GO:0016021,integral component of membrane	PF00892.20:EamA-like transporter family
gene-LOC100784424	20.93	26.61	15.25	3.97	3.71	7.79	721	849	503	141	142	286	-1.94756	1.19208e-08	1.00961e-06	down	NC_038249.1	31353806	31356243	+	LOC100784424	RJ4-like	K17098 annexin D | (RefSeq) annexin-like protein RJ4-like (A)	--	uncharacterized protein LOC100784424 [Glycine max]	RecName: Full=Annexin-like protein RJ4;	RecName: Full=Annexin {ECO:0000256|RuleBase:RU003540};	Annexin	GO:0005509,calcium ion binding; GO:0005544,calcium-dependent phospholipid binding	PF00191.20:Annexin
novel.845	1.83643	0.961435	3.37845	13.2512	8.58272	10.9206	216	104	380	1611	1137	1367	2.51517	1.23141e-08	1.04021e-06	up	NC_038255.1	44023568	44024599	-	--	--	--	--	unknown [Glycine max]	--	SubName: Full=Uncharacterized protein {ECO:0000313|EMBL:ACU13208.1, ECO:0000313|EnsemblPlants:GLYMA19G36550.1};	--	--	--
gene-LOC100811193	5.19	6.02	6.25	1.75	2.63	2.01	274	294	316	95	154	113	-1.36468	1.25067e-08	1.05374e-06	down	NC_038251.1	11270399	11275521	-	LOC100811193	protein_coding	--	--	hypothetical protein GLYMA_15G138500 [Glycine max]	--	SubName: Full=Uncharacterized protein {ECO:0000313|EMBL:KRH11908.1};	--	GO:0016021,integral component of membrane	--
gene-LOC100500078	72.01	58.84	66.96	19.2	32.39	25.8	1541	1166	1372	423	770	588	-1.2743	1.26216e-08	1.06067e-06	down	NC_038241.1	1899790	1904112	-	LOC100500078	gbkey=Gene	K19891 glucan endo-1,3-beta-glucosidase 1/2/3 [EC:3.2.1.39] | (RefSeq) glucan endo-1,3-beta-glucosidase 1-like (A)	ko00500: Starch and sucrose metabolism	uncharacterized protein LOC100500078 precursor [Glycine max]	RecName: Full=PLASMODESMATA CALLOSE-BINDING PROTEIN 3; Short=AtPDCB3; Flags: Precursor;	SubName: Full=Uncharacterized protein {ECO:0000313|EMBL:ACU14839.1, ECO:0000313|EnsemblPlants:GLYMA05G00470.1};	--	GO:0031225,anchored component of membrane; GO:0046658,anchored component of plasma membrane; GO:0009506,plasmodesma; GO:0001872,(1->3)-beta-D-glucan binding; GO:0004553,hydrolase activity, hydrolyzing O-glycosyl compounds; GO:0030247,polysaccharide binding	PF07983.13:X8 domain
gene-LOC100788276	41.65	61.91	47.68	5.22	9.21	17.64	2340	3221	2565	302	575	1056	-2.18398	1.2698e-08	1.06434e-06	down	--	--	--	--	--	--	--	--
gene-LOC100788182	7.19	2.83	2.13	0.35	0.56	0.58	359	131	102	18	31	31	-2.94963	1.32272e-08	1.10584e-06	down	--	--	--	--	--	--	--	--
gene-LOC100791301	1.28	1.13	0.99	0.09	0.14	0.27	81	66	60	6	10	18	-2.68852	1.32968e-08	1.10882e-06	down	NC_038248.1	35434988	35439228	-	LOC100791301	protein_coding	K19791 iron transport multicopper oxidase | (RefSeq) L-ascorbate oxidase homolog (A)	--	PREDICTED: L-ascorbate oxidase homolog [Glycine max]	RecName: Full=L-ascorbate oxidase homolog; EC=1.10.3.-; Flags: Precursor;	SubName: Full=Uncharacterized protein {ECO:0000313|EMBL:KRH26769.1, ECO:0000313|EnsemblPlants:GLYMA12G31920.1};	Multicopper oxidases	GO:0005576,extracellular region; GO:0005507,copper ion binding; GO:0016491,oxidoreductase activity	PF00394.22:Multicopper oxidase
gene-LOC100819033	10.3	7.47	13.85	27.99	37.12	27.37	341	229	439	954	1365	965	1.63612	1.3778e-08	1.14601e-06	up	NC_016088.3	54900441	54902101	+	LOC100819033	gbkey=Gene	K00432 glutathione peroxidase [EC:1.11.1.9] | (RefSeq) uncharacterized LOC100527034 (A)	ko00480: Glutathione metabolism; ko00590: Arachidonic acid metabolism	unknown [Glycine max]	RecName: Full=Probable glutathione peroxidase 8; EC=1.11.1.9;	SubName: Full=Uncharacterized protein {ECO:0000313|EMBL:ACU20518.1};	Glutathione peroxidase	GO:0005829,cytosol; GO:0005634,nucleus; GO:0004602,glutathione peroxidase activity; GO:0004601,peroxidase activity; GO:0006979,response to oxidative stress	--
gene-LOC100817529	9.42	7.44	4.6	38.23	24.26	22.93	186	136	87	777	532	482	2.10762	1.43087e-08	1.18711e-06	up	NC_038248.1	36185144	36185855	+	LOC100817529	protein_coding	--	--	hypothetical protein GLYMA_13G301200 [Glycine max]	--	SubName: Full=Uncharacterized protein {ECO:0000313|EMBL:KRH22453.1, ECO:0000313|EnsemblPlants:GLYMA13G37701.1};	--	--	PF12609.8:Wound-induced protein
gene-GMIQD55	4.67	5.76	4.75	0.93	1.92	1.78	341	389	332	70	156	138	-1.63891	1.45692e-08	1.20565e-06	down	NC_038252.1	1775912	1779238	+	GMIQD55	protein_coding	--	--	PREDICTED: protein IQ-DOMAIN 1-like [Glycine max]	RecName: Full=Protein IQ-DOMAIN 1 {ECO:0000303|PubMed:15960618};	SubName: Full=Uncharacterized protein {ECO:0000313|EMBL:KRH06386.1, ECO:0000313|EnsemblPlants:GLYMA16G02240.1};	--	GO:0005737,cytoplasm; GO:0005874,microtubule; GO:0005634,nucleus; GO:0005516,calmodulin binding; GO:0008017,microtubule binding	PF13178.6:Protein of unknown function (DUF4005)
gene-LOC100782104	21.51	49.31	42.65	0.83	1.6	6.88	678	1439	1287	27	56	231	-3.57758	1.51215e-08	1.24818e-06	down	NC_038249.1	21012193	21013588	-	LOC100782104	protein_coding	K14504 xyloglucan:xyloglucosyl transferase TCH4 [EC:2.4.1.207] | (RefSeq) probable xyloglucan endotransglucosylase/hydrolase protein 23 (A)	ko04075: Plant hormone signal transduction	Putative xyloglucan endotransglucosylase/hydrolase protein 23 [Glycine soja]	RecName: Full=Probable xyloglucan endotransglucosylase/hydrolase protein 23; Short=At-XTH23; Short=XTH-23; EC=2.4.1.207; Flags: Precursor;	RecName: Full=Xyloglucan endotransglucosylase/hydrolase {ECO:0000256|RuleBase:RU361120}; EC=2.4.1.207 {ECO:0000256|RuleBase:RU361120};	--	GO:0048046,apoplast; GO:0005618,cell wall; GO:0005794,Golgi apparatus; GO:0004553,hydrolase activity, hydrolyzing O-glycosyl compounds; GO:0016762,xyloglucan:xyloglucosyl transferase activity; GO:0042546,cell wall biogenesis; GO:0071555,cell wall organization; GO:0010411,xyloglucan metabolic process	PF00722.21:Glycosyl hydrolases family 16
gene-LOC100791239	8.58	11.45	7.03	23.84	20.31	22	415	513	326	1188	1092	1134	1.38892	1.53397e-08	1.26298e-06	up	NC_038254.1	7537299	7540214	+	LOC100791239	protein_coding	K14709 solute carrier family 39 (zinc transporter), member 1/2/3 | (RefSeq) zinc transporter 11 (A)	--	PREDICTED: zinc transporter 11 isoform X1 [Glycine max]	RecName: Full=Zinc transporter 11; AltName: Full=ZRT/IRT-like protein 11; Flags: Precursor;	SubName: Full=Uncharacterized protein {ECO:0000313|EMBL:KRG98522.1, ECO:0000313|EnsemblPlants:GLYMA18G08760.1};	Fe2+/Zn2+ regulated transporter	GO:0016021,integral component of membrane; GO:0016020,membrane; GO:0005886,plasma membrane; GO:0005385,zinc ion transmembrane transporter activity; GO:0071577,zinc ion transmembrane transport	PF02535.22:ZIP Zinc transporter
gene-LOC100500016	7.05	0.97	4.51	0.04	0.04	0.24	165	21	101	1	1	6	-5.23596	1.55851e-08	1.27739e-06	down	NC_038253.1	11378347	11379190	+	LOC100500016	transfer/seed	--	--	PREDICTED: uncharacterized protein LOC100500016 isoform X1 [Glycine max]	RecName: Full=14 kDa proline-rich protein DC2.15; Flags: Precursor;	SubName: Full=Uncharacterized protein {ECO:0000313|EMBL:KRH04103.1, ECO:0000313|EnsemblPlants:GLYMA17G14890.1};	--	GO:0016021,integral component of membrane	PF14547.6:Hydrophobic seed protein
gene-LOC100780409	18.23	17.84	18.84	27.07	28.42	30.74	951	862	941	1454	1647	1708	0.738952	1.55933e-08	1.27739e-06	false	NC_038246.1	48741092	48747336	-	LOC100780409	protein_coding	K01052 lysosomal acid lipase/cholesteryl ester hydrolase [EC:3.1.1.13] | (RefSeq) triacylglycerol lipase 1-like (A)	ko00100: Steroid biosynthesis	PREDICTED: triacylglycerol lipase 1-like [Glycine max]	RecName: Full=Triacylglycerol lipase 1; EC=3.1.1.3; Flags: Precursor;	RecName: Full=Lipase {ECO:0000256|PIRNR:PIRNR000862};	Triglyceride lipase-cholesterol esterase	GO:0005615,extracellular space; GO:0004806,triglyceride lipase activity; GO:0016042,lipid catabolic process	PF04083.16:Partial alpha/beta-hydrolase lipase region
gene-LOC100809945	1.49	1.28	1.73	4.44	5.69	3.35	130	103	144	398	551	311	1.68079	1.61328e-08	1.31827e-06	up	NC_038244.1	2992804	2996540	-	LOC100809945	protein_coding	K17710 pentatricopeptide repeat domain-containing protein 1 | (RefSeq) pentatricopeptide repeat-containing protein At5g21222 (A)	--	PREDICTED: pentatricopeptide repeat-containing protein At5g21222 isoform X1 [Glycine max]	RecName: Full=Pentatricopeptide repeat-containing protein At5g21222; AltName: Full=SNF1-like protein kinase AtC401;	SubName: Full=Uncharacterized protein {ECO:0000313|EMBL:KRH41568.1, ECO:0000313|EnsemblPlants:GLYMA08G04263.3};	FOG: PPR repeat	GO:0043231,intracellular membrane-bounded organelle; GO:0005524,ATP binding; GO:0004519,endonuclease activity; GO:0004672,protein kinase activity; GO:0003723,RNA binding; GO:0009451,RNA modification	PF13041.6:PPR repeat family
novel.725	1.03841	3.05844	2.13817	0.11521	0.204927	0.082283	34	91	66	4	8	3	-3.75548	1.63703e-08	1.33432e-06	down	NC_038253.1	11311774	11312055	.	--	--	--	--	--	--	--	--	--	--
gene-LOC100796231	1.22	1.26	1.57	6.16	3.58	5.04	44	42	54	228	143	193	1.96882	1.67574e-08	1.36246e-06	up	NC_038242.1	49707000	49708296	+	LOC100796231	protein_coding	--	--	PREDICTED: uncharacterized protein LOC100796231 [Glycine max]	--	SubName: Full=Uncharacterized protein {ECO:0000313|EMBL:KRH56170.1, ECO:0000313|EnsemblPlants:GLYMA06G46500.2};	--	--	--
gene-GMPER1	22.32	25.39	28.02	10.45	10.35	8.04	753	793	905	363	388	289	-1.29278	1.81524e-08	1.4722e-06	down	NC_038254.1	4805316	4809262	-	GMPER1	III	K00430 peroxidase [EC:1.11.1.7] | (RefSeq) peroxidase 4-like (A)	ko00940: Phenylpropanoid biosynthesis	Peroxidase 4 [Glycine soja]	RecName: Full=Peroxidase 4 {ECO:0000250|UniProtKB:Q42578}; EC=1.11.1.7; Flags: Precursor;	RecName: Full=Peroxidase {ECO:0000256|RuleBase:RU362060, ECO:0000256|SAAS:SAAS00709852}; EC=1.11.1.7 {ECO:0000256|RuleBase:RU362060, ECO:0000256|SAAS:SAAS00709852};	--	GO:0005576,extracellular region; GO:0020037,heme binding; GO:0046872,metal ion binding; GO:0004601,peroxidase activity; GO:0042744,hydrogen peroxide catabolic process; GO:0006979,response to oxidative stress	PF00141.23:Peroxidase
gene-LOC100788024	133.86	91.48	111.63	236.4	259.43	223.55	2601	1646	2077	4730	5601	4627	1.18694	1.91799e-08	1.55166e-06	up	NC_016088.3	285992	288443	+	LOC100788024	gbkey=Gene	--	--	uncharacterized protein LOC100788024 [Glycine max]	--	SubName: Full=Uncharacterized protein {ECO:0000313|EMBL:ACU15361.1, ECO:0000313|EnsemblPlants:GLYMA01G00500.1};	--	--	PF04570.14:zinc-finger of the FCS-type, C2-C2
gene-LOC100819797	7.68	12.8	8.94	2.45	2.49	4.12	766	1182	854	252	276	438	-1.62064	2.00242e-08	1.61595e-06	down	NC_038254.1	19253847	19263416	-	LOC100819797	MYB	K09522 DnaJ homolog subfamily C member 2 | (RefSeq) dnaJ homolog subfamily C member 2-like (A)	--	uncharacterized protein LOC100819797 [Glycine max]	RecName: Full=Transcription factor SRM1 {ECO:0000305}; AltName: Full=Myb-related protein SRM1 {ECO:0000305}; AltName: Full=Protein SALT-RELATED MYB 1 {ECO:0000303|PubMed:26243618};	SubName: Full=Transcription factor MYB1R1 {ECO:0000313|EMBL:KHN20621.1};	Zuotin and related molecular chaperones (DnaJ superfamily), contains DNA-binding domains	GO:0005634,nucleus; GO:0003677,DNA binding; GO:0003700,DNA-binding transcription factor activity; GO:0009738,abscisic acid-activated signaling pathway; GO:1901001,negative regulation of response to salt stress; GO:0010116,positive regulation of abscisic acid biosynthetic process; GO:1905615,positive regulation of developmental vegetative growth; GO:0045893,positive regulation of transcription, DN…	PF00249.31:Myb-like DNA-binding domain
gene-LOC100799722	0.88	0.42	1.64	0	0	0	38	17	68	0	0	0	-7.86118	2.09001e-08	1.68246e-06	down	NC_038255.1	3335699	3344046	+	LOC100799722	protein_coding	--	--	PREDICTED: uncharacterized protein LOC100799722 [Glycine max]	--	SubName: Full=Uncharacterized protein {ECO:0000313|EMBL:KRG93596.1};	--	GO:0016021,integral component of membrane	PF11820.8:Protein of unknown function (DUF3339)
gene-LOC100818914	6.81	8.69	4.83	1.43	2.37	2.18	434	513	295	94	168	148	-1.68375	2.10898e-08	1.69353e-06	down	NC_038247.1	7426373	7431246	+	LOC100818914	protein_coding	K19791 iron transport multicopper oxidase | (RefSeq) L-ascorbate oxidase homolog (A)	--	PREDICTED: L-ascorbate oxidase homolog [Glycine max]	RecName: Full=L-ascorbate oxidase homolog; EC=1.10.3.-; AltName: Full=Pollen-specific protein NTP303; Flags: Precursor;	SubName: Full=Uncharacterized protein {ECO:0000313|EMBL:KRH29100.1, ECO:0000313|EnsemblPlants:GLYMA11G10320.1};	Multicopper oxidases	GO:0005615,extracellular space; GO:0005507,copper ion binding; GO:0016491,oxidoreductase activity	PF00394.22:Multicopper oxidase
gene-LOC100808212	5.63	5.24	4.68	0.46	1.29	1.56	319	275	254	27	81	94	-2.17371	2.20168e-08	1.76362e-06	down	NC_016090.3	39015650	39018729	+	LOC100808212	protein_coding	K09284 AP2-like factor, euAP2 lineage | (RefSeq) floral homeotic protein APETALA 2-like (A)	--	PREDICTED: floral homeotic protein APETALA 2-like [Glycine max]	RecName: Full=Floral homeotic protein APETALA 2 {ECO:0000303|PubMed:7919989};	SubName: Full=Uncharacterized protein {ECO:0000313|EMBL:KRH67634.1, ECO:0000313|EnsemblPlants:GLYMA03G33470.1};	--	GO:0005634,nucleus; GO:0003677,DNA binding; GO:0003700,DNA-binding transcription factor activity; GO:0030154,cell differentiation; GO:0009908,flower development; GO:0010073,meristem maintenance; GO:0048481,plant ovule development; GO:0048316,seed development; GO:0010093,specification of floral organ identity; GO:0006351,transcription, DNA-templated	PF00847.20:AP2 domain
gene-LOC100810178	29.62	29.9	34.28	53.38	53.86	54.93	784	733	869	1455	1584	1549	0.881015	2.33858e-08	1.86868e-06	false	NC_016089.3	1692477	1693701	+	LOC100810178	protein_coding	--	--	PREDICTED: uncharacterized protein LOC100810178 [Glycine max]	--	SubName: Full=Uncharacterized protein {ECO:0000313|EMBL:KRH69311.1, ECO:0000313|EnsemblPlants:GLYMA02G02300.2};	--	GO:0016021,integral component of membrane	PF03703.14:Bacterial PH domain
gene-LOC100801813	2.02	7.24	3.7	0.26	0.73	0.27	99	329	174	13	40	14	-3.27388	2.36096e-08	1.88194e-06	down	NC_038245.1	8459393	8464098	-	LOC100801813	protein_coding	K01051 pectinesterase [EC:3.1.1.11] | (RefSeq) pectinesterase/pectinesterase inhibitor PPE8B-like (A)	ko00040: Pentose and glucuronate interconversions	PREDICTED: pectinesterase/pectinesterase inhibitor PPE8B-like [Glycine max]	RecName: Full=Pectinesterase/pectinesterase inhibitor PPE8B; Includes: RecName: Full=Pectinesterase inhibitor PPE8B; AltName: Full=Pectin methylesterase inhibitor PPE8B; Includes: RecName: Full=Pectinesterase PPE8B; Short=PE PPE8B; EC=3.1.1.11; AltName: Full=Pectin methylesterase PPE8B; Flags: Precursor;	RecName: Full=Pectinesterase {ECO:0000256|RuleBase:RU000589}; EC=3.1.1.11 {ECO:0000256|RuleBase:RU000589};	--	GO:0005618,cell wall; GO:0005576,extracellular region; GO:0045330,aspartyl esterase activity; GO:0004857,enzyme inhibitor activity; GO:0030599,pectinesterase activity; GO:0042545,cell wall modification; GO:0050829,defense response to Gram-negative bacterium; GO:0045490,pectin catabolic process	PF01095.19:Pectinesterase
gene-LOC100783605	2.55	2.16	2.32	5.45	5.62	4.69	161	126	140	354	394	315	1.26077	2.37855e-08	1.89132e-06	up	NC_038245.1	11137703	11145165	+	LOC100783605	protein_coding	K08150 MFS transporter, SP family, solute carrier family 2 (myo-inositol transporter), member 13 | (RefSeq) probable inositol transporter 2 (A)	--	PREDICTED: probable inositol transporter 2 isoform X1 [Glycine max]	RecName: Full=Probable inositol transporter 2;	SubName: Full=Putative inositol transporter 2 {ECO:0000313|EMBL:KHN12085.1};	Predicted transporter (major facilitator superfamily)	GO:0016021,integral component of membrane; GO:0005886,plasma membrane; GO:0090406,pollen tube; GO:0005355,glucose transmembrane transporter activity; GO:0005366,myo-inositol:proton symporter activity; GO:0005351,carbohydrate:proton symporter activity; GO:0046323,glucose import; GO:0035428,NA; GO:0015798,myo-inositol transport; GO:0023052,signaling	PF00083.24:Sugar (and other) transporter
gene-LOC100789089	3.78	3.07	2.42	6.98	10.56	7.55	202	152	124	384	627	430	1.52295	2.41057e-08	1.91211e-06	up	NC_038252.1	360243	362170	+	LOC100789089	protein_coding	K15121 solute carrier family 25, member 44 | (RefSeq) solute carrier family 25 member 44-like (A)	--	PREDICTED: solute carrier family 25 member 44-like [Glycine max]	RecName: Full=Probable S-adenosylmethionine carrier 2, chloroplastic; Flags: Precursor;	SubName: Full=Uncharacterized protein {ECO:0000313|EMBL:KRH06113.1, ECO:0000313|EnsemblPlants:GLYMA16G00660.1};	Predicted mitochondrial carrier protein	GO:0009941,chloroplast envelope; GO:0031969,chloroplast membrane; GO:0016021,integral component of membrane; GO:0005743,mitochondrial inner membrane; GO:0000095,S-adenosyl-L-methionine transmembrane transporter activity; GO:0006839,mitochondrial transport	PF00153.27:Mitochondrial carrier protein
gene-LOC100808124	6.58	12.39	11.91	0.26	0.68	2.12	496	865	860	20	57	170	-3.30522	2.51987e-08	1.99395e-06	down	NC_038249.1	17038775	17042352	-	LOC100808124	protein_coding	K20887 xyloglucan glycosyltransferase 4 [EC:2.4.1.-] | (RefSeq) xyloglucan glycosyltransferase 4-like (A)	--	PREDICTED: xyloglucan glycosyltransferase 4-like [Glycine max]	RecName: Full=Xyloglucan glycosyltransferase 4; EC=2.4.1.-; AltName: Full=Cellulose synthase-like protein C4; Short=AtCslC4; AltName: Full=Xyloglucan synthase 4;	SubName: Full=Uncharacterized protein {ECO:0000313|EMBL:KRH18597.1, ECO:0000313|EnsemblPlants:GLYMA13G04480.1};	--	GO:0005768,endosome; GO:0005794,Golgi apparatus; GO:0000139,Golgi membrane; GO:0016021,integral component of membrane; GO:0005886,plasma membrane; GO:0005802,trans-Golgi network; GO:0042803,protein homodimerization activity; GO:0016757,transferase activity, transferring glycosyl groups; GO:0071555,cell wall organization	PF13632.6:Glycosyl transferase family group 2
gene-LOC100796466	25.49	45.5	31.35	7.16	5.73	12.74	913	1509	1075	264	228	486	-1.92185	2.56264e-08	2.02287e-06	down	NC_016088.3	32881165	32884409	-	LOC100796466	dehalogenase-like	K07025 putative hydrolase of the HAD superfamily | (RefSeq) uncharacterized LOC100796466 (A)	--	Hypothetical protein glysoja_042304 [Glycine soja]	--	SubName: Full=Uncharacterized protein {ECO:0000313|EMBL:KHN48352.1};	Haloacid dehalogenase-like hydrolase	GO:0016787,hydrolase activity; GO:0008152,metabolic process	PF13419.6:Haloacid dehalogenase-like hydrolase
gene-LOC100807050	1.09	1.05	0.91	0.07	0.21	0.05	76	68	61	5	16	4	-3.11451	2.57882e-08	2.0263e-06	down	NC_038249.1	41687628	41690414	+	LOC100807050	protein_coding	K20889 probable glucuronoxylan glucuronosyltransferase IRX7 [EC2.4.1.-] | (RefSeq) probable glucuronoxylan glucuronosyltransferase IRX7 (A)	--	PREDICTED: probable glucuronoxylan glucuronosyltransferase IRX7 [Glycine max]	RecName: Full=Probable glucuronoxylan glucuronosyltransferase IRX7; EC=2.4.1.-; AltName: Full=Protein FRAGILE FIBER 8; AltName: Full=Protein IRREGULAR XYLEM 7;	SubName: Full=Uncharacterized protein {ECO:0000313|EMBL:KRH22836.1, ECO:0000313|EnsemblPlants:GLYMA13G39700.1};	Acetylglucosaminyltransferase EXT1/exostosin 1	GO:0005794,Golgi apparatus; GO:0000139,Golgi membrane; GO:0016021,integral component of membrane; GO:0015020,glucuronosyltransferase activity; GO:0071555,cell wall organization; GO:0010417,glucuronoxylan biosynthetic process; GO:0009834,plant-type secondary cell wall biogenesis; GO:0006486,protein glycosylation	PF03016.15:Exostosin family
gene-LOC102666553	0.54	0.5	0.53	2.53	1.45	3.39	28	24	26	134	83	186	2.31127	2.57945e-08	2.0263e-06	up	NC_038242.1	16390231	16392426	-	LOC102666553	lncRNA	--	--	--	--	--	--	--	--
gene-LOC100806759	1.58	1.42	0.87	0.14	0.31	0.3	167	139	88	15	36	34	-2.29899	2.61613e-08	2.05017e-06	down	NC_038245.1	46801829	46806826	-	LOC100806759	protein_coding	--	--	PREDICTED: formin-like protein 1 [Glycine max]	RecName: Full=Formin-like protein 1; Short=AtFH1; Short=AtFORMIN-8; Flags: Precursor;	RecName: Full=Formin-like protein {ECO:0000256|RuleBase:RU361260};	Rho GTPase effector BNI1 and related formins	GO:0005618,cell wall; GO:0016021,integral component of membrane; GO:0016020,membrane; GO:0005886,plasma membrane; GO:0003779,actin binding; GO:0051015,actin filament binding; GO:0030036,actin cytoskeleton organization; GO:0045010,actin nucleation; GO:0051016,barbed-end actin filament capping	PF02181.23:Formin Homology 2 Domain
gene-LOC100810565	8.93	4.58	6.26	0.37	1.11	1.59	469	223	315	20	65	89	-2.63454	2.69177e-08	2.10437e-06	down	NC_038255.1	48197871	48200392	+	LOC100810565	protein_coding	K01051 pectinesterase [EC:3.1.1.11] | (RefSeq) putative pectinesterase/pectinesterase inhibitor 22 (A)	ko00040: Pentose and glucuronate interconversions	PREDICTED: putative pectinesterase/pectinesterase inhibitor 22 [Glycine max]	RecName: Full=Putative pectinesterase/pectinesterase inhibitor 22; Includes: RecName: Full=Pectinesterase inhibitor 22; AltName: Full=Pectin methylesterase inhibitor 22; Includes: RecName: Full=Pectinesterase 22; Short=PE 22; EC=3.1.1.11; AltName: Full=Pectin methylesterase 22; Short=AtPME22; Flags: Precursor;	RecName: Full=Pectinesterase {ECO:0000256|RuleBase:RU000589}; EC=3.1.1.11 {ECO:0000256|RuleBase:RU000589};	--	GO:0071944,cell periphery; GO:0005618,cell wall; GO:0005576,extracellular region; GO:0045330,aspartyl esterase activity; GO:0030599,pectinesterase activity; GO:0046910,pectinesterase inhibitor activity; GO:0042545,cell wall modification; GO:0045490,pectin catabolic process	PF01095.19:Pectinesterase
gene-LOC100810910	208.75	365.68	294.88	19.25	31.92	86.72	6845	11104	9259	650	1163	3029	-2.61289	2.88116e-08	2.24703e-06	down	NC_016091.3	9196741	9197923	-	LOC100810910	protein_coding	--	--	hypothetical protein GLYMA_04G100300 [Glycine max]	RecName: Full=Protein EXORDIUM; Flags: Precursor;	SubName: Full=Uncharacterized protein {ECO:0000313|EMBL:KRH62323.1, ECO:0000313|EnsemblPlants:GLYMA04G10870.1};	--	GO:0048046,apoplast; GO:0005618,cell wall; GO:0005615,extracellular space; GO:0005794,Golgi apparatus; GO:0009505,plant-type cell wall; GO:0009741,response to brassinosteroid	PF04674.12:Phosphate-induced protein 1 conserved region
gene-LOC100778162	32.64	83.76	57.93	10.27	8.75	18.1	1407	3343	2391	456	419	831	-2.1554	2.89699e-08	2.25165e-06	down	NC_038242.1	11559862	11562700	+	LOC100778162	protein_coding	K13426 WRKY transcription factor 29 | (RefSeq) probable WRKY transcription factor 29 (A)	ko04016: MAPK signaling pathway - plant; ko04626: Plant-pathogen interaction	PREDICTED: probable WRKY transcription factor 70 [Glycine max]	RecName: Full=Probable WRKY transcription factor 70; AltName: Full=WRKY DNA-binding protein 70;	SubName: Full=Putative WRKY transcription factor 70 {ECO:0000313|EMBL:KHN25801.1};	--	GO:0005634,nucleus; GO:0003700,DNA-binding transcription factor activity; GO:0043565,sequence-specific DNA binding; GO:0042742,defense response to bacterium; GO:0050832,defense response to fungus; GO:0009864,induced systemic resistance, jasmonic acid mediated signaling pathway; GO:1900056,negative regulation of leaf senescence; GO:0045892,negative regulation of transcription, DNA-templated; GO:00…	PF03106.15:WRKY DNA -binding domain
gene-LOC100797295	2.79	2.58	1.74	0.38	0.5	0.72	141	121	84	20	28	39	-2.06811	2.90093e-08	2.25165e-06	down	NC_038249.1	41709864	41713463	+	LOC100797295	protein_coding	K16298 serine carboxypeptidase-like clade IV [EC:3.4.16.-] | (RefSeq) serine carboxypeptidase-like (A)	--	PREDICTED: serine carboxypeptidase-like [Glycine max]	RecName: Full=Serine carboxypeptidase-like 48; EC=3.4.16.-; Flags: Precursor;	RecName: Full=Carboxypeptidase {ECO:0000256|RuleBase:RU361156}; EC=3.4.16.- {ECO:0000256|RuleBase:RU361156};	Serine carboxypeptidases (lysosomal cathepsin A)	GO:0005576,extracellular region; GO:0005773,vacuole; GO:0004185,serine-type carboxypeptidase activity; GO:0051603,proteolysis involved in cellular protein catabolic process	PF00450.22:Serine carboxypeptidase
gene-LOC100791805	22.61	25.63	29.8	60.7	48.11	55.76	1532	1608	1933	4234	3621	4024	1.1737	2.91532e-08	2.25435e-06	up	NC_038255.1	1111770	1116430	+	LOC100791805	protein_coding	--	--	PREDICTED: WAT1-related protein At4g15540 isoform X3 [Glycine max]	RecName: Full=WAT1-related protein At3g28050;	RecName: Full=WAT1-related protein {ECO:0000256|RuleBase:RU363077};	--	GO:0016021,integral component of membrane; GO:0005886,plasma membrane; GO:0022857,transmembrane transporter activity	PF00892.20:EamA-like transporter family
gene-LOC100813109	0.43	0.37	0.6	0	0.02	0.03	39	31	52	0	2	3	-4.69606	2.91828e-08	2.25435e-06	down	NC_038249.1	21110530	21113815	+	LOC100813109	protein_coding	K08900 mitochondrial chaperone BCS1 | (RefSeq) uncharacterized LOC100820437 (A)	--	PREDICTED: probable mitochondrial chaperone BCS1-B [Glycine max]	RecName: Full=AAA-ATPase At5g57480; EC=3.6.1.3 {ECO:0000250|UniProtKB:Q9FLD5}; Flags: Precursor;	SubName: Full=Uncharacterized protein {ECO:0000313|EMBL:KRH19022.1, ECO:0000313|EnsemblPlants:GLYMA13G01020.1};	AAA+-type ATPase	GO:0005524,ATP binding; GO:0016887,ATPase activity	PF14363.6:Domain associated at C-terminal with AAA
gene-LOC100785133	12.2	10.86	12.14	118.31	33.64	46.79	273	225	260	2725	836	1115	2.63566	2.92806e-08	2.25655e-06	up	NC_038242.1	45068668	45072382	+	LOC100785133	protein_coding	--	--	PREDICTED: uncharacterized protein LOC100785133 [Glycine max]	--	SubName: Full=Uncharacterized protein {ECO:0000313|EMBL:KRH55575.1, ECO:0000313|EnsemblPlants:GLYMA06G41220.1};	--	--	--
gene-LOC100791793	2.63	2.34	2.41	7.59	7.68	5.33	96	79	84	285	311	207	1.58275	2.9731e-08	2.28584e-06	up	--	--	--	--	--	--	--	--
gene-AP2-5	2.02	6.49	2.76	0	0.05	0.29	39	116	51	0	1	6	-4.99978	3.00412e-08	2.30424e-06	down	NC_038242.1	9007169	9007864	-	AP2-5	transcription	K09286 EREBP-like factor | (RefSeq) ethylene-responsive transcription factor ERF010 (A)	--	AP2 domain-containing transcription factor 5 [Glycine max]	RecName: Full=Ethylene-responsive transcription factor ERF012; AltName: Full=Dehydration response element-binding protein 26 {ECO:0000303|PubMed:21069430};	SubName: Full=Ethylene-responsive transcription factor ERF012-like protein {ECO:0000313|EMBL:KHN09189.1};	--	GO:0005634,nucleus; GO:0003700,DNA-binding transcription factor activity; GO:0043565,sequence-specific DNA binding; GO:0044212,transcription regulatory region DNA binding; GO:0071497,cellular response to freezing; GO:0034605,cellular response to heat; GO:0009873,ethylene-activated signaling pathway; GO:0045893,positive regulation of transcription, DNA-templated; GO:0009753,response to jasmonic ac…	PF00847.20:AP2 domain
gene-LOC100791190	11.97	10.4	10.76	17.84	20.47	18.51	947	762	815	1453	1799	1560	0.868171	3.06468e-08	2.34517e-06	false	NC_038244.1	12635469	12640430	+	LOC100791190	protein_coding	K20102 YTH domain-containing family protein | (RefSeq) YTH domain-containing family protein 2 (A)	--	PREDICTED: YTH domain-containing family protein 1 isoform X1 [Glycine max]	RecName: Full=Zinc finger CCCH domain-containing protein 45; Short=OsC3H45;	SubName: Full=YTH domain family protein 2 {ECO:0000313|EMBL:KHN21361.1};	Uncharacterized high-glucose-regulated protein	GO:0003677,DNA binding; GO:0046872,metal ion binding; GO:0003723,RNA binding	PF04146.15:YT521-B-like domain
gene-ERF5	27.29	117.37	45.43	7.65	3.64	10.53	540	2151	861	156	80	222	-3.03208	3.10711e-08	2.37205e-06	down	NC_038245.1	3488751	3490719	-	ERF5	factor	K09286 EREBP-like factor | (RefSeq) ERF5; ethylene-responsive transcription factor RAP2-3-like (A)	--	ethylene-responsive transcription factor RAP2-3-like [Glycine max]	RecName: Full=Ethylene-responsive transcription factor RAP2-3; AltName: Full=Cadmium-induced protein AS30; AltName: Full=Ethylene response factor 72; Short=ERF72; AltName: Full=Ethylene-responsive element binding protein; Short=AtEBP; AltName: Full=Protein RELATED TO APETALA2 3; Short=Related to AP2 3;	SubName: Full=AP2-EREBP transcription factor {ECO:0000313|EMBL:ALA09106.1}; SubName: Full=Ethylene-responsive transcription factor 5 {ECO:0000313|EMBL:AEQ55265.1};	--	GO:0005737,cytoplasm; GO:0005634,nucleus; GO:0005886,plasma membrane; GO:0003677,DNA binding; GO:0003700,DNA-binding transcription factor activity; GO:0043565,sequence-specific DNA binding; GO:0008219,cell death; GO:0009873,ethylene-activated signaling pathway; GO:0010286,heat acclimation; GO:0045893,positive regulation of transcription, DNA-templated; GO:0009735,response to cytokinin; GO:0009723…	PF00847.20:AP2 domain
gene-LOC100788466	13.99	13.29	12.46	0.65	1.45	3.74	854	751	728	41	98	243	-2.728	3.17458e-08	2.41789e-06	down	NC_016091.3	1123792	1129437	-	LOC100788466	protein_coding	K16290 xylem cysteine proteinase [EC:3.4.22.-] | (RefSeq) uncharacterized LOC100788466 (A)	--	PREDICTED: uncharacterized protein LOC100788466 [Glycine max]	RecName: Full=Cysteine protease XCP2 {ECO:0000305}; EC=3.4.22.-; AltName: Full=Xylem cysteine peptidase 2 {ECO:0000303|PubMed:10889267}; Short=AtXCP2 {ECO:0000303|PubMed:10889267}; Flags: Precursor;	SubName: Full=Uncharacterized protein {ECO:0000313|EMBL:KRH60879.1, ECO:0000313|EnsemblPlants:GLYMA04G01640.1};	Cysteine proteinase Cathepsin L	GO:0005618,cell wall; GO:0005615,extracellular space; GO:0005764,lysosome; GO:0005886,plasma membrane; GO:0004197,cysteine-type endopeptidase activity; GO:0042742,defense response to bacterium; GO:0010623,programmed cell death involved in cell development; GO:0051603,proteolysis involved in cellular protein catabolic process	PF00112.23:Papain family cysteine protease
gene-LOC100783475	6.59	7.9	6.81	2.11	3.12	3.48	464	515	459	153	244	261	-1.21252	3.22377e-08	2.44961e-06	down	NC_016090.3	1079860	1087552	+	LOC100783475	protein_coding	--	--	PREDICTED: AT-hook motif nuclear-localized protein 9-like [Glycine max]	RecName: Full=AT-hook motif nuclear-localized protein 9 {ECO:0000312|EMBL:FAA00280.1};	SubName: Full=Uncharacterized protein {ECO:0000313|EMBL:KRH65066.1, ECO:0000313|EnsemblPlants:GLYMA03G01320.1};	--	GO:0005634,nucleus; GO:0003677,DNA binding; GO:0006355,regulation of transcription, DNA-templated; GO:0006351,transcription, DNA-templated	PF03479.15:Plants and Prokaryotes Conserved (PCC) domain
gene-LOC100786526	1.65	1.88	1.59	0.41	0.6	0.53	114	120	105	29	46	39	-1.64753	3.25606e-08	2.46838e-06	down	NC_038241.1	15799862	15804051	-	LOC100786526	protein_coding	K13415 protein brassinosteroid insensitive 1 [EC:2.7.10.1 2.7.11.1] | (RefSeq) brassinosteroid receptor (A)	ko04075: Plant hormone signal transduction	PREDICTED: probable inactive receptor kinase At5g67200 isoform X1 [Glycine max]	RecName: Full=Probable inactive receptor kinase At5g67200; Flags: Precursor;	SubName: Full=Uncharacterized protein {ECO:0000313|EMBL:KRH57812.1, ECO:0000313|EnsemblPlants:GLYMA05G15740.1};	--	GO:0016021,integral component of membrane; GO:0005886,plasma membrane; GO:0005524,ATP binding; GO:0004672,protein kinase activity	PF00069.25:Protein kinase domain
gene-LOC100793219	3.27	3.01	2.96	0.69	1.28	1.03	212	181	184	46	92	71	-1.54591	3.30873e-08	2.50248e-06	down	NC_038256.1	37943393	37946956	-	LOC100793219	protein_coding	K13416 brassinosteroid insensitive 1-associated receptor kinase 1 [EC:2.7.10.1 2.7.11.1] | (RefSeq) somatic embryogenesis receptor-like kinase-like protein (A)	ko04016: MAPK signaling pathway - plant; ko04075: Plant hormone signal transduction; ko04626: Plant-pathogen interaction	PREDICTED: putative receptor-like protein kinase At4g00960 [Glycine max]	RecName: Full=Cysteine-rich receptor-like protein kinase 10; Short=Cysteine-rich RLK10; EC=2.7.11.-; AltName: Full=Receptor-like protein kinase 4; Flags: Precursor;	SubName: Full=Uncharacterized protein {ECO:0000313|EMBL:KRG91220.1, ECO:0000313|EnsemblPlants:GLYMA20G27800.1};	--	GO:0016021,integral component of membrane; GO:0005886,plasma membrane; GO:0005524,ATP binding; GO:0004674,protein serine/threonine kinase activity; GO:0042742,defense response to bacterium; GO:0006468,protein phosphorylation	PF07714.17:Protein tyrosine kinase
gene-LOC100810379	3.07	2.37	2.66	8.57	6.14	6.28	254	182	211	730	565	554	1.47787	3.3596e-08	2.53506e-06	up	NC_038247.1	27035552	27042995	+	LOC100810379	protein_coding	--	--	PREDICTED: BEL1-like homeodomain protein 8 [Glycine max]	RecName: Full=BEL1-like homeodomain protein 4; Short=BEL1-like protein 4; AltName: Full=Protein SAWTOOTH 2;	SubName: Full=Uncharacterized protein {ECO:0000313|EMBL:KRH30618.1, ECO:0000313|EnsemblPlants:GLYMA11G20240.3};	Transcription factor MEIS1 and related HOX domain proteins	GO:0005634,nucleus; GO:0003677,DNA binding; GO:0003700,DNA-binding transcription factor activity; GO:0009965,leaf morphogenesis; GO:0006351,transcription, DNA-templated	PF07526.11:Associated with HOX
gene-LOC100786373	12.4	12.91	11.22	18.5	29.38	32.98	667	643	578	1025	1756	1890	1.21915	3.42114e-08	2.57551e-06	up	NC_038242.1	48217758	48220478	+	LOC100786373	ligase	K10666 E3 ubiquitin-protein ligase RNF5 [EC:2.3.2.27] | (RefSeq) E3 ubiquitin-protein ligase RMA1H1-like (A)	ko04141: Protein processing in endoplasmic reticulum	uncharacterized protein LOC100786373 [Glycine max]	RecName: Full=E3 ubiquitin-protein ligase RMA1H1; EC=2.3.2.27; AltName: Full=Protein RING membrane-anchor 1 homolog 1; AltName: Full=RING-type E3 ubiquitin transferase RMA1H1 {ECO:0000305};	SubName: Full=E3 ubiquitin-protein ligase RMA1H1 {ECO:0000313|EMBL:KHN35258.1};	Predicted E3 ubiquitin ligase	GO:0005789,endoplasmic reticulum membrane; GO:0016021,integral component of membrane; GO:0046872,metal ion binding; GO:0004842,ubiquitin-protein transferase activity; GO:0043161,proteasome-mediated ubiquitin-dependent protein catabolic process; GO:0016567,protein ubiquitination; GO:0009409,response to cold; GO:0009723,response to ethylene; GO:0006970,response to osmotic stress; GO:0009414,respons…	PF00097.25:Zinc finger, C3HC4 type (RING finger)
gene-LOC100805121	1.18	1.18	1.05	0.06	0.03	0.09	39	36	33	2	1	3	-4.23465	3.57879e-08	2.68798e-06	down	NC_038251.1	23411520	23412707	+	LOC100805121	protein_coding	--	--	PREDICTED: uncharacterized protein LOC100805121 [Glycine max]	--	SubName: Full=Uncharacterized protein {ECO:0000313|EMBL:KRH12842.1, ECO:0000313|EnsemblPlants:GLYMA15G23680.1};	--	--	PF07647.17:SAM domain (Sterile alpha motif)
gene-LOC102661022	90.46	113.06	118.85	16.31	32.62	43.11	2224	2574	2798	413	891	1129	-1.74858	3.67379e-08	2.75297e-06	down	NC_016090.3	34231343	34232229	+	LOC102661022	protein_coding	--	--	PREDICTED: sigma factor binding protein 1, chloroplastic-like [Glycine max]	RecName: Full=Sigma factor binding protein 2, chloroplastic; Short=Sigma factor binding protein II; AltName: Full=VQ motif-containing protein 16 {ECO:0000303|PubMed:22535423}; Short=AtVQ16 {ECO:0000303|PubMed:22535423}; Flags: Precursor;	SubName: Full=Uncharacterized protein {ECO:0000313|EMBL:KHN30364.1};	--	GO:0009507,chloroplast; GO:0005634,nucleus; GO:0051091,positive regulation of DNA-binding transcription factor activity	PF05678.14:VQ motif
gene-LOC100795195	92.76	54.76	57.24	10.76	25.07	13.29	6829	3733	4035	816	2051	1042	-1.98003	3.77545e-08	2.82265e-06	down	NC_038250.1	3712886	3717714	-	LOC100795195	protein_coding	--	--	PREDICTED: subtilisin-like protease Glyma18g48580 isoform X1 [Glycine max]	RecName: Full=Subtilisin-like protease Glyma18g48580; EC=3.4.21.-; Contains: RecName: Full=Subtilase peptide GmSubPep; AltName: Full=Glycine max subtilase peptide; Short=GmSubPep; Flags: Precursor;	SubName: Full=Uncharacterized protein {ECO:0000313|EMBL:KRH14771.1};	--	GO:0005576,extracellular region; GO:0004252,serine-type endopeptidase activity	PF00082.22:Subtilase family
gene-LOC100305516	3.45	2.18	2.33	0	0.29	0.15	65	38	42	0	6	3	-4.09939	3.80622e-08	2.83554e-06	down	NC_016091.3	44454541	44455856	+	LOC100305516	gbkey=Gene	--	--	uncharacterized protein LOC100305516 precursor [Glycine max]	RecName: Full=Snakin-2; Flags: Precursor;	SubName: Full=Uncharacterized protein {ECO:0000313|EMBL:ACU13226.1, ECO:0000313|EnsemblPlants:GLYMA04G35030.1};	--	GO:0005618,cell wall; GO:0005576,extracellular region; GO:0006952,defense response	PF02704.14:Gibberellin regulated protein
gene-LOC100803321	7.19	6.89	7.98	12.15	14.75	12.81	553	491	588	962	1261	1050	0.936702	3.81236e-08	2.83554e-06	false	NC_038242.1	4085283	4091076	-	LOC100803321	protein_coding	K14497 protein phosphatase 2C [EC:3.1.3.16] | (RefSeq) protein phosphatase 2C 77-like (A)	ko04016: MAPK signaling pathway - plant; ko04075: Plant hormone signal transduction	PREDICTED: protein phosphatase 2C 77-like [Glycine max]	RecName: Full=Protein phosphatase 2C 16; Short=AtPP2C16; EC=3.1.3.16; AltName: Full=AtP2C-HA; AltName: Full=Protein HYPERSENSITIVE TO ABA 1; AltName: Full=Protein phosphatase 2C HAB1; Short=PP2C HAB1; Flags: Precursor;	SubName: Full=Protein phosphatase 2C 16 {ECO:0000313|EMBL:KHN32192.1}; EC=3.1.3.16 {ECO:0000313|EMBL:KHN32192.1};	Serine/threonine protein phosphatase	GO:0005737,cytoplasm; GO:0005634,nucleus; GO:0046872,metal ion binding; GO:0004722,protein serine/threonine phosphatase activity; GO:0009738,abscisic acid-activated signaling pathway	PF00481.21:Protein phosphatase 2C
gene-LOC100792779	2.63	2.24	2.38	0.43	0.53	0.74	90	71	78	15	20	27	-2.02021	3.82215e-08	2.83554e-06	down	NC_038252.1	1272931	1274373	+	LOC100792779	protein_coding	--	--	PREDICTED: uncharacterized protein LOC100792779 [Glycine max]	--	SubName: Full=Uncharacterized protein {ECO:0000313|EMBL:KRH06294.1, ECO:0000313|EnsemblPlants:GLYMA16G01690.1};	--	--	--
gene-LOC100783820	20.36	26.31	22.81	9.21	8.01	11.9	1041	1246	1117	485	455	648	-1.16894	3.82757e-08	2.83554e-06	down	NC_038254.1	55503255	55507011	+	LOC100783820	protein_coding	--	--	PREDICTED: protein COBRA-like isoform X1 [Glycine max]	RecName: Full=Protein COBRA; AltName: Full=Cell expansion protein; Flags: Precursor;	RecName: Full=COBRA-like protein {ECO:0000256|PIRNR:PIRNR038122};	--	GO:0031225,anchored component of membrane; GO:0046658,anchored component of plasma membrane; GO:0009897,external side of plasma membrane; GO:0016328,lateral plasma membrane; GO:0009930,longitudinal side of cell surface; GO:0009505,plant-type cell wall; GO:0005886,plasma membrane; GO:0010215,cellulose microfibril organization; GO:0009825,multidimensional cell growth; GO:0009651,response to salt st…	PF04833.15:COBRA-like protein
gene-LOC100806629	3.81	3.01	1.73	0.12	0.38	0.54	152	111	66	5	17	23	-2.96592	3.83693e-08	2.83601e-06	down	NC_038255.1	40667386	40669912	+	LOC100806629	protein_coding	K01051 pectinesterase [EC:3.1.1.11] | (RefSeq) probable pectinesterase 53 (A)	ko00040: Pentose and glucuronate interconversions	PREDICTED: probable pectinesterase 8 [Glycine max]	RecName: Full=Probable pectinesterase 8; Short=PE 8; EC=3.1.1.11; AltName: Full=Pectin methylesterase 2; Short=AtPME2; AltName: Full=Pectin methylesterase 8; Short=AtPME8; Flags: Precursor;	RecName: Full=Pectinesterase {ECO:0000256|RuleBase:RU000589}; EC=3.1.1.11 {ECO:0000256|RuleBase:RU000589};	--	GO:0005618,cell wall; GO:0005576,extracellular region; GO:0045330,aspartyl esterase activity; GO:0030599,pectinesterase activity; GO:0042545,cell wall modification; GO:0045490,pectin catabolic process	PF01095.19:Pectinesterase
gene-LOC100777828	5.28	5.93	4.64	1.4	2.31	2.11	308	320	259	84	150	131	-1.36335	3.8497e-08	2.839e-06	down	--	--	--	--	--	--	--	--
gene-LOC100778642	1.99	1.71	1.57	8.17	4.33	6.15	74	59	56	313	179	244	1.93018	3.9286e-08	2.89063e-06	up	NC_016090.3	2407861	2409203	-	LOC100778642	protein_coding	K13448 calcium-binding protein CML | (RefSeq) probable calcium-binding protein CML18 (A)	ko04626: Plant-pathogen interaction	PREDICTED: calmodulin-like [Glycine max]	RecName: Full=Probable calcium-binding protein CML18; AltName: Full=Calmodulin-like protein 18;	SubName: Full=Putative calcium-binding protein CML18 {ECO:0000313|EMBL:KHM98879.1};	Calmodulin and related proteins (EF-Hand superfamily)	GO:0005509,calcium ion binding	PF00036.32:EF hand
gene-LOC100782181	28.77	27.78	33.41	49.68	49.93	52.76	2554	2284	2840	4542	4925	4990	0.850484	4.24786e-08	3.11848e-06	false	NC_038245.1	41105922	41111442	+	LOC100782181	protein_coding	K20562 biphenyl-4-hydroxylase | (RefSeq) cytochrome P450 CYP736A12-like (A)	--	PREDICTED: cytochrome P450 CYP736A12 [Glycine max]	RecName: Full=Cytochrome P450 CYP736A12; EC=1.14.-.-;	SubName: Full=cytochrome P450 CYP736A12-like {ECO:0000313|RefSeq:XP_012574760.1};	Cytochrome P450 CYP2 subfamily	GO:0016021,integral component of membrane; GO:0020037,heme binding; GO:0005506,iron ion binding; GO:0004497,monooxygenase activity; GO:0016705,oxidoreductase activity, acting on paired donors, with incorporation or reduction of molecular oxygen	PF00067.22:Cytochrome P450
gene-LOC100792286	3.29	3.75	3.01	0.07	0.4	0.66	89	94	78	2	12	19	-3.09438	4.26277e-08	3.12238e-06	down	NC_038253.1	3450068	3451044	+	LOC100792286	protein_coding	--	--	hypothetical protein glysoja_005949 [Glycine soja]	--	SubName: Full=Uncharacterized protein {ECO:0000313|EMBL:KRH19373.1, ECO:0000313|EnsemblPlants:GLYMA13G17400.1};	--	GO:0009733,response to auxin	PF02519.14:Auxin responsive protein
gene-LOC100812865	2.39	1.85	1.35	0.04	0.31	0.24	113	81	61	2	16	12	-3.18755	4.36798e-08	3.19226e-06	down	NC_016089.3	9494054	9495757	-	LOC100812865	protein_coding	K01379 cathepsin D [EC:3.4.23.5] | (RefSeq) aspartic proteinase nepenthesin-1 (A)	--	PREDICTED: LOW QUALITY PROTEIN: aspartic proteinase nepenthesin-1 [Glycine max]	RecName: Full=Aspartic proteinase NANA, chloroplast {ECO:0000303|PubMed:22987884}; EC=3.4.23.- {ECO:0000269|PubMed:22987884}; Flags: Precursor;	SubName: Full=Uncharacterized protein {ECO:0000313|EMBL:KRH70621.1, ECO:0000313|EnsemblPlants:GLYMA02G11200.2};	Aspartyl protease	GO:0009507,chloroplast; GO:0004190,aspartic-type endopeptidase activity; GO:0005975,carbohydrate metabolic process; GO:0010019,chloroplast-nucleus signaling pathway; GO:0007623,circadian rhythm; GO:0010492,maintenance of shoot apical meristem identity; GO:0030163,protein catabolic process; GO:0009744,response to sucrose	PF14543.6:Xylanase inhibitor N-terminal
gene-TUBB1	23.04	32.39	26.47	3.34	6.16	10.47	1091	1420	1200	163	324	528	-1.97971	4.46144e-08	3.25325e-06	down	NC_038244.1	1100914	1103203	-	TUBB1	gbkey=Gene	K07375 tubulin beta | (RefSeq) TUBB1; tubulin beta-1 chain-like (A)	ko04145: Phagosome	PREDICTED: tubulin beta-1 chain [Vigna angularis]	RecName: Full=Tubulin beta-1 chain; AltName: Full=Beta-1-tubulin;	RecName: Full=Tubulin beta chain {ECO:0000256|RuleBase:RU000352};	Beta tubulin	GO:0005737,cytoplasm; GO:0005874,microtubule; GO:0005525,GTP binding; GO:0003924,GTPase activity; GO:0005200,structural constituent of cytoskeleton; GO:0007017,microtubule-based process	PF00091.25:Tubulin/FtsZ family, GTPase domain
gene-LOC100781125	6.16	4.11	6.65	0.03	0.21	0.85	183	113	189	1	7	27	-3.91545	4.54753e-08	3.30861e-06	down	NC_038254.1	55923606	55924833	-	LOC100781125	protein_coding	--	--	PREDICTED: uncharacterized protein LOC100781125 [Glycine max]	--	SubName: Full=Uncharacterized protein {ECO:0000313|EMBL:KRH01447.1, ECO:0000313|EnsemblPlants:GLYMA18G51273.1};	--	GO:0009690,cytokinin metabolic process	--
gene-BZIP36	4.01	3.94	4.45	7.46	11.35	9.16	143	130	152	274	450	348	1.25772	4.58914e-08	3.33143e-06	up	NC_038254.1	14387822	14391416	-	BZIP36	factor	K10999 cellulose synthase A [EC:2.4.1.12] | (RefSeq) cellulose synthase A catalytic subunit 1 [UDP-forming] (A)	--	bZIP transcription factor bZIP36 [Glycine max]	RecName: Full=Transcription factor HY5; AltName: Full=Protein LONG HYPOCOTYL 5; AltName: Full=bZIP transcription factor 56; Short=AtbZIP56;	SubName: Full=Cellulose synthase A catalytic subunit 1 [UDP-forming] {ECO:0000313|EMBL:KHN28520.1}; EC=2.4.1.12 {ECO:0000313|EMBL:KHN28520.1};	Transcriptional activator FOSB/c-Fos and related bZIP transcription factors	GO:0005634,nucleus; GO:0032993,protein-DNA complex; GO:0003677,DNA binding; GO:0003700,DNA-binding transcription factor activity; GO:0003690,double-stranded DNA binding; GO:0000977,RNA polymerase II regulatory region sequence-specific DNA binding; GO:0043565,sequence-specific DNA binding; GO:0044212,transcription regulatory region DNA binding; GO:0009738,abscisic acid-activated signaling pathway;…	PF14569.6:Zinc-binding RING-finger
gene-LOC100811794	9.39	7.82	4.71	0.41	1.06	1.88	423	326	203	19	53	90	-2.66055	4.78153e-08	3.46336e-06	down	NC_038254.1	50266754	50269566	-	LOC100811794	protein_coding	K19355 mannan endo-1,4-beta-mannosidase [EC:3.2.1.78] | (RefSeq) mannan endo-1,4-beta-mannosidase 6-like (A)	ko00051: Fructose and mannose metabolism	PREDICTED: mannan endo-1,4-beta-mannosidase 6-like [Glycine max]	RecName: Full=Mannan endo-1,4-beta-mannosidase 6; EC=3.2.1.78; AltName: Full=Beta-mannanase 6; AltName: Full=Endo-beta-1,4-mannanase 6; Short=AtMAN6; Flags: Precursor;	SubName: Full=Uncharacterized protein {ECO:0000313|EMBL:KRH00473.1, ECO:0000313|EnsemblPlants:GLYMA18G44810.1};	--	GO:0005576,extracellular region; GO:0016985,mannan endo-1,4-beta-mannosidase activity; GO:0046355,mannan catabolic process; GO:0009845,seed germination	PF00150.18:Cellulase (glycosyl hydrolase family 5)
gene-LOC100792383	11.71	9.12	10.49	1.96	4.42	2.68	702	506	602	121	294	171	-1.71201	5.01383e-08	3.62355e-06	down	NC_038242.1	17124045	17126206	-	LOC100792383	protein_coding	K16221 transcription factor TCP21 (protein CCA1 HIKING EXPEDITION) | (RefSeq) transcription factor TCP7 (A)	ko04712: Circadian rhythm - plant	PREDICTED: transcription factor TCP14-like [Glycine max]	RecName: Full=Transcription factor TCP14;	SubName: Full=Uncharacterized protein {ECO:0000313|EMBL:KRH54542.1, ECO:0000313|EnsemblPlants:GLYMA06G20660.1};	--	GO:0005634,nucleus; GO:0003677,DNA binding; GO:0003700,DNA-binding transcription factor activity; GO:0008283,cell proliferation; GO:0010229,inflorescence development; GO:0031347,regulation of defense response; GO:0010029,regulation of seed germination; GO:0006355,regulation of transcription, DNA-templated; GO:0009737,response to abscisic acid; GO:0009735,response to cytokinin; GO:0009739,response…	PF03634.13:TCP family transcription factor
gene-LOC100805357	11.43	9.61	6.78	0.78	1.44	2.95	528	411	300	37	74	145	-2.37601	5.29657e-08	3.8194e-06	down	NC_038245.1	48971096	48973874	+	LOC100805357	protein_coding	K19355 mannan endo-1,4-beta-mannosidase [EC:3.2.1.78] | (RefSeq) mannan endo-1,4-beta-mannosidase 6-like (A)	ko00051: Fructose and mannose metabolism	PREDICTED: mannan endo-1,4-beta-mannosidase 6-like [Glycine max]	RecName: Full=Mannan endo-1,4-beta-mannosidase 6; EC=3.2.1.78; AltName: Full=Beta-mannanase 6; AltName: Full=Endo-beta-1,4-mannanase 6; Short=AtMAN6; Flags: Precursor;	SubName: Full=Uncharacterized protein {ECO:0000313|EMBL:KRH40712.1, ECO:0000313|EnsemblPlants:GLYMA09G41000.1};	--	GO:0005576,extracellular region; GO:0016985,mannan endo-1,4-beta-mannosidase activity; GO:0046355,mannan catabolic process; GO:0009845,seed germination	PF00150.18:Cellulase (glycosyl hydrolase family 5)
gene-LOC100779861	3.67	2.63	2.84	7.95	6.19	7.47	253	168	188	565	475	549	1.33735	5.38449e-08	3.87421e-06	up	--	--	--	--	--	--	--	--
gene-LOC100782365	12.27	21.11	20.79	0.59	1.41	4.23	406	647	659	20	52	149	-3.08556	5.46942e-08	3.92663e-06	down	NC_038253.1	5045525	5046954	+	LOC100782365	protein_coding	K14504 xyloglucan:xyloglucosyl transferase TCH4 [EC:2.4.1.207] | (RefSeq) probable xyloglucan endotransglucosylase/hydrolase protein 23 (A)	ko04075: Plant hormone signal transduction	PREDICTED: probable xyloglucan endotransglucosylase/hydrolase protein 23 [Glycine max]	RecName: Full=Probable xyloglucan endotransglucosylase/hydrolase protein 23; Short=At-XTH23; Short=XTH-23; EC=2.4.1.207; Flags: Precursor;	RecName: Full=Xyloglucan endotransglucosylase/hydrolase {ECO:0000256|RuleBase:RU361120}; EC=2.4.1.207 {ECO:0000256|RuleBase:RU361120};	--	GO:0048046,apoplast; GO:0005618,cell wall; GO:0005794,Golgi apparatus; GO:0004553,hydrolase activity, hydrolyzing O-glycosyl compounds; GO:0016762,xyloglucan:xyloglucosyl transferase activity; GO:0042546,cell wall biogenesis; GO:0071555,cell wall organization; GO:0010411,xyloglucan metabolic process	PF00722.21:Glycosyl hydrolases family 16
gene-LOC100780015	8.82	5.12	6.5	0.75	1.1	2.21	296	159	209	26	41	79	-2.27182	5.69655e-08	4.08069e-06	down	NC_038252.1	4029008	4032035	-	LOC100780015	protein_coding	--	--	unknown [Glycine max]	RecName: Full=Ricin B-like lectin EULS3 {ECO:0000305}; AltName: Full=Euonymus lectin S3 {ECO:0000305}; Short=AtEULS3 {ECO:0000303|PubMed:21945438};	SubName: Full=Uncharacterized protein {ECO:0000313|EMBL:ACU24571.1};	--	GO:0005737,cytoplasm; GO:0005634,nucleus; GO:0030246,carbohydrate binding; GO:0042742,defense response to bacterium; GO:0090332,stomatal closure	PF14200.6:Ricin-type beta-trefoil lectin domain-like
gene-GMBZIP8	18.99	17.04	18.11	2.64	6.04	1.81	1041	865	951	149	368	106	-2.27548	5.70971e-08	4.08112e-06	down	NC_038249.1	39277146	39281212	-	GMBZIP8	protein_coding	K20557 transcription factor VIP1 | (RefSeq) BZIP131, bZIP129; bZIP transcription factor bZIP131 (A)	ko04016: MAPK signaling pathway - plant	PREDICTED: basic leucine zipper 61-like [Glycine max]	RecName: Full=Basic leucine zipper 61 {ECO:0000303|PubMed:11906833}; Short=AtbZIP61 {ECO:0000303|PubMed:11906833}; Short=bZIP protein 61;	SubName: Full=Uncharacterized protein {ECO:0000313|EMBL:KRH22317.1, ECO:0000313|EnsemblPlants:GLYMA13G36870.2};	--	GO:0005634,nucleus; GO:0003677,DNA binding; GO:0003700,DNA-binding transcription factor activity; GO:0000977,RNA polymerase II regulatory region sequence-specific DNA binding; GO:0045893,positive regulation of transcription, DNA-templated; GO:0006351,transcription, DNA-templated	PF07716.15:Basic region leucine zipper
gene-LOC100800649	1.96	2.5	2.28	0.57	0.9	0.71	140	165	156	42	71	54	-1.54371	5.76317e-08	4.1103e-06	down	NC_038249.1	27127879	27133555	-	LOC100800649	protein_coding	K02209 DNA replication licensing factor MCM5 [EC:3.6.4.12] | (RefSeq) DNA replication licensing factor MCM5-like (A)	ko03030: DNA replication	PREDICTED: DNA replication licensing factor MCM5-like [Glycine max]	RecName: Full=DNA replication licensing factor MCM5; EC=3.6.4.12; AltName: Full=Minichromosome maintenance protein 5; Short=AtMCM5;	RecName: Full=DNA helicase {ECO:0000256|SAAS:SAAS00536514}; EC=3.6.4.12 {ECO:0000256|SAAS:SAAS00536514};	DNA replication licensing factor, MCM5 component	GO:0005737,cytoplasm; GO:0042555,MCM complex; GO:0005634,nucleus; GO:0000347,THO complex; GO:0005524,ATP binding; GO:0003682,chromatin binding; GO:0003678,DNA helicase activity; GO:0003688,DNA replication origin binding; GO:0007049,cell cycle; GO:0006270,DNA replication initiation; GO:0006268,DNA unwinding involved in DNA replication	PF00493.23:MCM P-loop domain
gene-LOC100819818	7.98	18.39	11.97	2.81	2.63	4.21	386	823	554	140	141	217	-1.90751	5.79115e-08	4.12122e-06	down	NC_038247.1	23026873	23031233	+	LOC100819818	protein_coding	K13430 serine/threonine-protein kinase PBS1 [EC:2.7.11.1] | (RefSeq) serine/threonine-protein kinase (A)	ko04626: Plant-pathogen interaction	PREDICTED: calmodulin-binding receptor-like cytoplasmic kinase 2 [Glycine max]	RecName: Full=Calmodulin-binding receptor-like cytoplasmic kinase 1; EC=2.7.11.1;	SubName: Full=Uncharacterized protein {ECO:0000313|EMBL:KRH30349.1, ECO:0000313|EnsemblPlants:GLYMA11G24410.1};	Serine/threonine protein kinase	GO:0005737,cytoplasm; GO:0005524,ATP binding; GO:0005516,calmodulin binding; GO:0004683,calmodulin-dependent protein kinase activity; GO:0004674,protein serine/threonine kinase activity; GO:0009737,response to abscisic acid; GO:0009409,response to cold; GO:0042542,response to hydrogen peroxide; GO:0009651,response to salt stress	PF07714.17:Protein tyrosine kinase
gene-LOC100803077	6.06	4.43	5.58	12.59	13.24	10.8	229	155	202	490	556	435	1.28401	5.85531e-08	4.15778e-06	up	NC_016090.3	41340125	41343248	-	LOC100803077	protein_coding	K14493 gibberellin receptor GID1 [EC:3.-.-.-] | (RefSeq) gibberellin receptor GID1B-like (A)	ko04075: Plant hormone signal transduction	PREDICTED: probable carboxylesterase 15 [Glycine max]	RecName: Full=Probable carboxylesterase 15; AltName: Full=AtCXE15; EC=3.1.1.1;	SubName: Full=Uncharacterized protein {ECO:0000313|EMBL:KRH68056.1, ECO:0000313|EnsemblPlants:GLYMA03G36380.1};	Arylacetamide deacetylase	GO:0052689,carboxylic ester hydrolase activity; GO:0016787,hydrolase activity; GO:0009056,catabolic process	PF07859.13:alpha/beta hydrolase fold
gene-LOC100800231	15.37	13.07	12.39	1.27	4.63	2.17	1025	807	791	87	343	154	-2.26814	5.88328e-08	4.16854e-06	down	NC_016090.3	42212150	42215636	-	LOC100800231	protein_coding	K09527 DnaJ homolog subfamily C member 7 | (RefSeq) uncharacterized LOC100800435 (A)	--	PREDICTED: uncharacterized protein LOC100800231 isoform X1 [Glycine max]	--	SubName: Full=Uncharacterized protein {ECO:0000313|EMBL:KRH68246.1, ECO:0000313|EnsemblPlants:GLYMA03G37700.1};	--	--	PF00515.28:Tetratricopeptide repeat
gene-LOC100819493	7.89	5.93	4.29	0.88	1.44	0.55	148	103	77	17	30	11	-2.55871	6.0243e-08	4.25918e-06	down	NC_038241.1	2273687	2274563	+	LOC100819493	protein_coding	--	--	PREDICTED: uncharacterized protein LOC100819493 [Glycine max]	--	SubName: Full=Uncharacterized protein {ECO:0000313|EMBL:KRH56904.1, ECO:0000313|EnsemblPlants:GLYMA05G00980.2};	--	GO:0016021,integral component of membrane	--
gene-GMAMT1.3	3.37	1.5	3.38	11.58	14	7.86	177	73	170	627	818	440	2.11823	6.26297e-08	4.41832e-06	up	NC_038246.1	40202748	40204644	+	GMAMT1.3	AMT1.3	K03320 ammonium transporter, Amt family | (RefSeq) ammonium transporter 1 member 2-like (A)	--	PREDICTED: ammonium transporter 1 member 2-like [Glycine max]	RecName: Full=Ammonium transporter 1 member 2; AltName: Full=LeAMT1;2;	RecName: Full=Ammonium transporter {ECO:0000256|RuleBase:RU362002};	Ammonia permease	GO:0005887,integral component of plasma membrane; GO:0008519,ammonium transmembrane transporter activity; GO:0072488,ammonium transmembrane transport; GO:0015696,ammonium transport; GO:0015843,methylammonium transport; GO:0015695,organic cation transport; GO:0009624,response to nematode	PF00909.21:Ammonium Transporter Family
gene-LOC100779743	41.78	39.06	37.23	4.76	14.86	10.15	2725	2359	2325	320	1077	705	-1.92125	6.31716e-08	4.4469e-06	down	NC_038256.1	46577931	46580769	+	LOC100779743	protein_coding	K07213 copper chaperone | (RefSeq) copper transport protein ATX1-like (A)	--	PREDICTED: CAR1 transcription factor isoform X1 [Glycine max]	RecName: Full=Heavy metal-associated isoprenylated plant protein 33 {ECO:0000303|PubMed:21072340, ECO:0000303|PubMed:23368984}; Short=AtHIP33 {ECO:0000303|PubMed:21072340, ECO:0000303|PubMed:23368984}; Flags: Precursor;	SubName: Full=Uncharacterized protein {ECO:0000313|EMBL:KRG92825.1, ECO:0000313|EnsemblPlants:GLYMA20G37600.1};	Copper chaperone	GO:0005737,cytoplasm; GO:0009506,plasmodesma; GO:0046914,transition metal ion binding; GO:0046916,cellular transition metal ion homeostasis; GO:0030001,metal ion transport	PF00403.26:Heavy-metal-associated domain
gene-LOC100805178	118.61	91.69	109.97	36.37	52.03	55.65	4938	3535	4384	1559	2407	2468	-1.07651	6.45918e-08	4.53705e-06	down	NC_016089.3	48245344	48246845	-	LOC100805178	protein_coding	--	--	PREDICTED: fasciclin-like arabinogalactan protein 2 [Glycine max]	RecName: Full=Fasciclin-like arabinogalactan protein 2; Flags: Precursor;	SubName: Full=Uncharacterized protein {ECO:0000313|EMBL:KRH74053.1, ECO:0000313|EnsemblPlants:GLYMA02G47880.1};	--	GO:0031225,anchored component of membrane; GO:0046658,anchored component of plasma membrane; GO:0016020,membrane; GO:0005886,plasma membrane; GO:0005774,vacuolar membrane	PF02469.22:Fasciclin domain
gene-LOC100788174	28.02	81.67	32.12	9.87	6.87	10.21	943	2545	1035	342	257	366	-2.29588	6.51592e-08	4.56704e-06	down	NC_038251.1	4295497	4296710	+	LOC100788174	protein_coding	--	--	PREDICTED: protein EXORDIUM-like 2 [Glycine max]	RecName: Full=Protein EXORDIUM-like 2; Flags: Precursor;	SubName: Full=Uncharacterized protein {ECO:0000313|EMBL:KRH10561.1, ECO:0000313|EnsemblPlants:GLYMA15G06010.1};	--	GO:0048046,apoplast; GO:0005618,cell wall; GO:0005829,cytosol; GO:0005615,extracellular space; GO:0005794,Golgi apparatus; GO:0009505,plant-type cell wall; GO:0009506,plasmodesma	PF04674.12:Phosphate-induced protein 1 conserved region
gene-LOC100788171	2.15	1.89	2.75	4.57	4.97	5.56	141	115	173	309	363	389	1.238	6.58179e-08	4.60329e-06	up	NC_038250.1	3880797	3888941	-	LOC100788171	protein_coding	K10143 E3 ubiquitin-protein ligase RFWD2 [EC:2.3.2.27] | (RefSeq) E3 ubiquitin-protein ligase COP1 (A)	ko04120: Ubiquitin mediated proteolysis; ko04712: Circadian rhythm - plant	PREDICTED: E3 ubiquitin-protein ligase COP1 [Glycine max]	RecName: Full=E3 ubiquitin-protein ligase COP1; EC=2.3.2.27 {ECO:0000250|UniProtKB:P43254}; AltName: Full=Constitutive photomorphogenesis protein 1; AltName: Full=RING-type E3 ubiquitin transferase COP1 {ECO:0000305};	SubName: Full=Uncharacterized protein {ECO:0000313|EMBL:KRH14801.1, ECO:0000313|EnsemblPlants:GLYMA14G05430.1};	--	GO:0005737,cytoplasm; GO:0005634,nucleus; GO:0046872,metal ion binding; GO:0016740,transferase activity; GO:0016567,protein ubiquitination; GO:0009585,red, far-red light phototransduction	PF00400.32:WD domain, G-beta repeat
gene-LOC100811639	1.4	1.19	1.08	0.33	0.29	0.28	99	78	73	24	23	21	-1.93314	6.73914e-08	4.70323e-06	down	NC_038255.1	46912619	46917942	-	LOC100811639	protein_coding	K02210 DNA replication licensing factor MCM7 [EC:3.6.4.12] | (RefSeq) DNA replication licensing factor MCM7-like (A)	ko03030: DNA replication	PREDICTED: DNA replication licensing factor MCM7-like [Glycine max]	RecName: Full=DNA replication licensing factor MCM7; EC=3.6.4.12; AltName: Full=Minichromosome maintenance protein 7;	RecName: Full=DNA helicase {ECO:0000256|SAAS:SAAS00536514}; EC=3.6.4.12 {ECO:0000256|SAAS:SAAS00536514};	DNA replication licensing factor, MCM7 component	GO:0005737,cytoplasm; GO:0042555,MCM complex; GO:0000347,THO complex; GO:0005524,ATP binding; GO:0003677,DNA binding; GO:0003678,DNA helicase activity; GO:0007049,cell cycle; GO:0006270,DNA replication initiation	PF00493.23:MCM P-loop domain
gene-LOC100787866	14.54	10.13	9.57	1.82	4.31	2.47	614	396	387	79	202	111	-1.91566	6.89096e-08	4.79888e-06	down	NC_038245.1	48541917	48543439	+	LOC100787866	protein_coding	--	--	PREDICTED: fasciclin-like arabinogalactan protein 10 [Glycine max]	RecName: Full=Fasciclin-like arabinogalactan protein 8; Short=AtAGP8; Flags: Precursor;	SubName: Full=Uncharacterized protein {ECO:0000313|EMBL:KRH40577.1, ECO:0000313|EnsemblPlants:GLYMA09G40420.1};	--	GO:0031225,anchored component of membrane; GO:0046658,anchored component of plasma membrane; GO:0048046,apoplast; GO:0009505,plant-type cell wall; GO:0005886,plasma membrane	PF02469.22:Fasciclin domain
gene-LOC100808385	3.71	4.58	3.96	1.04	1.42	1.9	240	274	245	69	102	131	-1.41467	6.93004e-08	4.81384e-06	down	NC_016089.3	4384491	4386821	-	LOC100808385	protein_coding	--	--	PREDICTED: uncharacterized protein LOC100808385 [Glycine max]	--	SubName: Full=Uncharacterized protein {ECO:0000313|EMBL:KRH69776.1, ECO:0000313|EnsemblPlants:GLYMA02G05360.1};	--	GO:0005737,cytoplasm; GO:0005634,nucleus	PF00514.23:Armadillo/beta-catenin-like repeat
gene-GMHSF-20	1.19	1.02	1.08	2.42	2.87	2.61	68	54	59	142	182	159	1.35054	6.9476e-08	4.81384e-06	up	NC_038246.1	6399114	6402984	+	GMHSF-20	protein_coding	K09419 heat shock transcription factor, other eukaryote | (RefSeq) heat stress transcription factor A-3-like (A)	--	PREDICTED: heat stress transcription factor A-3-like [Glycine max]	RecName: Full=Heat stress transcription factor A-3; Short=AtHsfA3; AltName: Full=AtHsf-17;	SubName: Full=Uncharacterized protein {ECO:0000313|EMBL:KRH32651.1, ECO:0000313|EnsemblPlants:GLYMA10G07620.2};	Heat shock transcription factor	GO:0005634,nucleus; GO:0003677,DNA binding; GO:0003700,DNA-binding transcription factor activity; GO:0043565,sequence-specific DNA binding; GO:0006355,regulation of transcription, DNA-templated; GO:0010200,response to chitin; GO:0009408,response to heat; GO:0006351,transcription, DNA-templated	PF00447.17:HSF-type DNA-binding
gene-LOC100802653	17.63	15.22	17.59	5.65	8.85	6.55	1109	887	1060	366	619	439	-1.17625	6.96369e-08	4.81384e-06	down	NC_038243.1	7214167	7217338	+	LOC100802653	protein_coding	--	--	PREDICTED: uncharacterized protein LOC100802653 [Glycine max]	--	SubName: Full=Uncharacterized protein {ECO:0000313|EMBL:KRH48279.1, ECO:0000313|EnsemblPlants:GLYMA07G08610.2};	--	--	--
gene-LOC100793598	360.59	590.85	496.82	26.93	48.89	142.97	12054	18290	15903	927	1816	5091	-2.68789	6.97305e-08	4.81384e-06	down	NC_038242.1	8100221	8101426	-	LOC100793598	protein_coding	--	--	PREDICTED: protein EXORDIUM-like [Glycine max]	RecName: Full=Protein EXORDIUM; Flags: Precursor;	SubName: Full=Uncharacterized protein {ECO:0000313|EMBL:KRH53040.1, ECO:0000313|EnsemblPlants:GLYMA06G10700.1};	--	GO:0048046,apoplast; GO:0005618,cell wall; GO:0005615,extracellular space; GO:0005794,Golgi apparatus; GO:0009505,plant-type cell wall; GO:0009741,response to brassinosteroid	PF04674.12:Phosphate-induced protein 1 conserved region
gene-SLD1.6	13.64	14.55	12.99	3.9	3.11	6.48	683	675	623	201	173	346	-1.53302	6.99852e-08	4.81384e-06	down	NC_038254.1	15085540	15087346	-	SLD1.6	protein_coding	K21734 sphingolipid 8-(E/Z)-desaturase [EC:1.14.19.29] | (RefSeq) delta(8)-fatty-acid desaturase 2-like (A)	--	Fatty acid desaturase 2 [Glycine soja]	RecName: Full=Delta(8)-fatty-acid desaturase 2; EC=1.14.19.29 {ECO:0000269|PubMed:22023480}; AltName: Full=Delta(8)-sphingolipid desaturase 2; AltName: Full=Sphingoid long-chain base desaturase 2; Short=Sphingoid LCB desaturase 2; AltName: Full=Sphingolipid 8-(E/Z)-desaturase 2;	SubName: Full=Fatty acid desaturase 2 {ECO:0000313|EMBL:KHN17384.1}; EC=1.14.19.4 {ECO:0000313|EMBL:KHN17384.1};	Delta 6-fatty acid desaturase/delta-8 sphingolipid desaturase	GO:0005783,endoplasmic reticulum; GO:0005789,endoplasmic reticulum membrane; GO:0016021,integral component of membrane; GO:0046872,metal ion binding; GO:0052631,sphingolipid delta-8 desaturase activity; GO:0070417,cellular response to cold; GO:0030148,sphingolipid biosynthetic process	PF00487.24:Fatty acid desaturase
gene-LOC100500210	73.76	108.14	94.59	33.23	40.44	46.22	1149	1560	1411	533	700	767	-1.12349	7.00125e-08	4.81384e-06	down	NC_038249.1	35806430	35808173	-	LOC100500210	gbkey=Gene	--	--	hypothetical protein GLYMA_15G063700 [Glycine max]	--	SubName: Full=Uncharacterized protein {ECO:0000313|EMBL:KRH10694.1};	--	GO:0016021,integral component of membrane	--
gene-LOC100794951	6.2	8.48	12.24	32.41	22.25	31.62	101	128	191	544	403	549	1.77648	7.14764e-08	4.90413e-06	up	NC_038255.1	45897313	45897900	-	LOC100794951	protein_coding	--	--	PREDICTED: uncharacterized protein LOC100794951 [Glycine max]	--	SubName: Full=Uncharacterized protein {ECO:0000313|EMBL:KRG96301.1, ECO:0000313|EnsemblPlants:GLYMA19G38940.2};	--	--	--
gene-LOC100818436	11.82	17.21	14.42	2.73	4.84	6.19	979	1320	1144	233	446	546	-1.59211	7.20729e-08	4.93464e-06	down	NC_038242.1	3717556	3721082	-	LOC100818436	protein_coding	K20887 xyloglucan glycosyltransferase 4 [EC:2.4.1.-] | (RefSeq) xyloglucan glycosyltransferase 4-like (A)	--	PREDICTED: probable xyloglucan glycosyltransferase 12 [Glycine max]	RecName: Full=Probable xyloglucan glycosyltransferase 12; EC=2.4.1.-; AltName: Full=Cellulose synthase-like protein C12; Short=AtCslC12;	SubName: Full=Uncharacterized protein {ECO:0000313|EMBL:KRH52142.1, ECO:0000313|EnsemblPlants:GLYMA06G05190.1};	--	GO:0000139,Golgi membrane; GO:0016021,integral component of membrane; GO:0009506,plasmodesma; GO:0016757,transferase activity, transferring glycosyl groups; GO:0071555,cell wall organization	PF13641.6:Glycosyltransferase like family 2
gene-LOC100805344	3.63	1.88	2.38	0.25	0.44	0.78	314	151	197	22	42	72	-2.37136	7.43825e-08	5.08207e-06	down	NC_038245.1	39103836	39109675	-	LOC100805344	protein_coding	K00695 sucrose synthase [EC:2.4.1.13] | (RefSeq) sucrose synthase 7-like (A)	ko00500: Starch and sucrose metabolism	PREDICTED: sucrose synthase 7-like [Glycine max]	RecName: Full=Sucrose synthase 6; Short=AtSUS6; EC=2.4.1.13; AltName: Full=Sucrose-UDP glucosyltransferase 6;	RecName: Full=Sucrose synthase {ECO:0000256|RuleBase:RU280817}; EC=2.4.1.13 {ECO:0000256|RuleBase:RU280817};	Glycosyltransferase	GO:0005618,cell wall; GO:0005576,extracellular region; GO:0016157,sucrose synthase activity; GO:0080165,callose deposition in phloem sieve plate; GO:0005985,sucrose metabolic process	PF00862.19:Sucrose synthase
gene-LOC100783000	9.68	4.5	8.67	21.3	24.96	23.18	232	100	199	526	665	592	1.68939	7.67084e-08	5.23e-06	up	NC_038242.1	11703824	11705126	-	LOC100783000	protein_coding	--	--	PREDICTED: uncharacterized protein LOC100783000 [Glycine max]	--	SubName: Full=Uncharacterized protein {ECO:0000313|EMBL:KHN25816.1};	--	GO:0005634,nucleus; GO:0003677,DNA binding; GO:0008270,zinc ion binding; GO:0045893,positive regulation of transcription, DNA-templated	PF05349.12:GATA-type transcription activator, N-terminal
gene-LOC100804497	5.56	8.49	6.82	2.26	2.32	3.26	451	638	530	189	209	282	-1.32967	7.74178e-08	5.26732e-06	down	NC_038247.1	32560546	32563616	-	LOC100804497	protein_coding	K13430 serine/threonine-protein kinase PBS1 [EC:2.7.11.1] | (RefSeq) serine/threonine-protein kinase CDL1-like (A)	ko04626: Plant-pathogen interaction	PREDICTED: putative serine/threonine-protein kinase-like protein CCR3 [Glycine max]	RecName: Full=Putative serine/threonine-protein kinase-like protein CCR3; EC=2.7.11.1; AltName: Full=Protein CRINKLY 4 RELATED 3; Short=AtCRR3; Flags: Precursor;	SubName: Full=Uncharacterized protein {ECO:0000313|EMBL:KRH31151.1, ECO:0000313|EnsemblPlants:GLYMA11G35362.1};	Serine/threonine protein kinase	GO:0016021,integral component of membrane; GO:0005524,ATP binding; GO:0042803,protein homodimerization activity; GO:0004674,protein serine/threonine kinase activity	PF07714.17:Protein tyrosine kinase
gene-LOC100499686	60.69	47.64	69.28	9.11	16.58	24.34	2076	1509	2269	321	630	887	-1.76979	7.83601e-08	5.3159e-06	down	NC_038250.1	438495	440629	-	LOC100499686	protein	--	--	Fasciclin-like arabinogalactan protein 7 [Glycine soja]	RecName: Full=Fasciclin-like arabinogalactan protein 7; Flags: Precursor;	SubName: Full=Fasciclin-like arabinogalactan protein 7 {ECO:0000313|EMBL:KHN46901.1};	--	GO:0031225,anchored component of membrane; GO:0046658,anchored component of plasma membrane; GO:0016020,membrane; GO:0005886,plasma membrane	PF02469.22:Fasciclin domain
gene-LOC100779090	3.83	1.93	2.73	0.46	0.59	0.61	129	60	88	16	22	22	-2.26919	7.84587e-08	5.3159e-06	down	NC_038243.1	41482193	41485573	+	LOC100779090	protein_coding	K11838 ubiquitin carboxyl-terminal hydrolase 7 [EC:3.4.19.12] | (RefSeq) ubiquitin specific protease 12 (A)	--	PREDICTED: uncharacterized protein LOC100779090 isoform X1 [Glycine max]	RecName: Full=Ubiquitin carboxyl-terminal hydrolase 12; EC=3.4.19.12; AltName: Full=Deubiquitinating enzyme 12; Short=AtUBP12; AltName: Full=Ubiquitin thioesterase 12; AltName: Full=Ubiquitin-specific-processing protease 12;	SubName: Full=Uncharacterized protein {ECO:0000313|EMBL:KRH50639.1, ECO:0000313|EnsemblPlants:GLYMA07G36140.1};	Speckle-type POZ protein SPOP and related proteins with TRAF, MATH and BTB/POZ domains	GO:0005737,cytoplasm; GO:0005829,cytosol; GO:0005634,nucleus; GO:0004843,thiol-dependent ubiquitin-specific protease activity; GO:0009867,jasmonic acid mediated signaling pathway; GO:0016579,protein deubiquitination; GO:0006511,ubiquitin-dependent protein catabolic process	PF00917.26:MATH domain
gene-PM23	9.17	6.57	8.21	17.23	16.02	16.25	449	298	385	869	872	848	1.14164	7.98732e-08	5.40049e-06	up	NC_038246.1	48576173	48580019	-	PM23	protein	--	--	seed maturation protein PM23, partial [Glycine max]	--	SubName: Full=Uncharacterized protein {ECO:0000313|EnsemblPlants:GLYMA10G40620.1};	--	GO:0016021,integral component of membrane	PF05542.11:Protein of unknown function (DUF760)
gene-LOC100782025	4.25	4.67	3.3	10.02	8.17	9.83	168	171	125	408	359	414	1.29335	8.04818e-08	5.43035e-06	up	NC_038254.1	9165210	9166636	-	LOC100782025	protein_coding	K09286 EREBP-like factor | (RefSeq) ethylene-responsive transcription factor 7-like (A)	--	PREDICTED: ethylene-responsive transcription factor 7-like [Glycine max]	RecName: Full=Ethylene-responsive transcription factor 3; Short=AtERF3; AltName: Full=Ethylene-responsive element-binding factor 3; Short=EREBP-3;	SubName: Full=Uncharacterized protein {ECO:0000313|EMBL:KRG98699.1, ECO:0000313|EnsemblPlants:GLYMA18G10290.1};	--	GO:0005634,nucleus; GO:0003700,DNA-binding transcription factor activity; GO:0043565,sequence-specific DNA binding; GO:0006952,defense response; GO:0009873,ethylene-activated signaling pathway; GO:0010105,negative regulation of ethylene-activated signaling pathway; GO:0006351,transcription, DNA-templated	PF00847.20:AP2 domain
gene-LOC100789098	8.41	6.6	7.48	12.27	14.14	13.45	840	610	715	1261	1569	1430	0.913385	8.07157e-08	5.43486e-06	false	NC_038253.1	34933585	34940714	+	LOC100789098	protein_coding	K16279 E3 ubiquitin-protein ligase KEG [EC:2.7.11.1 2.3.2.27] | (RefSeq) E3 ubiquitin-protein ligase KEG-like (A)	--	PREDICTED: uncharacterized protein LOC100789098 isoform X1 [Glycine max]	RecName: Full=E3 ubiquitin-protein ligase KEG; EC=2.3.2.27; EC=2.7.11.1; AltName: Full=Protein KEEP ON GOING; AltName: Full=RING finger protein KEG; AltName: Full=RING-type E3 ubiquitin transferase KEG {ECO:0000305};	SubName: Full=Uncharacterized protein {ECO:0000313|EnsemblPlants:GLYMA17G32051.1};	MEKK and related serine/threonine protein kinases	GO:0005769,early endosome; GO:0005802,trans-Golgi network; GO:0005524,ATP binding; GO:0046872,metal ion binding; GO:0004672,protein kinase activity; GO:0043621,protein self-association; GO:0004674,protein serine/threonine kinase activity; GO:0004842,ubiquitin-protein transferase activity; GO:0009738,abscisic acid-activated signaling pathway; GO:0006952,defense response; GO:0048589,developmental g…	PF07714.17:Protein tyrosine kinase
gene-LOC100817315	11.47	26.11	19.37	0.94	2.74	4.81	614	1294	993	52	163	274	-2.7002	8.31193e-08	5.58514e-06	down	NC_038247.1	7402810	7407110	+	LOC100817315	protein_coding	--	--	PREDICTED: lysine histidine transporter-like 8 [Glycine max]	RecName: Full=Lysine histidine transporter-like 8; AltName: Full=Amino acid transporter-like protein 1;	SubName: Full=Uncharacterized protein {ECO:0000313|EMBL:KRH29097.1, ECO:0000313|EnsemblPlants:GLYMA11G10281.1};	Amino acid transporters	GO:0016021,integral component of membrane; GO:0005886,plasma membrane; GO:0015171,amino acid transmembrane transporter activity; GO:0003333,amino acid transmembrane transport	PF01490.18:Transmembrane amino acid transporter protein
gene-LOC100804801	1.91	4.64	2.13	0.27	0.55	0.53	88	198	94	13	28	26	-2.60389	8.41642e-08	5.64369e-06	down	NC_016088.3	48431761	48433423	+	LOC100804801	protein_coding	K09286 EREBP-like factor | (RefSeq) dehydration-responsive element-binding protein 3-like (A)	--	PREDICTED: dehydration-responsive element-binding protein 3-like [Glycine max]	RecName: Full=Dehydration-responsive element-binding protein 3; AltName: Full=Protein TINY 2;	SubName: Full=Uncharacterized protein {ECO:0000313|EMBL:KRH76350.1, ECO:0000313|EnsemblPlants:GLYMA01G35010.2};	--	GO:0005634,nucleus; GO:0003700,DNA-binding transcription factor activity; GO:0043565,sequence-specific DNA binding; GO:0009873,ethylene-activated signaling pathway; GO:0045893,positive regulation of transcription, DNA-templated; GO:0006351,transcription, DNA-templated	PF00847.20:AP2 domain
gene-LOC100819569	47.14	52.85	57.17	8.66	21.5	9.78	1470	1526	1707	278	745	325	-1.89489	8.43412e-08	5.64392e-06	down	NC_016088.3	7001981	7004921	-	LOC100819569	protein_coding	--	--	PREDICTED: uncharacterized protein At5g01610-like [Glycine max]	RecName: Full=Uncharacterized protein At5g01610;	SubName: Full=Uncharacterized protein {ECO:0000313|EMBL:KHN03141.1};	--	--	PF04398.12:Protein of unknown function, DUF538
gene-LOC100792025	4.41	4.99	4.26	7.25	10.56	8.9	332	348	307	562	883	714	1.0521	8.46626e-08	5.65379e-06	up	--	--	--	--	--	--	--	--
gene-MIR1508A	19.37	13.53	19.04	42.41	58.79	49.91	51	33	48	115	172	140	1.62376	8.50718e-08	5.66948e-06	up	NC_038252.1	33378856	33378950	+	MIR1508A	gbkey=Gene	--	--	--	--	--	--	--	--
gene-LOC100784254	22.64	23.4	33.61	93.65	57.47	71.3	745	713	1059	3173	2101	2499	1.58711	8.61235e-08	5.72783e-06	up	NC_038249.1	28061745	28063765	-	LOC100784254	protein_coding	--	--	PREDICTED: uncharacterized protein LOC100784254 [Glycine max]	--	SubName: Full=Uncharacterized protein {ECO:0000313|EMBL:KRH20249.1, ECO:0000313|EnsemblPlants:GLYMA13G23470.1};	--	--	PF13431.6:Tetratricopeptide repeat
gene-LOC100814262	8.9	9.79	8.88	1.33	2.52	3.88	1076	1096	1028	165	339	499	-1.77768	8.72556e-08	5.79128e-06	down	NC_038245.1	19046152	19054470	-	LOC100814262	protein_coding	K10999 cellulose synthase A [EC:2.4.1.12] | (RefSeq) cellulose synthase A catalytic subunit 3 [UDP-forming]-like (A)	--	PREDICTED: cellulose synthase A catalytic subunit 3 [UDP-forming]	RecName: Full=Cellulose synthase A catalytic subunit 3 [UDP-forming]; Short=AtCesA3; EC=2.4.1.12; AltName: Full=Constitutive expression of VSP1 protein 1; AltName: Full=Isoxaben-resistant protein 1; Short=Ath-B; AltName: Full=Protein ECTOPIC LIGNIN 1; AltName: Full=Protein RADIALLY SWOLLEN 5; Short=AtRSW5;	RecName: Full=Cellulose synthase {ECO:0000256|RuleBase:RU361116}; EC=2.4.1.12 {ECO:0000256|RuleBase:RU361116};	--	GO:0005768,endosome; GO:0005794,Golgi apparatus; GO:0016021,integral component of membrane; GO:0005886,plasma membrane; GO:0009506,plasmodesma; GO:0005802,trans-Golgi network; GO:0016760,cellulose synthase (UDP-forming) activity; GO:0046872,metal ion binding; GO:0071555,cell wall organization; GO:0030244,cellulose biosynthetic process; GO:0006952,defense response; GO:0009833,plant-type primary ce…	PF03552.14:Cellulose synthase
gene-LOC100500080	26.13	18.94	20.32	0.62	1.15	4.93	368	247	274	9	18	74	-3.25249	8.79824e-08	5.824e-06	down	NC_038248.1	34327848	34328781	-	LOC100500080	gbkey=Gene	--	--	uncharacterized protein LOC100500080 [Glycine max]	RecName: Full=Stress-response A/B barrel domain-containing protein At5g22580 {ECO:0000305}; AltName: Full=Uncharacterized protein At5g22580;	SubName: Full=Uncharacterized protein {ECO:0000313|EMBL:KHN27669.1};	--	GO:0009507,chloroplast; GO:0046872,metal ion binding	PF07876.12:Stress responsive A/B Barrel Domain
gene-LOC100101848	289.88	115.29	161.7	38.92	13.33	38.81	4130	1521	2206	571	211	589	-2.53872	8.84146e-08	5.824e-06	down	NC_038246.1	44656912	44657797	+	LOC100101848	protein	--	--	hypothetical protein GLYMA_10G214500 [Glycine max]	--	SubName: Full=Uncharacterized protein {ECO:0000313|EMBL:KRH34941.1, ECO:0000313|EnsemblPlants:GLYMA10G35871.1};	--	--	--
gene-SS	5.53	7.78	4.97	2.26	1.53	2.12	497	648	428	209	153	203	-1.53034	8.84558e-08	5.824e-06	down	NC_038249.1	22767721	22773061	-	SS	gbkey=Gene	K00695 sucrose synthase [EC:2.4.1.13] | (RefSeq) SS, N-100; sucrose synthase (A)	ko00500: Starch and sucrose metabolism	sucrose synthase [Glycine max]	RecName: Full=Sucrose synthase; EC=2.4.1.13; AltName: Full=Nodulin-100; Short=N-100; AltName: Full=Sucrose-UDP glucosyltransferase;	RecName: Full=Sucrose synthase {ECO:0000256|RuleBase:RU280817}; EC=2.4.1.13 {ECO:0000256|RuleBase:RU280817};	Glycosyltransferase	GO:0016157,sucrose synthase activity; GO:0009877,nodulation; GO:0005985,sucrose metabolic process	PF00862.19:Sucrose synthase
gene-LOC100796473	0.47	0.91	0.79	0.07	0.08	0.06	31	56	50	5	6	4	-3.26316	8.84649e-08	5.824e-06	down	NC_038245.1	37072062	37077587	+	LOC100796473	protein_coding	--	--	PREDICTED: transcription factor bHLH118-like [Glycine max]	RecName: Full=Transcription factor bHLH126; AltName: Full=Basic helix-loop-helix protein 126; Short=AtbHLH126; Short=bHLH 126; AltName: Full=Transcription factor EN 3; AltName: Full=bHLH transcription factor bHLH126;	SubName: Full=Uncharacterized protein {ECO:0000313|EMBL:KRH38664.1, ECO:0000313|EnsemblPlants:GLYMA09G27630.6};	--	GO:0090575,RNA polymerase II transcription factor complex; GO:0046983,protein dimerization activity; GO:0000977,RNA polymerase II regulatory region sequence-specific DNA binding; GO:0006357,regulation of transcription by RNA polymerase II; GO:0006351,transcription, DNA-templated	PF00010.26:Helix-loop-helix DNA-binding domain
gene-LOC100802980	11.04	18.42	15.08	1.72	3.17	5.49	970	1499	1269	156	310	514	-2.04421	9.0172e-08	5.92439e-06	down	NC_038250.1	8185162	8189181	-	LOC100802980	protein_coding	K20887 xyloglucan glycosyltransferase 4 [EC:2.4.1.-] | (RefSeq) xyloglucan glycosyltransferase 4-like (A)	--	PREDICTED: probable xyloglucan glycosyltransferase 12 [Glycine max]	RecName: Full=Probable xyloglucan glycosyltransferase 12; EC=2.4.1.-; AltName: Full=Cellulose synthase-like protein C12; Short=AtCslC12;	SubName: Full=Uncharacterized protein {ECO:0000313|EMBL:KRH15467.1, ECO:0000313|EnsemblPlants:GLYMA14G10230.1};	--	GO:0000139,Golgi membrane; GO:0016021,integral component of membrane; GO:0009506,plasmodesma; GO:0016757,transferase activity, transferring glycosyl groups; GO:0071555,cell wall organization	PF13641.6:Glycosyltransferase like family 2
gene-LOC100781345	2.6	3.21	1.95	0.39	0.18	0.56	78	89	56	12	6	18	-2.69434	9.03766e-08	5.92532e-06	down	NC_016091.3	3719086	3720491	+	LOC100781345	protein_coding	--	--	PREDICTED: uncharacterized protein LOC100781345 [Glycine max]	--	SubName: Full=Uncharacterized protein {ECO:0000313|EMBL:KRH61430.1, ECO:0000313|EnsemblPlants:GLYMA04G04910.1};	--	GO:0009690,cytokinin metabolic process	--
gene-LOC100797430	5.01	3.97	4.34	8.98	13.55	9.03	293	215	243	541	881	563	1.33351	9.05505e-08	5.92532e-06	up	NC_038247.1	11565383	11568780	+	LOC100797430	protein_coding	K00279 cytokinin dehydrogenase [EC:1.5.99.12] | (RefSeq) cytokinin dehydrogenase 6 (A)	ko00908: Zeatin biosynthesis	PREDICTED: cytokinin dehydrogenase 6 [Glycine max]	RecName: Full=Cytokinin dehydrogenase 6; EC=1.5.99.12; AltName: Full=Cytokinin oxidase 6; Short=AtCKX6; Short=AtCKX7; Short=CKO6; Flags: Precursor;	SubName: Full=Uncharacterized protein {ECO:0000313|EMBL:KRH29957.1, ECO:0000313|EnsemblPlants:GLYMA11G20860.1};	Proteins containing the FAD binding domain	GO:0005615,extracellular space; GO:0019139,cytokinin dehydrogenase activity; GO:0050660,flavin adenine dinucleotide binding; GO:0016614,oxidoreductase activity, acting on CH-OH group of donors; GO:0009690,cytokinin metabolic process; GO:0010103,stomatal complex morphogenesis	PF09265.10:Cytokinin dehydrogenase 1, FAD and cytokinin binding
gene-LOC100791220	0.73	1.02	0.69	0	0.04	0.11	49	63	44	0	3	8	-3.93485	9.12363e-08	5.9506e-06	down	NC_038253.1	36908445	36910959	-	LOC100791220	protein_coding	K13430 serine/threonine-protein kinase PBS1 [EC:2.7.11.1] | (RefSeq) serine/threonine-protein kinase PBS1-like (A)	ko04626: Plant-pathogen interaction	PREDICTED: L-type lectin-domain containing receptor kinase IX.1-like [Glycine max]	RecName: Full=L-type lectin-domain containing receptor kinase IX.1 {ECO:0000303|PubMed:19773388}; Short=LecRK-IX.1 {ECO:0000303|PubMed:19773388}; EC=2.7.11.1 {ECO:0000255|PROSITE-ProRule:PRU00159}; Flags: Precursor;	SubName: Full=Uncharacterized protein {ECO:0000313|EMBL:KRH05293.1, ECO:0000313|EnsemblPlants:GLYMA17G33370.1};	--	GO:0016021,integral component of membrane; GO:0005886,plasma membrane; GO:0005524,ATP binding; GO:0030246,carbohydrate binding; GO:0004674,protein serine/threonine kinase activity; GO:0002229,defense response to oomycetes; GO:0010942,positive regulation of cell death; GO:0010726,positive regulation of hydrogen peroxide metabolic process	PF00139.19:Legume lectin domain
gene-LOC102660772	6.49	10.54	8.14	1.42	2.3	3.19	218	328	262	49	86	114	-1.79608	9.13028e-08	5.9506e-06	down	NC_016090.3	2994725	2996023	-	LOC102660772	lncRNA	--	--	--	--	--	--	--	--
gene-LOC100306333	20.26	22.42	17.27	5.34	3.75	8.34	365	374	298	99	75	160	-1.70292	9.63498e-08	6.26697e-06	down	NC_038241.1	3021851	3023335	+	LOC100306333	gbkey=Gene	--	--	uncharacterized protein LOC100306333 precursor [Glycine max]	RecName: Full=Snakin-2; Flags: Precursor;	SubName: Full=Uncharacterized protein {ECO:0000313|EMBL:ACU14458.1};	--	GO:0005618,cell wall; GO:0005576,extracellular region; GO:0006952,defense response	PF02704.14:Gibberellin regulated protein
gene-LOC100804553	3.17	3.05	3.19	0.49	1	1.24	261	233	252	42	92	109	-1.71345	9.82397e-08	6.37715e-06	down	NC_038249.1	39543567	39546539	+	LOC100804553	protein_coding	K13416 brassinosteroid insensitive 1-associated receptor kinase 1 [EC:2.7.10.1 2.7.11.1] | (RefSeq) BRASSINOSTEROID INSENSITIVE 1-associated receptor kinase 1-like (A)	ko04016: MAPK signaling pathway - plant; ko04075: Plant hormone signal transduction; ko04626: Plant-pathogen interaction	PREDICTED: probable L-type lectin-domain containing receptor kinase VII.2 [Glycine max]	RecName: Full=Probable L-type lectin-domain containing receptor kinase VII.2; Short=Arabidopsis thaliana lectin-receptor kinase d; Short=AthlecRK-d; Short=LecRK-VII.2; EC=2.7.11.1; Flags: Precursor;	SubName: Full=Uncharacterized protein {ECO:0000313|EMBL:KRH22377.1, ECO:0000313|EnsemblPlants:GLYMA13G37220.1};	--	GO:0016021,integral component of membrane; GO:0005886,plasma membrane; GO:0005524,ATP binding; GO:0030246,carbohydrate binding; GO:0004674,protein serine/threonine kinase activity	PF00139.19:Legume lectin domain
gene-SEOA	18.03	8.56	11.41	0.33	0.77	2.76	1048	461	635	20	50	171	-3.26641	1.00871e-07	6.5349e-06	down	NC_016089.3	74385	78373	+	SEOA	occlusion	--	--	uncharacterized protein LOC100778245 [Glycine max]	RecName: Full=Protein SIEVE ELEMENT OCCLUSION B {ECO:0000303|PubMed:20932300}; Short=AtSEOb {ECO:0000303|PubMed:20932300}; AltName: Full=Protein SIEVE ELEMENT OCCLUSION-RELATED 1 {ECO:0000303|PubMed:22470058}; Short=AtSEOR1 {ECO:0000303|PubMed:22470058};	SubName: Full=Uncharacterized protein {ECO:0000313|EMBL:KHN15402.1};	--	GO:0042803,protein homodimerization activity; GO:0043621,protein self-association; GO:0010088,phloem development	PF14576.6:Sieve element occlusion N-terminus
gene-LOC113002402	2.68	2.33	3.11	0.44	0.79	0.49	82	66	91	14	27	16	-2.14214	1.02396e-07	6.62051e-06	down	NC_038244.1	22509492	22510594	-	LOC113002402	protein_coding	--	--	hypothetical protein glysoja_029718 [Glycine soja]	--	SubName: Full=Uncharacterized protein {ECO:0000313|EMBL:KHN14456.1};	--	--	--
gene-LOC100800682	19.11	24.31	22.7	3.63	8.08	8.46	613	722	697	120	288	289	-1.64663	1.03448e-07	6.67529e-06	down	NC_038251.1	7077804	7081890	+	LOC100800682	protein_coding	--	--	PREDICTED: BAG family molecular chaperone regulator 2-like [Glycine max]	RecName: Full=BAG family molecular chaperone regulator 2; AltName: Full=Bcl-2-associated athanogene 2;	SubName: Full=Uncharacterized protein {ECO:0000313|EMBL:KRH11143.1, ECO:0000313|EnsemblPlants:GLYMA15G09850.1};	BCL2-associated athanogene-like proteins and related BAG family chaperone regulators	GO:0051087,chaperone binding	PF02179.16:BAG domain
gene-LOC100527654	6.44	7.59	2.94	0.55	0.45	1.45	321	350	140	28	25	77	-2.72828	1.04153e-07	6.70744e-06	down	NC_038241.1	40934323	40940452	+	LOC100527654	superfamily	K12355 coniferyl-aldehyde dehydrogenase [EC:1.2.1.68] | (RefSeq) aldehyde dehydrogenase superfamily protein (A)	ko00940: Phenylpropanoid biosynthesis	aldehyde dehydrogenase superfamily protein [Glycine max]	RecName: Full=Aldehyde dehydrogenase family 2 member C4; EC=1.2.1.3; AltName: Full=ALDH1a; AltName: Full=Protein REDUCED EPIDERMAL FLUORESCENCE 1;	SubName: Full=Uncharacterized protein {ECO:0000313|EMBL:KRH60295.1, ECO:0000313|EnsemblPlants:GLYMA05G35340.1};	Aldehyde dehydrogenase	GO:0005829,cytosol; GO:0004029,aldehyde dehydrogenase (NAD) activity; GO:0050269,coniferyl-aldehyde dehydrogenase activity; GO:0009699,phenylpropanoid biosynthetic process	PF00171.22:Aldehyde dehydrogenase family
gene-LOC100805585	5.25	5.52	4.63	2.3	2.23	2.19	315	307	266	142	149	140	-1.10265	1.05509e-07	6.78136e-06	down	NC_016091.3	47795453	47799337	-	LOC100805585	protein_coding	K19996 phosphatidylinositol transfer protein SFH5 | (RefSeq) patellin-3 isoform X1 (A)	--	PREDICTED: patellin-3-like [Glycine max]	RecName: Full=Patellin-3;	SubName: Full=Uncharacterized protein {ECO:0000313|EMBL:KRH63933.1, ECO:0000313|EnsemblPlants:GLYMA04G38261.1};	Phosphatidylinositol transfer protein SEC14 and related proteins	GO:0005737,cytoplasm; GO:0005886,plasma membrane; GO:0008289,lipid binding; GO:0007049,cell cycle; GO:0051301,cell division	PF00650.20:CRAL/TRIO domain
gene-STF2	5.5	3.66	4.77	9.49	12.41	10.36	200	123	166	355	501	401	1.2973	1.06671e-07	6.8425e-06	up	NC_038244.1	42063360	42066918	+	STF2	domain	K10999 cellulose synthase A [EC:2.4.1.12] | (RefSeq) cellulose synthase A catalytic subunit 1 [UDP-forming] (A)	--	putative bZIP domain class transcription factor [Glycine max]	RecName: Full=Transcription factor HY5; AltName: Full=Protein LONG HYPOCOTYL 5; AltName: Full=bZIP transcription factor 56; Short=AtbZIP56;	SubName: Full=Uncharacterized protein {ECO:0000313|EMBL:KRH45943.1, ECO:0000313|EnsemblPlants:GLYMA08G41450.1};	Transcriptional activator FOSB/c-Fos and related bZIP transcription factors	GO:0005634,nucleus; GO:0032993,protein-DNA complex; GO:0003677,DNA binding; GO:0003700,DNA-binding transcription factor activity; GO:0003690,double-stranded DNA binding; GO:0000977,RNA polymerase II regulatory region sequence-specific DNA binding; GO:0043565,sequence-specific DNA binding; GO:0044212,transcription regulatory region DNA binding; GO:0009738,abscisic acid-activated signaling pathway;…	PF14569.6:Zinc-binding RING-finger
gene-LOC100802419	0.62	0.97	0.5	0.13	0.21	0.17	153	223	118	32	57	46	-1.95609	1.11642e-07	7.14727e-06	down	NC_038241.1	32741344	32755083	+	LOC100802419	protein_coding	K10706 senataxin [EC:3.6.4.-] | (RefSeq) uncharacterized LOC100794516 (A)	--	PREDICTED: uncharacterized protein LOC100802419 [Glycine max]	RecName: Full=Probable helicase MAGATAMA 3; EC=3.6.4.-; AltName: Full=SEN1-like protein;	SubName: Full=Uncharacterized protein {ECO:0000313|EMBL:KRH58546.1};	tRNA-splicing endonuclease positive effector (SEN1)	GO:0005634,nucleus; GO:0005524,ATP binding; GO:0004386,helicase activity; GO:0009553,embryo sac development; GO:0010183,pollen tube guidance; GO:0009875,pollen-pistil interaction	PF13087.6:AAA domain
gene-LOC100818595	10.53	8.24	8.76	22.88	18.41	18.74	403	292	321	902	783	764	1.22554	1.12557e-07	7.18201e-06	up	NC_038256.1	35809196	35811299	-	LOC100818595	protein_coding	--	--	PREDICTED: uncharacterized protein LOC100818595 [Glycine max]	--	SubName: Full=Uncharacterized protein {ECO:0000313|EMBL:KRG90819.1, ECO:0000313|EnsemblPlants:GLYMA20G24980.1};	--	--	--
novel.269	1.10448	0.716946	0.60818	0	0.065233	0.057976	61	36	32	0	4	4	-4.09847	1.12626e-07	7.18201e-06	down	NC_038243.1	16414311	16414788	.	--	--	--	--	hypothetical protein glysoja_034924 [Glycine soja]	--	SubName: Full=Uncharacterized protein {ECO:0000313|EMBL:KHN05098.1};	--	--	--
gene-LOC100807906	3.23	3.41	2.9	5.48	5.56	6.12	224	219	193	392	429	453	0.937965	1.13589e-07	7.22922e-06	false	NC_038256.1	38543483	38546796	+	LOC100807906	protein_coding	--	--	PREDICTED: uncharacterized protein LOC100807906 [Glycine max]	RecName: Full=Protein MARD1 {ECO:0000303|PubMed:15159630}; AltName: Full=Mediator of ABA-regulated dormancy1 {ECO:0000303|PubMed:15159630}; AltName: Full=Senescence-associated protein SAG102 {ECO:0000303|PubMed:11402199};	SubName: Full=Uncharacterized protein {ECO:0000313|EMBL:KRG91310.1, ECO:0000313|EnsemblPlants:GLYMA20G28500.4};	--	GO:0010494,cytoplasmic stress granule; GO:0000932,P-body; GO:0046872,metal ion binding; GO:0009737,response to abscisic acid; GO:0010162,seed dormancy process	PF04570.14:zinc-finger of the FCS-type, C2-C2
gene-LOC100793619	4.04	4.28	3.89	1.07	1.25	1.86	169	166	156	46	58	83	-1.47062	1.14019e-07	7.24245e-06	down	NC_038243.1	7793874	7796448	-	LOC100793619	protein_coding	--	--	PREDICTED: uncharacterized protein LOC100793619 [Glycine max]	--	SubName: Full=Uncharacterized protein {ECO:0000313|EMBL:KRH48363.1, ECO:0000313|EnsemblPlants:GLYMA07G09290.1};	--	GO:0016021,integral component of membrane	PF03168.13:Late embryogenesis abundant protein
gene-LOC100795274	0.43	0.38	0.49	4.57	1.22	3.08	22	18	24	240	69	167	2.88169	1.15522e-07	7.32361e-06	up	NC_038245.1	1731504	1733342	+	LOC100795274	protein_coding	K01593 aromatic-L-amino-acid/L-tryptophan decarboxylase [EC:4.1.1.28 4.1.1.105] | (RefSeq) tyrosine/DOPA decarboxylase 2-like (A)	ko00350: Tyrosine metabolism; ko00360: Phenylalanine metabolism; ko00380: Tryptophan metabolism; ko00901: Indole alkaloid biosynthesis; ko00950: Isoquinoline alkaloid biosynthesis; ko00965: Betalain biosynthesis	PREDICTED: tyrosine/DOPA decarboxylase 2-like [Glycine max]	RecName: Full=Tyrosine/DOPA decarboxylase 2; Includes: RecName: Full=DOPA decarboxylase; Short=DDC; EC=4.1.1.28; Includes: RecName: Full=Tyrosine decarboxylase; EC=4.1.1.25;	SubName: Full=Uncharacterized protein {ECO:0000313|EMBL:KRH36754.1, ECO:0000313|EnsemblPlants:GLYMA09G02530.1};	Aromatic-L-amino-acid/L-histidine decarboxylase	GO:0004058,aromatic-L-amino-acid decarboxylase activity; GO:0030170,pyridoxal phosphate binding; GO:0004837,tyrosine decarboxylase activity; GO:0006520,cellular amino acid metabolic process	PF00282.19:Pyridoxal-dependent decarboxylase conserved domain
novel.923	5.63389	4.6087	6.25392	12.5954	18.1295	10.8988	483	364	513	1118	1752	996	1.44117	1.22665e-07	7.76132e-06	up	NW_020447053.1	2394	3146	+	--	--	K02982 small subunit ribosomal protein S3 | (RefSeq) rps3, W848_p027; ribosomal protein S3 (A)	ko03010: Ribosome	hypothetical protein GLYMA_U009100 [Glycine max]	RecName: Full=30S ribosomal protein S3, chloroplastic;	SubName: Full=Uncharacterized protein {ECO:0000313|EMBL:KRG61172.1};	--	GO:0009507,chloroplast; GO:0022627,cytosolic small ribosomal subunit; GO:0019843,rRNA binding; GO:0003735,structural constituent of ribosome; GO:0002181,cytoplasmic translation	--
gene-LOC100778937	23.86	20.34	27.31	2.97	2.92	8.66	375	296	411	48	51	145	-2.24115	1.25464e-07	7.92302e-06	down	NC_038252.1	31420443	31421009	+	LOC100778937	protein_coding	--	--	hypothetical protein LR48_Vigan10g148700 [Vigna angularis]	--	SubName: Full=Uncharacterized protein {ECO:0000313|EMBL:BAU01934.1};	--	--	--
gene-LOC100819495	4.08	3.17	4.4	11.8	8.39	8.78	417	300	431	1243	953	957	1.41931	1.27094e-07	7.99838e-06	up	NC_038248.1	403143	408891	-	LOC100819495	protein_coding	K01087 trehalose 6-phosphate phosphatase [EC:3.1.3.12] | (RefSeq) trehalose-phosphate phosphatase A-like (A)	ko00500: Starch and sucrose metabolism	PREDICTED: trehalose-phosphate phosphatase A-like [Glycine max]	RecName: Full=Trehalose-phosphate phosphatase A; Short=AtTPPA; EC=3.1.3.12; AltName: Full=Trehalose 6-phosphate phosphatase;	RecName: Full=Trehalose 6-phosphate phosphatase {ECO:0000256|RuleBase:RU361117}; EC=3.1.3.12 {ECO:0000256|RuleBase:RU361117};	Trehalose-6-phosphate synthase component TPS1 and related subunits	GO:0004805,trehalose-phosphatase activity; GO:0005992,trehalose biosynthetic process	PF02358.16:Trehalose-phosphatase
gene-LOC100790027	10.56	14.97	11.94	3.95	4.09	6.1	374	491	405	144	161	230	-1.32616	1.27264e-07	7.99838e-06	down	NC_016090.3	40887743	40889020	+	LOC100790027	protein_coding	K12581 CCR4-NOT transcription complex subunit 7/8 | (RefSeq) probable CCR4-associated factor 1 homolog 11 (A)	ko03018: RNA degradation	PREDICTED: probable CCR4-associated factor 1 homolog 11 [Glycine max]	RecName: Full=Probable CCR4-associated factor 1 homolog 11; EC=3.1.13.4;	SubName: Full=Uncharacterized protein {ECO:0000313|EMBL:KRH67979.1, ECO:0000313|EnsemblPlants:GLYMA03G35800.1};	mRNA deadenylase subunit	GO:0030015,CCR4-NOT core complex; GO:0005634,nucleus; GO:0000932,P-body; GO:0008408,3'-5' exonuclease activity; GO:0046872,metal ion binding; GO:0004535,poly(A)-specific ribonuclease activity; GO:0003723,RNA binding; GO:0042742,defense response to bacterium; GO:0043928,exonucleolytic nuclear-transcribed mRNA catabolic process involved in deadenylation-dependent decay; GO:0017148,negative regulati…	PF04857.20:CAF1 family ribonuclease
gene-GAMMA-TMT	6.84	8.24	9.2	2.62	2.16	3.52	208	232	268	82	73	114	-1.4655	1.27396e-07	7.99838e-06	down	NC_038245.1	44341974	44346311	+	GAMMA-TMT	gbkey=Gene	K05928 tocopherol O-methyltransferase [EC:2.1.1.95] | (RefSeq) G-TMT; tocopherol O-methyltransferase, chloroplastic-like (A)	ko00130: Ubiquinone and other terpenoid-quinone biosynthesis	gamma-tocopherol methyltransferase [Glycine max]	RecName: Full=Tocopherol O-methyltransferase, chloroplastic; EC=2.1.1.95; AltName: Full=Gamma-tocopherol methyltransferase; AltName: Full=Vitamin E pathway gene 4 protein; Short=AtVTE4; Flags: Precursor;	SubName: Full=Chloroplast gamma tocopherol methyltransferase 3 {ECO:0000313|EMBL:AIY31434.1}; SubName: Full=Gamma-tocopherol methyltransferase {ECO:0000313|EMBL:BAK57290.1};	SAM-dependent methyltransferases	GO:0009507,chloroplast; GO:0050342,tocopherol O-methyltransferase activity; GO:0010189,vitamin E biosynthetic process	PF08241.12:Methyltransferase domain
gene-LOC100819431	0.07	0.07	0.06	0.48	0.74	0.47	5	5	4	36	60	37	3.17569	1.32559e-07	8.30654e-06	up	NC_038246.1	42561634	42564276	+	LOC100819431	protein_coding	K09286 EREBP-like factor | (RefSeq) ethylene-responsive transcription factor RAP2-4 (A)	--	PREDICTED: ethylene-responsive transcription factor ERF062 [Glycine max]	RecName: Full=Ethylene-responsive transcription factor ERF062;	SubName: Full=Uncharacterized protein {ECO:0000313|EMBL:KRH34596.1, ECO:0000313|EnsemblPlants:GLYMA10G33700.1};	--	GO:0005634,nucleus; GO:0003677,DNA binding; GO:0003700,DNA-binding transcription factor activity; GO:0009873,ethylene-activated signaling pathway; GO:0006351,transcription, DNA-templated	PF00847.20:AP2 domain
gene-LOC100777483	15.56	11.78	14.68	27.22	28.09	25.29	1046	733	945	1884	2098	1811	1.0335	1.33044e-07	8.32089e-06	up	NC_038242.1	13005302	13010383	-	LOC100777483	protein_coding	--	--	PREDICTED: uncharacterized protein LOC100777483 isoform X1 [Glycine max]	--	SubName: Full=Uncharacterized protein {ECO:0000313|EMBL:KRH53975.1, ECO:0000313|EnsemblPlants:GLYMA06G16600.1};	--	GO:0005739,mitochondrion; GO:0031426,polycistronic mRNA processing	PF03364.20:Polyketide cyclase / dehydrase and lipid transport
gene-LOC100784166	7.42	12.38	8.46	0.89	2.91	2.22	349	539	381	43	152	111	-2.16533	1.33887e-07	8.35754e-06	down	NC_016089.3	2660786	2662481	+	LOC100784166	protein_coding	K14963 COMPASS component SWD3 | (RefSeq) protein JINGUBANG-like (A)	--	PREDICTED: uncharacterized WD repeat-containing protein all2124-like [Glycine max]	RecName: Full=Protein JINGUBANG {ECO:0000303|PubMed:27468890};	SubName: Full=Uncharacterized protein {ECO:0000313|EMBL:KRH69465.1, ECO:0000313|EnsemblPlants:GLYMA02G03350.2};	FOG: WD40 repeat	GO:0005737,cytoplasm; GO:0005634,nucleus; GO:0009846,pollen germination	PF00400.32:WD domain, G-beta repeat
gene-LOC100798772	1.14	1.07	0.76	0.17	0.24	0.16	78	68	50	12	18	12	-2.28795	1.35798e-07	8.45954e-06	down	NC_016088.3	54261830	54266706	+	LOC100798772	protein_coding	K01193 beta-fructofuranosidase [EC:3.2.1.26] | (RefSeq) acid beta-fructofuranosidase-like (A)	ko00052: Galactose metabolism; ko00500: Starch and sucrose metabolism	PREDICTED: acid beta-fructofuranosidase-like [Glycine max]	RecName: Full=Acid beta-fructofuranosidase {ECO:0000303|Ref.1}; EC=3.2.1.26 {ECO:0000255|PROSITE-ProRule:PRU10067}; AltName: Full=Acid invertase {ECO:0000303|Ref.1}; Short=AI {ECO:0000303|Ref.1}; AltName: Full=Acid sucrose hydrolase; AltName: Full=Vacuolar invertase; Contains: RecName: Full=Acid beta-fructofuranosidase 30 kDa subunit {ECO:0000303|Ref.1}; Contains: RecName: Full=Acid beta-fructofu…	SubName: Full=Uncharacterized protein {ECO:0000313|EMBL:KRH77397.1, ECO:0000313|EnsemblPlants:GLYMA01G41990.1};	Beta-fructofuranosidase (invertase)	GO:0016021,integral component of membrane; GO:0005775,vacuolar lumen; GO:0004575,sucrose alpha-glucosidase activity; GO:0005985,sucrose metabolic process	PF00251.20:Glycosyl hydrolases family 32 N-terminal domain
gene-LOC100785983	1.6	2.28	1.5	0.36	0.51	0.24	99	131	89	23	35	16	-2.17554	1.36041e-07	8.45954e-06	down	NC_038256.1	44753881	44756826	+	LOC100785983	protein_coding	K15397 3-ketoacyl-CoA synthase [EC:2.3.1.199] | (RefSeq) 3-ketoacyl-CoA synthase 11-like (A)	ko00062: Fatty acid elongation; ko04626: Plant-pathogen interaction	PREDICTED: 3-ketoacyl-CoA synthase 11-like [Glycine max]	RecName: Full=3-ketoacyl-CoA synthase 11 {ECO:0000303|PubMed:18465198}; Short=KCS-11 {ECO:0000303|PubMed:18465198}; EC=2.3.1.199 {ECO:0000269|PubMed:16765910}; AltName: Full=Very long-chain fatty acid condensing enzyme 11 {ECO:0000303|PubMed:18465198}; Short=VLCFA condensing enzyme 11 {ECO:0000303|PubMed:18465198};	RecName: Full=3-ketoacyl-CoA synthase {ECO:0000256|PIRNR:PIRNR036417}; EC=2.3.1.- {ECO:0000256|PIRNR:PIRNR036417};	--	GO:0016021,integral component of membrane; GO:0102336,3-oxo-arachidoyl-CoA synthase activity; GO:0102337,3-oxo-cerotoyl-CoA synthase activity; GO:0102338,3-oxo-lignoceronyl-CoA synthase activity; GO:0102756,very-long-chain 3-ketoacyl-CoA synthase activity; GO:0006633,fatty acid biosynthetic process; GO:0009409,response to cold; GO:0009416,response to light stimulus	PF08392.12:FAE1/Type III polyketide synthase-like protein
gene-LOC100807063	18.15	31.71	21.15	5.39	4.34	9.42	595	963	664	182	158	329	-1.81421	1.37531e-07	8.53582e-06	down	NC_038249.1	21818176	21819847	+	LOC100807063	endotransglucosylase/hydrolase	K14504 xyloglucan:xyloglucosyl transferase TCH4 [EC:2.4.1.207] | (RefSeq) probable xyloglucan endotransglucosylase/hydrolase protein 23-like (A)	ko04075: Plant hormone signal transduction	uncharacterized protein LOC100807063 precursor [Glycine max]	RecName: Full=Probable xyloglucan endotransglucosylase/hydrolase protein 23; Short=At-XTH23; Short=XTH-23; EC=2.4.1.207; Flags: Precursor;	RecName: Full=Xyloglucan endotransglucosylase/hydrolase {ECO:0000256|RuleBase:RU361120}; EC=2.4.1.207 {ECO:0000256|RuleBase:RU361120};	--	GO:0048046,apoplast; GO:0005618,cell wall; GO:0005794,Golgi apparatus; GO:0004553,hydrolase activity, hydrolyzing O-glycosyl compounds; GO:0016762,xyloglucan:xyloglucosyl transferase activity; GO:0042546,cell wall biogenesis; GO:0071555,cell wall organization; GO:0010411,xyloglucan metabolic process	PF00722.21:Glycosyl hydrolases family 16
gene-LOC100527015	51.3	54.96	55.93	28.87	30.93	34.12	1503	1491	1569	871	1007	1065	-0.701043	1.41965e-07	8.79427e-06	false	NC_038255.1	45013680	45015580	-	LOC100527015	gbkey=Gene	--	--	PREDICTED: uncharacterized protein LOC100527015 isoform X1 [Glycine max]	--	SubName: Full=Uncharacterized protein {ECO:0000313|EMBL:ACU19051.1, ECO:0000313|EnsemblPlants:GLYMA19G37700.2};	--	--	PF04949.13:Transcriptional activator
gene-LOC100781793	194.85	368.37	270.4	27.09	53.54	96.99	3570	6250	4744	511	1090	1893	-2.17861	1.42526e-07	8.79968e-06	down	NC_038244.1	14200160	14200820	-	LOC100781793	protein_coding	--	--	--	--	--	--	--	--
gene-LOC100785987	8.88	7.07	6.5	1.37	0.96	2.82	441	325	309	70	53	149	-2.05576	1.42594e-07	8.79968e-06	down	NC_038248.1	33699330	33702948	-	LOC100785987	protein_coding	K16298 serine carboxypeptidase-like clade IV [EC:3.4.16.-] | (RefSeq) serine carboxypeptidase-like (A)	--	PREDICTED: serine carboxypeptidase-like [Glycine max]	RecName: Full=Serine carboxypeptidase-like 48; EC=3.4.16.-; Flags: Precursor;	RecName: Full=Carboxypeptidase {ECO:0000256|RuleBase:RU361156}; EC=3.4.16.- {ECO:0000256|RuleBase:RU361156};	Serine carboxypeptidases (lysosomal cathepsin A)	GO:0005576,extracellular region; GO:0005773,vacuole; GO:0004185,serine-type carboxypeptidase activity; GO:0051603,proteolysis involved in cellular protein catabolic process	PF00450.22:Serine carboxypeptidase
novel.543	3.31492	5.40593	2.78556	0.582546	0.879453	1.35298	308	462	248	56	92	134	-1.9495	1.43896e-07	8.86057e-06	down	NC_038249.1	25571228	25572042	-	--	--	K14488 SAUR family protein | (RefSeq) auxin-responsive protein SAUR32-like (A)	ko04075: Plant hormone signal transduction	Auxin-induced protein 6B [Glycine soja]	RecName: Full=Auxin-responsive protein SAUR32 {ECO:0000305}; AltName: Full=Protein ABOLISHED APICAL HOOK MAINTENANCE 1 {ECO:0000303|Ref.6}; AltName: Full=Protein SMALL AUXIN UP RNA 32 {ECO:0000303|PubMed:12036261};	SubName: Full=Uncharacterized protein {ECO:0000313|EMBL:KRH19909.1, ECO:0000313|EnsemblPlants:GLYMA13G20611.1};	--	GO:0005737,cytoplasm; GO:0005634,nucleus; GO:0009734,auxin-activated signaling pathway; GO:0007275,multicellular organism development; GO:0040008,regulation of growth; GO:1900140,regulation of seedling development	PF02519.14:Auxin responsive protein
gene-LOC100788516	1.03	0.56	0.8	0.02	0	0.02	58	29	43	1	0	1	-6.07531	1.44125e-07	8.86057e-06	down	NC_038250.1	43163104	43168789	+	LOC100788516	protein_coding	K12741 heterogeneous nuclear ribonucleoprotein A1/A3 | (RefSeq) UBP1-associated protein 2C (A)	ko03040: Spliceosome	PREDICTED: RNA-binding protein 38-like [Glycine max]	RecName: Full=Probable RNA-binding protein ARP1; AltName: Full=ABA-regulated RNA-binding protein 1 {ECO:0000303|PubMed:23040517};	SubName: Full=Uncharacterized protein {ECO:0000313|EMBL:KRH16743.1, ECO:0000313|EnsemblPlants:GLYMA14G35110.1};	Predicted RNA-binding protein SEB4 (RRM superfamily)	GO:0005634,nucleus; GO:0003729,mRNA binding; GO:0010029,regulation of seed germination; GO:0009737,response to abscisic acid; GO:0009651,response to salt stress; GO:0009414,response to water deprivation	PF00076.22:RNA recognition motif. (a.k.a. RRM, RBD, or RNP domain)
gene-LOC100799859	2.68	2.26	2.69	0.16	0.31	0.71	100	78	96	6	13	28	-2.64105	1.44935e-07	8.89356e-06	down	NC_016089.3	48134127	48135985	-	LOC100799859	and	--	--	cytochrome b561 and DOMON domain-containing protein At2g04850-like precursor [Glycine max]	RecName: Full=Cytochrome b561 and DOMON domain-containing protein At2g04850; AltName: Full=Protein b561A.tha7; Flags: Precursor;	SubName: Full=Uncharacterized protein {ECO:0000313|EMBL:ACU22792.1};	Predicted membrane protein, contains DoH and Cytochrome b-561/ferric reductase transmembrane domains	GO:0016021,integral component of membrane; GO:0046872,metal ion binding; GO:0055114,oxidation-reduction process	PF04526.13:Protein of unknown function (DUF568)
gene-DREB1	57.26	55.52	64.24	102.95	97.28	100.2	1576	1415	1693	2918	2975	2938	0.85689	1.46346e-07	8.96323e-06	false	NC_038250.1	7453774	7454766	-	DREB1	element	K09286 EREBP-like factor | (RefSeq) DREB1, GmDREB1; dehydration responsive element binding protein (A)	--	dehydration responsive element binding protein [Glycine max]	RecName: Full=Ethylene-responsive transcription factor RAP2-1; AltName: Full=Protein RELATED TO APETALA2 1;	SubName: Full=AP2-EREBP transcription factor {ECO:0000313|EMBL:ALA09112.1}; SubName: Full=Dehydration responsive element binding protein {ECO:0000313|EMBL:AAP47161.1};	--	GO:0005634,nucleus; GO:0003677,DNA binding; GO:0003700,DNA-binding transcription factor activity; GO:0009873,ethylene-activated signaling pathway; GO:0045893,positive regulation of transcription, DNA-templated; GO:0009409,response to cold; GO:0009414,response to water deprivation; GO:0006351,transcription, DNA-templated	PF00847.20:AP2 domain
gene-LOC100812974	6.81	6.06	6.28	10.56	11.6	10.39	671	553	593	1072	1270	1091	0.857331	1.46638e-07	8.96421e-06	false	NC_038251.1	15791185	15795290	+	LOC100812974	protein_coding	K14497 protein phosphatase 2C [EC:3.1.3.16] | (RefSeq) probable protein phosphatase 2C 50 (A)	ko04016: MAPK signaling pathway - plant; ko04075: Plant hormone signal transduction	PREDICTED: probable protein phosphatase 2C 50 isoform X1 [Glycine max]	RecName: Full=Probable protein phosphatase 2C 6; Short=OsPP2C06; EC=3.1.3.16;	SubName: Full=Uncharacterized protein {ECO:0000313|EMBL:KRH12449.1, ECO:0000313|EnsemblPlants:GLYMA15G18851.1};	Serine/threonine protein phosphatase	GO:0046872,metal ion binding; GO:0004722,protein serine/threonine phosphatase activity	PF00481.21:Protein phosphatase 2C
gene-LOC100500123	15.98	16.32	21.92	6.67	5.85	8.72	647	612	850	278	263	376	-1.26939	1.50852e-07	9.20453e-06	down	NC_016089.3	48519448	48539683	-	LOC100500123	gbkey=Gene	--	--	uncharacterized protein LOC100500123 [Glycine max]	--	SubName: Full=Uncharacterized protein {ECO:0000313|EMBL:KHN29887.1};	--	--	--
gene-LOC100170674	55.54	135.06	106.79	9.21	12.51	31.64	2945	6632	5422	503	737	1787	-2.42691	1.52452e-07	9.28474e-06	down	NC_016088.3	49049390	49052277	-	LOC100170674	8'-hydroxylase	K09843 (+)-abscisic acid 8'-hydroxylase [EC:1.14.13.93] | (RefSeq) abscisic acid 8'-hydroxylase (A)	ko00906: Carotenoid biosynthesis	abscisic acid 8'-hydroxylase [Glycine max]	RecName: Full=Abscisic acid 8'-hydroxylase 1; Short=ABA 8'-hydroxylase 1; EC=1.14.13.93; AltName: Full=Cytochrome P450 707A1;	SubName: Full=Uncharacterized protein {ECO:0000313|EMBL:KRH76457.1, ECO:0000313|EnsemblPlants:GLYMA01G35660.1};	Cytochrome P450 CYP4/CYP19/CYP26 subfamilies	GO:0016021,integral component of membrane; GO:0010295,(+)-abscisic acid 8'-hydroxylase activity; GO:0020037,heme binding; GO:0005506,iron ion binding; GO:0046345,abscisic acid catabolic process; GO:0016132,brassinosteroid biosynthetic process; GO:0010268,brassinosteroid homeostasis; GO:0016125,sterol metabolic process	PF00067.22:Cytochrome P450
gene-LOC102666150	0.08	0.08	0.08	2.2	1.16	1.14	2	2	2	58	33	31	4.32205	1.56236e-07	9.49738e-06	up	NC_016089.3	18686635	18693360	+	LOC102666150	lncRNA	--	--	--	--	--	--	--	--
gene-LOC100789537	4.15	4.1	2.31	0.68	1.04	1.17	259	237	138	44	72	78	-1.78795	1.60139e-07	9.71326e-06	down	NC_038256.1	42518385	42521347	+	LOC100789537	protein_coding	K14491 two-component response regulator ARR-B family | (RefSeq) two-component response regulator ARR12-like (A)	ko04075: Plant hormone signal transduction	PREDICTED: uncharacterized protein LOC100789537 [Glycine max]	RecName: Full=Transcription factor HHO3 {ECO:0000305}; AltName: Full=MYB-domain transcription factor HHO3 {ECO:0000305}; AltName: Full=Protein HRS1 HOMOLOG 3 {ECO:0000305};	SubName: Full=Uncharacterized protein {ECO:0000313|EMBL:KRG92028.1, ECO:0000313|EnsemblPlants:GLYMA20G32770.1};	--	GO:0005634,nucleus; GO:0003677,DNA binding; GO:0003700,DNA-binding transcription factor activity; GO:0006355,regulation of transcription, DNA-templated; GO:0006351,transcription, DNA-templated	PF00249.31:Myb-like DNA-binding domain
gene-MYB175	47.18	42.77	48.93	87.16	82.9	76.9	2019	1695	2005	3841	3942	3506	0.92731	1.60384e-07	9.71326e-06	false	NC_038253.1	7393359	7395540	+	MYB175	factor	--	--	MYB transcription factor MYB173 [Glycine max]	RecName: Full=Transcription factor MYB1R1; AltName: Full=Myb-related protein R1 {ECO:0000303|PubMed:21030505}; Short=StMYB1R-1 {ECO:0000303|PubMed:21030505};	SubName: Full=Uncharacterized protein {ECO:0000313|EnsemblPlants:GLYMA17G10250.2};	--	GO:0005829,cytosol; GO:0005634,nucleus; GO:0003677,DNA binding; GO:0006355,regulation of transcription, DNA-templated; GO:0006351,transcription, DNA-templated	PF00249.31:Myb-like DNA-binding domain
gene-LOC100811457	1.49	1.1	1.47	2.93	3.66	2.81	156	107	148	316	426	314	1.29894	1.6249e-07	9.82251e-06	up	NC_038248.1	38408945	38415422	+	LOC100811457	protein_coding	K16240 protein suppressor of PHYA-105 1 | (RefSeq) protein SPA1-RELATED 2-like (A)	ko04712: Circadian rhythm - plant	PREDICTED: protein SPA1-RELATED 3-like isoform X1 [Glycine max]	RecName: Full=Protein SPA1-RELATED 3;	SubName: Full=Uncharacterized protein {ECO:0000313|EMBL:KRH27247.1};	--	GO:0005634,nucleus; GO:0005524,ATP binding; GO:0042802,identical protein binding; GO:0004672,protein kinase activity; GO:0009585,red, far-red light phototransduction	PF00400.32:WD domain, G-beta repeat
gene-LOC100777424	52.08	58.18	65.57	122.82	99.53	114.78	2656	2748	3202	6450	5640	6236	1.03592	1.64187e-07	9.90668e-06	up	NC_038255.1	41361997	41367126	-	LOC100777424	protein_coding	--	--	PREDICTED: uncharacterized protein LOC100777424 [Glycine max]	--	SubName: Full=Uncharacterized protein {ECO:0000313|EMBL:KRG95472.1, ECO:0000313|EnsemblPlants:GLYMA19G33580.1};	--	--	--
gene-LOC100812906	0.63	0.62	0.71	0	0.07	0.05	38	35	41	0	5	3	-3.92733	1.64552e-07	9.91028e-06	down	NC_038256.1	47690258	47693330	+	LOC100812906	protein_coding	K14638 solute carrier family 15 (peptide/histidine transporter), member 3/4 | (RefSeq) protein NRT1/ PTR FAMILY 7.1-like (A)	--	PREDICTED: protein NRT1/ PTR FAMILY 7.1-like isoform X1 [Glycine max]	RecName: Full=Protein NRT1/ PTR FAMILY 7.1; Short=AtNPF7.1;	SubName: Full=Uncharacterized protein {ECO:0000313|EMBL:KRG93083.1, ECO:0000313|EnsemblPlants:GLYMA20G39150.2};	H+/oligopeptide symporter	GO:0016021,integral component of membrane; GO:0022857,transmembrane transporter activity	PF00854.21:POT family
gene-LOC100794651	1.74	0.59	0.88	0	0.05	0.1	95	30	46	0	3	6	-4.3363	1.65238e-07	9.93323e-06	down	NC_038242.1	8116014	8120909	-	LOC100794651	protein_coding	K12741 heterogeneous nuclear ribonucleoprotein A1/A3 | (RefSeq) UBP1-associated protein 2C (A)	ko03040: Spliceosome	PREDICTED: RNA-binding protein 38-like isoform X2 [Glycine max]	RecName: Full=Probable RNA-binding protein ARP1; AltName: Full=ABA-regulated RNA-binding protein 1 {ECO:0000303|PubMed:23040517};	SubName: Full=Uncharacterized protein {ECO:0000313|EMBL:KRH53045.1, ECO:0000313|EnsemblPlants:GLYMA06G10746.2};	Predicted RNA-binding protein SEB4 (RRM superfamily)	GO:0005634,nucleus; GO:0003729,mRNA binding; GO:0010029,regulation of seed germination; GO:0009737,response to abscisic acid; GO:0009651,response to salt stress; GO:0009414,response to water deprivation	PF00076.22:RNA recognition motif. (a.k.a. RRM, RBD, or RNP domain)
gene-LOC100782521	3.22	3.53	3.57	5.87	6.41	6.39	173	176	184	325	383	366	0.944035	1.65609e-07	9.93718e-06	false	NC_016088.3	54475953	54479682	+	LOC100782521	protein_coding	--	--	PREDICTED: transmembrane protein 64-like isoform X1 [Glycine max]	--	SubName: Full=Uncharacterized protein {ECO:0000313|EMBL:KRH77439.1, ECO:0000313|EnsemblPlants:GLYMA01G42270.1};	--	GO:0016021,integral component of membrane	PF09335.11:SNARE associated Golgi protein
gene-LOC100804561	3.94	10.77	3.78	1.14	0.63	1.06	168	425	154	50	30	48	-2.60412	1.66501e-07	9.96477e-06	down	NC_038249.1	37205109	37206645	-	LOC100804561	protein_coding	--	--	PREDICTED: epidermis-specific secreted glycoprotein EP1-like [Glycine max]	RecName: Full=EP1-like glycoprotein 3 {ECO:0000303|PubMed:15276441}; AltName: Full=Curculin-like (Mannose-binding) lectin family protein {ECO:0000303|PubMed:23738689}; AltName: Full=Putative receptor-like protein kinase-like protein {ECO:0000303|PubMed:12833529}; Flags: Precursor;	SubName: Full=Uncharacterized protein {ECO:0000313|EMBL:KRH21971.1, ECO:0000313|EnsemblPlants:GLYMA13G34520.1};	--	GO:0048046,apoplast; GO:0005618,cell wall; GO:0005829,cytosol; GO:0005794,Golgi apparatus; GO:0009505,plant-type cell wall; GO:0005774,vacuolar membrane; GO:0030246,carbohydrate binding	PF01453.24:D-mannose binding lectin
gene-LOC100803846	6.35	6.02	6.49	1.69	3.03	2.8	515	452	504	141	273	242	-1.25104	1.66682e-07	9.96477e-06	down	--	--	--	--	--	--	--	--
gene-LOC100812711	4.76	4.08	3.16	0.23	0.95	0.83	140	111	89	7	31	26	-2.5095	1.68522e-07	1.00563e-05	down	NC_038247.1	1665229	1667125	-	LOC100812711	PIP1-2-like	K09872 aquaporin PIP | (RefSeq) probable aquaporin PIP1-2-like (A)	--	uncharacterized protein LOC100812711 [Glycine max]	RecName: Full=Probable aquaporin PIP1-2; AltName: Full=OsPIP1;2; AltName: Full=Plasma membrane intrinsic protein 1-2;	SubName: Full=Uncharacterized protein {ECO:0000313|EMBL:ACU22115.1};	Aquaporin (major intrinsic protein family)	GO:0005887,integral component of plasma membrane; GO:0015250,water channel activity; GO:0034220,ion transmembrane transport	PF00230.20:Major intrinsic protein
gene-LOC100794930	2.38	2.76	1.97	0.44	0.57	0.56	68	73	54	13	18	17	-2.09402	1.70034e-07	1.01279e-05	down	NC_016090.3	33997080	33998788	+	LOC100794930	protein_coding	K13422 transcription factor MYC2 | (RefSeq) transcription factor MYC2 (A)	ko04016: MAPK signaling pathway - plant; ko04075: Plant hormone signal transduction	PREDICTED: transcription factor bHLH106-like [Glycine max]	RecName: Full=Transcription factor bHLH106; AltName: Full=Basic helix-loop-helix protein 106; Short=AtbHLH106; Short=bHLH 106; AltName: Full=Transcription factor EN 56; AltName: Full=bHLH transcription factor bHLH106;	SubName: Full=Uncharacterized protein {ECO:0000313|EnsemblPlants:GLYMA03G28150.2};	Aryl-hydrocarbon receptor nuclear translocator	GO:0009941,chloroplast envelope; GO:0005634,nucleus; GO:0003677,DNA binding; GO:0003700,DNA-binding transcription factor activity; GO:0046983,protein dimerization activity; GO:0042538,hyperosmotic salinity response; GO:0006355,regulation of transcription, DNA-templated; GO:0006351,transcription, DNA-templated	PF00010.26:Helix-loop-helix DNA-binding domain
gene-BZIP125	6.41	8.96	5.24	1.07	2.27	2.1	221	286	173	38	87	77	-1.84639	1.70401e-07	1.01312e-05	down	NC_016091.3	815604	816846	-	BZIP125	factor	K09060 plant G-box-binding factor | (RefSeq) BZIP101; transcription factor HBP-1a (A)	--	bZIP transcription factor bZIP125 [Glycine max]	RecName: Full=bZIP transcription factor 11 {ECO:0000305}; Short=AtbZIP11 {ECO:0000303|PubMed:11906833}; AltName: Full=G-box-binding factor 6 {ECO:0000303|Ref.3}; AltName: Full=bZIP transcription factor ATB2 {ECO:0000303|PubMed:9620274};	SubName: Full=BZIP transcription factor bZIP125 {ECO:0000313|EMBL:ABI34667.1};	--	GO:0005634,nucleus; GO:0003700,DNA-binding transcription factor activity; GO:0046982,protein heterodimerization activity; GO:0043565,sequence-specific DNA binding; GO:0017148,negative regulation of translation; GO:0045893,positive regulation of transcription, DNA-templated; GO:0009744,response to sucrose; GO:0080149,sucrose induced translational repression; GO:0006351,transcription, DNA-templated	PF00170.21:bZIP transcription factor
gene-GMP1	102.27	103.25	111.51	51.09	63.7	66.76	4150	3880	4333	2135	2872	2886	-0.721727	1.74433e-07	1.0352e-05	false	NC_038250.1	5409914	5413057	-	GMP1	1-like	K00966 mannose-1-phosphate guanylyltransferase [EC:2.7.7.13] | (RefSeq) GMP1; mannose-1-phosphate guanylyltransferase 1-like (A)	ko00051: Fructose and mannose metabolism; ko00520: Amino sugar and nucleotide sugar metabolism	mannose-1-phosphate guanylyltransferase 1-like [Glycine max]	RecName: Full=Mannose-1-phosphate guanylyltransferase 1; EC=2.7.7.13; AltName: Full=GDP-mannose pyrophosphorylase 1; AltName: Full=Protein CYTOKINESIS DEFECTIVE 1; AltName: Full=Protein EMBRYO DEFECTIVE 101; AltName: Full=Protein HYPERSENSITIVE TO AMMONIUM ION 1; AltName: Full=Protein SENSITIVE TO OZONE 1; AltName: Full=Protein VITAMIN C DEFECTIVE 1;	SubName: Full=GDP-D-mannose pyrophosphorylase {ECO:0000313|EMBL:ACX37458.1}; EC=2.7.7.22 {ECO:0000313|EMBL:ACX37458.1};	GDP-mannose pyrophosphorylase/mannose-1-phosphate guanylyltransferase	GO:0005829,cytosol; GO:0005634,nucleus; GO:0005525,GTP binding; GO:0004475,mannose-1-phosphate guanylyltransferase activity; GO:0030244,cellulose biosynthetic process; GO:0042742,defense response to bacterium; GO:0009298,GDP-mannose biosynthetic process; GO:0019853,L-ascorbic acid biosynthetic process; GO:0060359,response to ammonium ion; GO:0009408,response to heat; GO:0009753,response to jasmon…	PF00483.23:Nucleotidyl transferase
gene-LOC100804350	23.52	26.33	25.33	6.55	11.68	6.03	736	763	759	211	406	201	-1.54232	1.77096e-07	1.04909e-05	down	NC_038247.1	3719213	3721358	-	LOC100804350	gbkey=Gene	K00430 peroxidase [EC:1.11.1.7] | (RefSeq) peroxidase 51-like (A)	ko00940: Phenylpropanoid biosynthesis	uncharacterized protein LOC100804350 precursor [Glycine max]	RecName: Full=Peroxidase 51; Short=Atperox P51; EC=1.11.1.7; AltName: Full=ATP37; Flags: Precursor;	RecName: Full=Peroxidase {ECO:0000256|RuleBase:RU362060, ECO:0000256|SAAS:SAAS00709852}; EC=1.11.1.7 {ECO:0000256|RuleBase:RU362060, ECO:0000256|SAAS:SAAS00709852};	--	GO:0005576,extracellular region; GO:0020037,heme binding; GO:0046872,metal ion binding; GO:0004601,peroxidase activity; GO:0042744,hydrogen peroxide catabolic process; GO:0006979,response to oxidative stress; GO:0009651,response to salt stress	PF00141.23:Peroxidase
gene-WRKY30	2.89	8.97	4.66	0.73	0.74	1.31	112	322	173	29	32	54	-2.4939	1.79546e-07	1.06167e-05	down	NC_038253.1	37512528	37517614	+	WRKY30	factor	K18834 WRKY transcription factor 1 | (RefSeq) WRKY transcription factor 1-like (A)	ko04626: Plant-pathogen interaction	PREDICTED: probable WRKY transcription factor 40 isoform X1 [Glycine max]	RecName: Full=Probable WRKY transcription factor 40; AltName: Full=WRKY DNA-binding protein 40;	SubName: Full=Uncharacterized protein {ECO:0000313|EMBL:KRH05350.1, ECO:0000313|EnsemblPlants:GLYMA17G33891.1};	--	GO:0005634,nucleus; GO:0003700,DNA-binding transcription factor activity; GO:0043565,sequence-specific DNA binding; GO:0044212,transcription regulatory region DNA binding; GO:0042742,defense response to bacterium; GO:0050832,defense response to fungus; GO:0045892,negative regulation of transcription, DNA-templated; GO:0031347,regulation of defense response; GO:0010200,response to chitin; GO:00022…	PF03106.15:WRKY DNA -binding domain
gene-LOC100815449	0.91	0.69	0.81	2.04	2.1	1.77	85	60	72	196	218	176	1.38835	1.80706e-07	1.06659e-05	up	NC_038243.1	41075055	41080396	+	LOC100815449	protein_coding	--	--	PREDICTED: uncharacterized protein LOC100815449 [Glycine max]	--	SubName: Full=Uncharacterized protein {ECO:0000313|EMBL:KRH50586.1, ECO:0000313|EnsemblPlants:GLYMA07G35770.2};	--	GO:0022625,cytosolic large ribosomal subunit; GO:0016021,integral component of membrane; GO:0003723,RNA binding; GO:0003735,structural constituent of ribosome; GO:0042254,ribosome biogenesis; GO:0006412,translation	PF07891.12:Protein of unknown function (DUF1666)
gene-AAH	16.92	17.6	19.01	28.62	30.55	28.28	1094	1054	1177	1906	2195	1948	0.800563	1.89713e-07	1.11772e-05	false	NC_038251.1	13142264	13147896	-	AAH	gbkey=Gene	K02083 allantoate deiminase [EC:3.5.3.9] | (RefSeq) AAH; allantoate amidohydrolase (A)	ko00230: Purine metabolism	allantoate amidohydrolase [Glycine max]	RecName: Full=Allantoate deiminase 1 {ECO:0000305}; EC=3.5.3.9 {ECO:0000269|PubMed:18065556}; AltName: Full=Allantoate amidohydrolase 1 {ECO:0000303|PubMed:23940254}; Short=GmAAH1 {ECO:0000303|PubMed:23940254}; Flags: Precursor;	SubName: Full=Allantoate deiminase, chloroplastic {ECO:0000313|EMBL:KHN47732.1}; EC=3.5.1.- {ECO:0000313|EMBL:KHN47732.1};	--	GO:0005783,endoplasmic reticulum; GO:0047652,allantoate deiminase activity; GO:0046872,metal ion binding; GO:0008237,metallopeptidase activity; GO:0006144,purine nucleobase metabolic process	PF01546.28:Peptidase family M20/M25/M40
gene-LOC100812468	12.21	11.4	14.25	2.3	5.33	3.07	340	294	380	66	165	91	-1.74316	1.92787e-07	1.13379e-05	down	NC_038245.1	46747646	46749587	+	LOC100812468	protein_coding	--	--	Cyclin-U4-1 [Glycine soja]	RecName: Full=Cyclin-U4-1; Short=CycU4;1; AltName: Full=Cyclin-P4.1; Short=CycP4;1;	SubName: Full=Cyclin-U4-1 {ECO:0000313|EMBL:KHN22156.1};	Cyclin	GO:0019901,protein kinase binding; GO:0007049,cell cycle; GO:0051301,cell division; GO:0000079,regulation of cyclin-dependent protein serine/threonine kinase activity	PF08613.11:Cyclin
gene-LOC100305566	282.66	300.11	295.37	150.12	143.27	121.01	6495	6386	6499	3552	3658	2962	-0.983201	1.93718e-07	1.1372e-05	false	NC_016091.3	9902404	9903922	-	LOC100305566	Ole	--	--	putative pollen Ole e 1 allergen and extensin family protein precursor [Glycine max]	RecName: Full=Protein DOWNSTREAM OF FLC; Short=AtDFC; AltName: Full=Pollen allergen-like protein; Flags: Precursor;	SubName: Full=Pollen-specific protein C13 {ECO:0000313|EMBL:KHN19737.1};	--	GO:0005615,extracellular space	PF01190.17:Pollen proteins Ole e I like
gene-LOC102659505	7.17	4.47	5.29	0.48	0.35	1.54	201	116	142	14	11	46	-2.77544	1.94971e-07	1.14249e-05	down	NC_038250.1	3463094	3464828	+	LOC102659505	protein_coding	--	--	PREDICTED: uncharacterized protein LOC102659505 [Glycine max]	RecName: Full=Inactive protein RESTRICTED TEV MOVEMENT 2; AltName: Full=Inactive restricted tobacco etch virus movement protein 2;	SubName: Full=Uncharacterized protein {ECO:0000313|EnsemblPlants:GLYMA14G04980.2};	Molecular chaperone (small heat-shock protein Hsp26/Hsp42)	GO:0016021,integral component of membrane; GO:0005886,plasma membrane; GO:0006952,defense response	PF00011.21:Hsp20/alpha crystallin family
gene-LOC100811711	5.66	6.78	7.88	2.12	2.98	2.46	210	233	280	81	123	97	-1.34051	1.95563e-07	1.1439e-05	down	NC_038251.1	424344	429381	+	LOC100811711	protein_coding	--	--	PREDICTED: uncharacterized protein LOC100811711 [Glycine max]	--	SubName: Full=Uncharacterized protein {ECO:0000313|EMBL:KRH09676.1, ECO:0000313|EnsemblPlants:GLYMA15G00710.1};	--	--	PF17675.1:Apg6 coiled-coil region
gene-LOC102660301	8.99	23.59	12.69	1.77	3.38	4.08	242	588	327	49	101	117	-2.22493	1.97237e-07	1.15163e-05	down	NC_016089.3	43963182	43966642	+	LOC102660301	protein_coding	--	--	PREDICTED: uncharacterized protein LOC102660301 [Glycine max]	--	SubName: Full=Uncharacterized protein {ECO:0000313|EMBL:KRH73108.1, ECO:0000313|EnsemblPlants:GLYMA02G41972.1};	--	--	--
gene-LOC100783822	17.36	32.28	23.32	3.96	6.23	9.83	1212	2087	1559	285	483	731	-1.80208	2.01829e-07	1.17633e-05	down	NC_038254.1	56777072	56784217	+	LOC100783822	protein_coding	K03283 heat shock 70kDa protein 1/2/6/8 | (RefSeq) heat shock cognate 70 kDa protein 2-like (A)	ko03040: Spliceosome; ko04141: Protein processing in endoplasmic reticulum; ko04144: Endocytosis	PREDICTED: heat shock cognate 70 kDa protein 2-like [Glycine max]	RecName: Full=Heat shock cognate 70 kDa protein;	SubName: Full=Uncharacterized protein {ECO:0000313|EMBL:KRH01610.1, ECO:0000313|EnsemblPlants:GLYMA18G52480.1};	Molecular chaperones HSP70/HSC70, HSP70 superfamily	GO:0005524,ATP binding	PF00012.20:Hsp70 protein
gene-LCL1	5.67	5.29	5.41	7.67	9.98	9.52	529	457	483	737	1035	946	0.815639	2.02656e-07	1.17903e-05	false	NC_038252.1	1526132	1539604	-	LCL1	hypocotyl	K12133 MYB-related transcription factor LHY | (RefSeq) LCL1, MYB186; late elongated hypocotyl and circadian clock associated-1-like protein 1 (A)	ko04712: Circadian rhythm - plant	late elongated hypocotyl and circadian clock associated-1-like protein 1 [Glycine max]	RecName: Full=Protein LHY {ECO:0000303|PubMed:9657154}; AltName: Full=MYB-related transcription factor LHY {ECO:0000303|PubMed:9657154}; AltName: Full=Protein LATE ELONGATED HYPOCOTYL {ECO:0000303|PubMed:9657154};	SubName: Full=Uncharacterized protein {ECO:0000313|EMBL:KRH06337.1, ECO:0000313|EnsemblPlants:GLYMA16G01980.6};	Zuotin and related molecular chaperones (DnaJ superfamily), contains DNA-binding domains	GO:0005634,nucleus; GO:0003700,DNA-binding transcription factor activity; GO:0044212,transcription regulatory region DNA binding; GO:0007623,circadian rhythm; GO:0048574,long-day photoperiodism, flowering; GO:0042754,negative regulation of circadian rhythm; GO:0043433,negative regulation of DNA-binding transcription factor activity; GO:0042752,regulation of circadian rhythm; GO:0006355,regulation…	PF00249.31:Myb-like DNA-binding domain
gene-LOC100778751	72.04	65.24	65.98	26.43	37.29	26.36	1252	1050	1098	473	720	488	-1.08448	2.03953e-07	1.18446e-05	down	NC_038244.1	16957490	16958116	+	LOC100778751	protein_coding	--	--	PREDICTED: uncharacterized protein LOC100778751 [Glycine max]	--	SubName: Full=Uncharacterized protein {ECO:0000313|EMBL:KHN47788.1};	--	--	--
gene-AOC6	55.13	42.2	62.32	13.16	11.81	24.64	1542	1093	1669	379	367	734	-1.61648	2.05416e-07	1.19083e-05	down	NC_038254.1	56187677	56189255	+	AOC6	cyclase	K10525 allene oxide cyclase [EC:5.3.99.6] | (RefSeq) AOC6; allene oxide cyclase 4, chloroplastic-like (A)	ko00592: alpha-Linolenic acid metabolism	allene oxide cyclase 4, chloroplastic-like [Glycine max]	RecName: Full=Allene oxide cyclase, chloroplastic {ECO:0000303|Ref.1, ECO:0000303|Ref.2}; Short=OsAOC {ECO:0000303|Ref.1}; EC=5.3.99.6 {ECO:0000269|PubMed:23347338}; AltName: Full=Protein COLEOPTILE PHOTOMORPHOGENESIS 2 {ECO:0000303|PubMed:23347338}; AltName: Full=Protein HEBIBA {ECO:0000303|PubMed:14605232}; Flags: Precursor;	SubName: Full=Allene oxide cyclase 6 {ECO:0000313|EMBL:AEE99201.1}; EC=5.3.99.6 {ECO:0000313|EMBL:AEE99201.1};	--	GO:0009507,chloroplast; GO:0046423,allene-oxide cyclase activity; GO:0009734,auxin-activated signaling pathway; GO:0007623,circadian rhythm; GO:0050832,defense response to fungus; GO:0080186,developmental vegetative growth; GO:0009908,flower development; GO:0009864,induced systemic resistance, jasmonic acid mediated signaling pathway; GO:0009695,jasmonic acid biosynthetic process; GO:0048573,phot…	PF06351.11:Allene oxide cyclase
gene-LOC100803901	13.28	9.25	10.23	1.54	4.09	2.81	377	243	278	45	129	85	-1.88333	2.09165e-07	1.2104e-05	down	NC_038244.1	16469763	16471598	+	LOC100803901	gbkey=Gene	K09873 aquaporin TIP | (RefSeq) uncharacterized LOC100306092 (A)	--	aquaporin TIP2-1-like [Glycine max]	RecName: Full=Aquaporin TIP2-1; AltName: Full=Delta-tonoplast intrinsic protein; Short=Delta-TIP; AltName: Full=Tonoplast intrinsic protein 2-1; Short=AtTIP2;1; Contains: RecName: Full=Aquaporin TIP2-1, N-terminally processed;	SubName: Full=Aquaporin TIP2-1 {ECO:0000313|EMBL:KHN05348.1};	Aquaporin (major intrinsic protein family)	GO:0005618,cell wall; GO:0042807,central vacuole; GO:0009507,chloroplast; GO:0009941,chloroplast envelope; GO:0005794,Golgi apparatus; GO:0005887,integral component of plasma membrane; GO:0009505,plant-type cell wall; GO:0009705,plant-type vacuole membrane; GO:0005886,plasma membrane; GO:0009506,plasmodesma; GO:0000326,protein storage vacuole; GO:0005774,vacuolar membrane; GO:0005773,vacuole; GO:…	PF00230.20:Major intrinsic protein
gene-RIN4a	32.89	44.77	41.57	12.26	15.88	21.21	1217	1534	1473	467	653	836	-1.19828	2.10174e-07	1.21408e-05	down	NC_016090.3	23435149	23439040	+	RIN4a	gbkey=Gene	K13456 RPM1-interacting protein 4 | (RefSeq) RIN4a; RIN4a protein (A)	ko04626: Plant-pathogen interaction	RIN4a protein [Glycine max]	RecName: Full=RPM1-interacting protein 4;	SubName: Full=RPM1-interacting protein 4 {ECO:0000313|EMBL:KHN36440.1};	--	GO:0012505,endomembrane system; GO:0019897,extrinsic component of plasma membrane; GO:0016020,membrane; GO:0005886,plasma membrane; GO:0010204,defense response signaling pathway, resistance gene-independent; GO:0009816,defense response to bacterium, incompatible interaction; GO:0034051,negative regulation of plant-type hypersensitive response; GO:0009626,plant-type hypersensitive response; GO:000…	PF05627.11:Cleavage site for pathogenic type III effector avirulence factor Avr
gene-LOC100779376	59.15	49.57	65.74	98.39	102.48	105.48	2738	2125	2914	4690	5271	5201	0.901364	2.14306e-07	1.23514e-05	false	NC_038247.1	9965495	9969476	+	LOC100779376	protein_coding	K10277 lysine-specific demethylase 8 [EC:1.14.11.27] | (RefSeq) putative lysine-specific demethylase JMJD5 (A)	--	PREDICTED: putative lysine-specific demethylase JMJD5 isoform X1 [Glycine max]	RecName: Full=Lysine-specific demethylase JMJ30 {ECO:0000303|PubMed:18713399}; Short=AtJMJ30 {ECO:0000303|PubMed:18713399}; EC=1.14.11.-; AltName: Full=JmjC domain-containing protein 30 {ECO:0000303|PubMed:18713399}; AltName: Full=Jumonji domain-containing protein 5 {ECO:0000303|PubMed:21115819}; Short=AtJMJD5 {ECO:0000303|PubMed:21115819};	SubName: Full=Uncharacterized protein {ECO:0000313|EMBL:KRH29673.1, ECO:0000313|EnsemblPlants:GLYMA11G13911.1};	Uncharacterized conserved protein, contains JmjC domain	GO:0005737,cytoplasm; GO:0005634,nucleus; GO:0051213,dioxygenase activity; GO:0003700,DNA-binding transcription factor activity; GO:0046975,histone methyltransferase activity (H3-K36 specific); GO:0046872,metal ion binding; GO:0007623,circadian rhythm; GO:0009908,flower development; GO:0070544,histone H3-K36 demethylation; GO:0042752,regulation of circadian rhythm	PF13621.6:Cupin-like domain
gene-LOC100819758	44.19	34.21	31.88	3.81	11.27	2.57	2565	1839	1772	228	727	159	-2.55467	2.14579e-07	1.23514e-05	down	NC_038253.1	950428	955236	-	LOC100819758	protein_coding	K19791 iron transport multicopper oxidase | (RefSeq) L-ascorbate oxidase homolog (A)	--	PREDICTED: L-ascorbate oxidase homolog [Glycine max]	RecName: Full=L-ascorbate oxidase homolog; EC=1.10.3.-; Flags: Precursor;	SubName: Full=Uncharacterized protein {ECO:0000313|EMBL:KRH02049.1, ECO:0000313|EnsemblPlants:GLYMA17G01580.1};	Multicopper oxidases	GO:0005576,extracellular region; GO:0005507,copper ion binding; GO:0016491,oxidoreductase activity	PF00394.22:Multicopper oxidase
gene-LOC100817098	1.8	1.16	1.04	0.14	0.24	0.27	87	52	48	7	13	14	-2.53196	2.17106e-07	1.24748e-05	down	NC_038245.1	33354074	33361099	+	LOC100817098	protein_coding	K03327 multidrug resistance protein, MATE family | (RefSeq) protein DETOXIFICATION 34-like (A)	--	PREDICTED: protein DETOXIFICATION 34-like [Glycine max]	RecName: Full=Protein DETOXIFICATION 34 {ECO:0000303|PubMed:11739388}; Short=AtDTX34 {ECO:0000303|PubMed:11739388}; AltName: Full=Multidrug and toxic compound extrusion protein 34 {ECO:0000305}; Short=MATE protein 34 {ECO:0000305};	RecName: Full=Protein DETOXIFICATION {ECO:0000256|RuleBase:RU004914}; AltName: Full=Multidrug and toxic compound extrusion protein {ECO:0000256|RuleBase:RU004914};	Uncharacterized membrane protein, predicted efflux pump	GO:0016021,integral component of membrane; GO:0015297,antiporter activity; GO:0015238,drug transmembrane transporter activity; GO:0006855,drug transmembrane transport	PF01554.18:MatE
gene-LOC100798894	20.58	25.5	28.55	162.4	56.29	84.82	563	646	748	4575	1711	2472	2.15088	2.18082e-07	1.25088e-05	up	NC_038249.1	31904592	31905907	-	LOC100798894	protein_coding	--	--	PREDICTED: uncharacterized protein LOC100798894 [Glycine max]	--	SubName: Full=Uncharacterized protein {ECO:0000313|EMBL:KRH20860.1, ECO:0000313|EnsemblPlants:GLYMA13G27510.3};	--	--	PF04520.13:Senescence regulator
gene-LOC100792750	37.18	47.34	40.94	9.07	17.85	18.61	2926	3450	3085	735	1561	1560	-1.39419	2.19791e-07	1.25846e-05	down	NC_038250.1	1229681	1236595	-	LOC100792750	protein_coding	K01126 glycerophosphoryl diester phosphodiesterase [EC:3.1.4.46] | (RefSeq) glycerophosphodiester phosphodiesterase GDPD6 (A)	ko00564: Glycerophospholipid metabolism	PREDICTED: glycerophosphodiester phosphodiesterase GDPDL1-like [Glycine max]	RecName: Full=Glycerophosphodiester phosphodiesterase GDPDL1 {ECO:0000305}; EC=3.1.4.46 {ECO:0000269|PubMed:21323773}; AltName: Full=Glycerophosphodiester phosphodiesterase-like 1 {ECO:0000303|PubMed:21323773}; Short=ATGDPDL1 {ECO:0000303|PubMed:21323773}; AltName: Full=Glycerophosphodiesterase-like 3 {ECO:0000303|PubMed:18718934}; AltName: Full=Protein SHV3-LIKE 2 {ECO:0000303|PubMed:18718934}; …	SubName: Full=Uncharacterized protein {ECO:0000313|EMBL:KRH14296.1, ECO:0000313|EnsemblPlants:GLYMA14G02070.1};	Glycerophosphoryl diester phosphodiesterase	GO:0031225,anchored component of membrane; GO:0005886,plasma membrane; GO:0005509,calcium ion binding; GO:0008889,glycerophosphodiester phosphodiesterase activity; GO:0006071,glycerol metabolic process; GO:0006629,lipid metabolic process	PF03009.17:Glycerophosphoryl diester phosphodiesterase family
gene-LOC100811100	1.63	2.22	1.21	0.06	0.27	0.19	49	62	35	2	9	6	-3.19537	2.25208e-07	1.28721e-05	down	NC_038255.1	42864871	42867572	-	LOC100811100	hydrolase	K12742 isoprene synthase [EC:4.2.3.27] | (RefSeq) tricyclene synthase EBOS, chloroplastic-like (A)	ko00900: Terpenoid backbone biosynthesis	haloacid dehalogenase-like hydrolase precursor [Glycine max]	RecName: Full=Acid phosphatase 1; EC=3.1.3.2; AltName: Full=Apase-1(1); Flags: Precursor;	SubName: Full=Uncharacterized protein {ECO:0000313|EMBL:KRG95720.1, ECO:0000313|EnsemblPlants:GLYMA19G35090.1};	--	GO:0003993,acid phosphatase activity	PF03767.14:HAD superfamily, subfamily IIIB (Acid phosphatase)
gene-LOC100806513	3.49	4.92	2.49	0.59	0.55	1.17	154	201	105	27	27	55	-2.15902	2.28908e-07	1.30606e-05	down	NC_038249.1	41666976	41668750	-	LOC100806513	protein_coding	--	--	PREDICTED: arp2/3 complex-activating protein rickA [Glycine max]	--	SubName: Full=Uncharacterized protein {ECO:0000313|EMBL:KRH22835.1, ECO:0000313|EnsemblPlants:GLYMA13G39690.1};	--	--	PF07795.11:Protein of unknown function (DUF1635)
gene-LOC100810763	15.06	15.02	13.5	5.94	8.44	7.67	1061	980	911	431	661	576	-0.899075	2.3601e-07	1.34422e-05	false	NC_038241.1	7308309	7313687	+	LOC100810763	protein_coding	K23872 putative homogalacturonan methyltransferase [EC:2.1.1.-] | (RefSeq) probable methyltransferase PMT13 (A)	--	PREDICTED: probable methyltransferase PMT14 [Glycine max]	RecName: Full=Probable methyltransferase PMT14; EC=2.1.1.-;	SubName: Full=Uncharacterized protein {ECO:0000313|EMBL:KRH57576.1, ECO:0000313|EnsemblPlants:GLYMA05G06050.3};	--	GO:0005737,cytoplasm; GO:0005768,endosome; GO:0005794,Golgi apparatus; GO:0000139,Golgi membrane; GO:0016021,integral component of membrane; GO:0009505,plant-type cell wall; GO:0005802,trans-Golgi network; GO:0005774,vacuolar membrane; GO:0008757,S-adenosylmethionine-dependent methyltransferase activity; GO:0032259,methylation	PF03141.16:Putative S-adenosyl-L-methionine-dependent methyltransferase
[truncated: 32,008 more rows]
