# Supplementary material for: Mepiquat chloride inhibits soybean growth but improves drought resistance
Source: Front Plant Sci. 2022 Sep 6;13:982415. doi: 10.3389/fpls.2022.982415 (PMC9486081; doi:10.3389/fpls.2022.982415)
Supplement: Supplementary file 1 [file Data_Sheet_1.ZIP › Additional file/Table S1.xlsx]

## Sheet: Sheet1
Index	Formula	Compounds	Class I	Class II	CAS	Level	44CK-1	44CK-2	44CK-3	44DPC-1	44DPC-2	44DPC-3	VIP	p_value	FDR	Fold_Change	Log2FC	Type
pmb1096	C8H7N	Indole	Alkaloids	Plumerane	120-72-9	1	29701	25316	21967	15251	15310	6793.8	1.32883	0.0235636	0.340613	0.485228	-1.04326	down
pme0195	C3H7NO2S	L-Cysteine	Amino acids and derivatives	Amino acids and derivatives	52-90-4	3	25215	21010	24632	13037	6184.8	15408	1.31624	0.0316888	0.340613	0.488728	-1.0329	down
MWS1882	C4H7NO4	Iminodiacetic acid	Organic acids	Organic acids	142-73-4	2	98028	184830	122360	71991	59468	52196	1.42757	0.0973474	0.369853	0.453225	-1.1417	down
mws0219	C4H7NO4	L-Aspartic Acid	Amino acids and derivatives	Amino acids and derivatives	56-84-8	1	835700	1664300	1082000	471990	498160	333240	1.46566	0.0848975	0.367077	0.363872	-1.4585	down
MWS4414	C6H8O4	trans-2-Butene-1,4-dicarboxylic Acid	Organic acids	Organic acids	4436-74-2	2	111830	148170	108450	41371	78042	47139	1.45197	0.0173088	0.33297	0.452034	-1.1455	down
Lmbn001676	C6H10O4	3-Hydroxy-3-Methyl-2-Oxopentanoic Acid	Organic acids	Organic acids	-	3	32710	52170	44905	19070	29715	12802	1.32113	0.0400805	0.340613	0.474531	-1.07543	down
mws0262	C4H6O6	L-Tartaric acid	Organic acids	Organic acids	87-69-4	3	368960	330920	397390	1004400	978030	1673000	1.56118	0.0633327	0.347322	3.33139	1.73612	up
pme0256	C5H4N4O2	Xanthine	Nucleotides and derivatives	Nucleotides and derivatives	69-89-6	3	152260	67823	99310	217570	280950	435600	1.40642	0.0723453	0.347322	2.92467	1.54828	up
mws0854	C6H12O5	Rhamnose*	Others	Saccharides and Alcohols	3615-41-6	3	154080	119720	173760	79075	57937	75971	1.50737	0.0250726	0.340613	0.475876	-1.07134	down
pme3968	C6H7N5O	7-Methylguanine	Nucleotides and derivatives	Nucleotides and derivatives	578-76-7	1	254490	273220	291770	142630	143360	92599	1.51834	0.00331696	0.286041	0.461987	-1.11408	down
mws0260	C6H14N4O2	L-Arginine	Amino acids and derivatives	Amino acids and derivatives	74-79-3	1	17254000	15583000	10867000	9465600	7834000	2046500	1.15149	0.0529123	0.343681	0.442662	-1.17572	down
MWSmce690	C6H8O6	Erythorbic acid	Others	Vitamin	89-65-6	1	106200	406090	267170	9	9	9	1.626	0.0955516	0.369853	3.46394e-05	-14.8172	down
NK10251888	C8H18N4O2	NG,NG-Dimethyl-L-arginine	Amino acids and derivatives	Amino acids and derivatives	30315-93-6	1	260720	289390	251590	149970	137170	110530	1.57276	0.0011638	0.18255	0.496033	-1.01149	down
pmb0818	C11H11NO3	Methoxyindoleacetic acid	Alkaloids	Plumerane	3471-31-6	3	926720	855210	606480	473880	491790	196060	1.26656	0.0399705	0.340613	0.486403	-1.03978	down
Zmyn000108	C6H10O8	D-Saccharic acid	Others	Saccharides and Alcohols	87-73-0	1	723690	1189200	751100	454610	451370	165430	1.30012	0.0506438	0.343681	0.402182	-1.31408	down
mws0863	C5H11O7P	2-Deoxyribose-5'-phosphate	Nucleotides and derivatives	Nucleotides and derivatives	102916-66-5	3	98820	115780	158970	384190	319300	284750	1.56991	0.00693156	0.286041	2.64539	1.40348	up
mws4057	C15H10O4	7,4'-Dihydroxyflavone	Flavonoids	Flavones	2196-14-7	1	1264800	2239600	1538500	563830	386840	463000	1.55194	0.0491895	0.340613	0.280329	-1.83481	down
Hmlp005443	C15H10O4	6,7-Dihydroxyflavone	Flavonoids	Flavones	38183-04-9	2	705400	1166900	776150	320650	172020	225490	1.53325	0.0370352	0.340613	0.271162	-1.88277	down
mws1405	C15H8O5	Coumestrol	Lignans and Coumarins	Coumarins	479-13-0	1	5798.7	14670	164330	143080	125070	334210	1.18134	0.179137	0.441047	3.25955	1.70467	up
mws0037	C16H12O4	Formononetin (7-Hydroxy-4'-methoxyisoflavone)	Flavonoids	Isoflavones	485-72-3	1	3573900	17707000	3603700	16557000	15538000	22749000	1.14139	0.155645	0.432653	2.20393	1.14008	up
MWSHY0032	C16H12O4	Formononetin	Flavonoids	Isoflavones	485-72-3	1	904930	5409600	1562300	5611200	5441000	6375900	1.16917	0.146708	0.418631	2.21258	1.14573	up
mws0905	C16H14O4	Medicarpin	Phenolic acids	Phenolic acids	32383-76-9	3	9	3755.8	9	17023	4192.2	62413	1.27808	0.270439	0.515524	22.1602	4.4699	up
mws1173	C15H12O5	Garbanzol	Flavonoids	Flavonols	1226-22-8	2	53981	179310	74747	46690	41449	28725	1.2052	0.240596	0.49012	0.379382	-1.39828	down
mws1422	C15H14O5	Epiafzelechin	Flavonoids	Flavanols	24808-04-6	2	31952	43949	45072	48482	67023	144320	1.14622	0.254088	0.497872	2.14779	1.10286	up
pmp000416	C16H12O5	3'-Methoxydaidzein	Flavonoids	Isoflavones	21913-98-4	2	8423.8	23770	11839	42510	43530	40295	1.44655	0.023743	0.340613	2.86911	1.5206	up
mws4160	C16H12O5	Wogonin (5,7-Dihydroxy-8-methoxyflavone)	Flavonoids	Flavones	632-85-9	2	13226	32310	22566	62246	47751	72544	1.44238	0.0155782	0.32894	2.68041	1.42245	up
mws0129	C16H12O5	Genkwanin (Apigenin 7-methyl ether)	Flavonoids	Flavones	437-64-9	2	9436.9	21847	15522	36769	30247	36361	1.41897	0.0169936	0.33297	2.20863	1.14315	up
mws0051	C16H12O5	Acacetin	Flavonoids	Flavones	480-44-4	2	7055.3	24531	12908	38719	20948	49314	1.21691	0.105252	0.378906	2.44932	1.29238	up
Hmlp005624	C16H12O5	3',7-dihydroxy-4'-methoxyflavone	Flavonoids	Flavones	-	1	117620	64433	108430	542970	252830	2179000	1.35642	0.274101	0.519798	10.2409	3.35627	up
pme3233	C16H12O5	calycosin	Flavonoids	Isoflavones	20575-57-9	1	17589	67503	80467	199410	140780	112110	1.26822	0.0448811	0.340613	2.73196	1.44993	up
pme3250	C16H12O5	Biochanin A	Flavonoids	Isoflavones	491-80-5	1	13135	31891	18812	63928	41306	74482	1.41888	0.0381355	0.340613	2.81519	1.49323	up
mws0918	C16H12O5	Prunetin (5,4'-Dihydroxy-7-methoxyisoflavone)	Flavonoids	Isoflavones	552-59-0	1	31115	97478	56615	205640	148530	229900	1.42881	0.0139609	0.32894	3.15359	1.65699	up
mws0908	C16H12O5	Glycitein	Flavonoids	Isoflavones	40957-83-3	1	30693	77384	66263	198220	132670	116520	1.38724	0.046949	0.340613	2.56631	1.35969	up
pma1751	C12H15NO7	N-(beta-D-Glucosyl)nicotinate	Others	Vitamin	-	3	114780	52617	94248	187400	108320	344510	1.16674	0.20532	0.466753	2.44694	1.29098	up
Lmdn006025	C15H12O6	2-Hydroxy-2,3-dihydrogenistein	Flavonoids	Isoflavones	-	3	111000	129450	132220	282190	292440	473600	1.54555	0.0668843	0.347322	2.81276	1.49198	up
Jmgn005927	C15H12O6	2-hydroxynaringenin	Flavonoids	Flavanones	-	3	97261	110330	126030	300120	297200	383890	1.60725	0.0117107	0.32894	2.94109	1.55635	up
Zmdn001564	C14H18N2O5	γ-Glutamylphenylalanine	Amino acids and derivatives	Amino acids and derivatives	7432-24-8	1	62865	68156	60501	38749	36053	13764	1.28875	0.0406534	0.340613	0.462433	-1.11269	down
Lmdp005525	C17H14O5	Afrormosin (6,4'-Dimethoxy-7-Hydroxyisoflavone)	Flavonoids	Isoflavones	550-79-8	1	264300	899250	893290	4202800	1355200	6268900	1.34821	0.146788	0.418631	5.75003	2.52357	up
Lmqn003210	C17H14O5	5-Hydroxy-6,7-dimethoxyflavone	Flavonoids	Flavones	740-33-0	3	33970	100910	89732	703200	239800	1216800	1.44936	0.148849	0.422315	9.61569	3.26539	up
Lmsn003588	C17H14O5	Pterocarpine	Flavonoids	Isoflavones	524-97-0	1	101740	311730	321350	2395300	791340	4161300	1.44355	0.151041	0.425542	9.99965	3.32188	up
Lmhn005110	C16H12O6	Aracarpene 1	Flavonoids	Isoflavones	1261245-78-6	2	5010.9	10828	5304.9	37503	20692	105050	1.41671	0.206982	0.467625	7.7207	2.94873	up
pmb3079	C8H16NO9P	N-Acetyl-D-glucosamine-1-phosphate	Others	Saccharides and Alcohols	6866-69-9	3	34142	53761	77859	106130	152360	131670	1.4416	0.015381	0.32894	2.35374	1.23495	up
mws1375	C12H21N3O6	Nicotianamine	Alkaloids	Alkaloids	34441-14-0	1	83453	64201	82599	49636	39525	24314	1.38581	0.0166014	0.331424	0.492827	-1.02085	down
pmp000348	C20H18O4	Kanzonol D	Flavonoids	Other Flavonoids	155233-20-8	1	3684.4	103270	41161	459960	141390	690770	1.27945	0.134788	0.411102	8.72374	3.12495	up
MWSHY0164	C20H18O4	Licoflavone A	Flavonoids	Other Flavonoids	61153-77-3	2	335910	1272000	811820	4313300	2471100	5060400	1.45708	0.0428228	0.340613	4.89509	2.29134	up
MWSslk164	C20H18O4	Neobavaisoflavone	Flavonoids	Isoflavones	41060-15-5	1	310100	1373700	839530	4474100	2508200	5339600	1.43022	0.0466253	0.340613	4.88319	2.28782	up
MWSHY0107	C20H20O4	Bavachin	Flavonoids	Flavanones	19879-32-4	3	1363.5	9	3617.6	10448	8148.4	18491	1.12992	0.0638904	0.347322	7.4322	2.89379	up
Lmmn003663	C14H18O9	5-Glucosyloxy-2-Hydroxybenzoic Acid methyl ester	Phenolic acids	Phenolic acids	-	2	14934	35901	30177	66832	77358	40041	1.30683	0.0699893	0.347322	2.27412	1.18531	up
pmc0066	C10H13N4O7P	2'-Deoxyinosine-5'-monophosphate	Nucleotides and derivatives	Nucleotides and derivatives	3393-18-8	3	1046100	1217800	1039100	1460900	1920800	6201200	1.12396	0.299738	0.537852	2.90127	1.53669	up
Lmqn000432	C9H19O11P	1-(sn-Glycero-3-phospho)-1D-myo-inositol	Others	Saccharides and Alcohols	-	2	1141800	1821800	1232300	1469200	3054800	3908900	1.13278	0.179367	0.441047	2.0098	1.00705	up
pmp000350	C20H16O5	Glabrone	Flavonoids	Isoflavones	60008-02-8	2	2602.7	6264.2	3346.6	136900	101850	237410	1.60361	0.0624921	0.347322	38.9864	5.2849	up
MWSmce151	C20H16O5	Psoralidin	Lignans and Coumarins	Coumarins	18642-23-4	2	9	9	9	74739	11989	204600	1.60533	0.229019	0.484018	10789.9	13.3974	up
pmp001223	C20H18O5	Psoralenol	Flavonoids	Isoflavones	70522-30-4	3	16488	21158	40758	132040	127670	112460	1.5703	0.000640272	0.175755	4.74682	2.24696	up
pmp000352	C20H18O5	Licoflavone C	Flavonoids	Other Flavonoids	72357-31-4	1	334290	377110	417780	684650	660650	1004300	1.51784	0.0608358	0.347322	2.0808	1.05714	up
Lmdn009383	C20H18O5	Glyceollin III	Flavonoids	Isoflavones	61080-23-7	3	8304.5	15559	20252	96786	50305	184480	1.49253	0.13412	0.411102	7.51598	2.90996	up
pmp000351	C20H18O5	Eurycarpin A	Flavonoids	Isoflavones	166547-20-2	3	6275.6	24121	11641	156470	62578	294690	1.47728	0.144074	0.418631	12.2209	3.61128	up
pme3311	C6H14O12P2	D-Fructose-1,6-biphosphate	Others	Saccharides and Alcohols	488-69-7	3	17679	11736	17757	30713	33621	36996	1.53072	0.002672	0.286041	2.1481	1.10306	up
mws1015	C15H16O9	Esculin (6,7-DihydroxyCoumarin-6-glucoside)	Lignans and Coumarins	Coumarins	531-75-9	2	27174	9	9	33308	34423	128590	1.17854	0.210386	0.471437	7.21981	2.85196	up
Cmyn001328	C15H16O9	Daphnin	Lignans and Coumarins	Coumarins	486-55-5	3	36349	7858	9121	33486	26787	85129	1.08483	0.235113	0.48647	2.72656	1.44708	up
pmp000355	C20H18O6	Licoflavonol	Flavonoids	Flavonols	60197-60-6	3	9	9	9	22138	15352	96370	1.61776	0.227722	0.484018	4957.78	12.2755	up
pmp000356	C20H18O6	Isolicoflavonol	Flavonoids	Flavonols	94805-83-1	2	9337.1	10885	15117	39317	36160	63348	1.5625	0.0517421	0.343681	3.92837	1.97393	up
pmp000638	C20H18O6	8-Prenylkaempferol	Flavonoids	Flavones	28610-31-3	2	9	9	9	33145	15936	89796	1.62168	0.173748	0.440258	5143.59	12.3286	up
MWSHY0139	C20H18O6	Licoisoflavone A	Flavonoids	Other Flavonoids	66056-19-7	3	9	9	9	28722	14594	91897	1.61957	0.198407	0.459039	5007.89	12.29	up
pmp000357	C20H18O6	Licoisoflavanone	Flavonoids	Other Flavonoids	66067-26-3	2	9	9	9	24030	16543	97020	1.61921	0.215948	0.473162	5096.04	12.3152	up
pmp000360	C21H22O5	3-Hydroxylicochalcone A	Flavonoids	Chalcones	-	2	9	9	9	11117	9484.8	20093	1.63017	0.0544	0.343681	1507.21	10.5577	up
pmp000361	C21H22O5	Licochalcone D	Flavonoids	Chalcones	144506-15-0	3	9466	10174	14604	47220	32504	75919	1.53793	0.0842996	0.367077	4.54512	2.18432	up
pmp000358	C21H22O5	Licoagrochalcone D	Flavonoids	Chalcones	325144-69-2	3	9	9	9	28207	17907	110020	1.61932	0.216064	0.473162	5782.74	12.4975	up
mws4102	C21H18O6	Isoglycyrol	Lignans and Coumarins	Coumarins	23013-86-7	3	1505.8	4262.1	6431.8	28342	31352	71095	1.52085	0.101497	0.376834	10.7207	3.42232	up
pmp000364	C21H20O6	Glycycoumarin	Lignans and Coumarins	Coumarins	94805-82-0	2	3329	4831.7	6883.3	24819	25869	49347	1.56612	0.0691406	0.347322	6.64949	2.73324	up
pmp000363	C21H20O6	Gancaonin N	Flavonoids	Isoflavones	129145-52-4	2	9	20903	44979	176740	86056	483160	1.08028	0.198582	0.459039	11.3211	3.50094	up
Wmkn003942	C21H22O6	2'-HydroxyIsoxanthohumol	Flavonoids	Flavanones	-	3	9	9	6440.5	22641	13099	81883	1.33345	0.226264	0.484018	18.2121	4.18683	up
pmn001695	C16H20O10	Trihydroxycinnamoylquinic acid	Phenolic acids	Phenolic acids	-	2	182420	180000	213620	525380	760600	255740	1.32962	0.157322	0.435498	2.67641	1.4203	up
Lmyn002435	C19H28O10	Hydrangeifolin I	Phenolic acids	Phenolic acids	-	2	199960	274700	260280	90715	51759	122680	1.44957	0.00723243	0.286041	0.360783	-1.4708	down
Lmbp003668	C20H18O10	Kaempferol-3-O-arabinoside (Juglanin)	Flavonoids	Flavonols	5041-67-8	3	3886300	2260800	2179900	915130	1445200	843380	1.4638	0.078902	0.36354	0.384738	-1.37805	down
mws1089	C12H23O14P	Sucrose-6-phosphate*	Others	Saccharides and Alcohols	-	3	24830	21875	25751	27159	42983	78639	1.1527	0.236146	0.48647	2.0534	1.03801	up
MWSHY0179	C22H22O9	Ononin	Flavonoids	Isoflavones	486-62-4	2	410410	842780	959990	1546500	2069200	2803800	1.43745	0.0440052	0.340613	2.90058	1.53634	up
Lmyp006086	C22H22O10	Prunetin-5-O-glucoside*	Flavonoids	Isoflavones	-	3	145720	239330	281670	403890	591500	661300	1.45865	0.0315853	0.340613	2.48484	1.31315	up
HJN091	C22H22O10	Prunetin-4'-O-glucoside*	Flavonoids	Isoflavones	154-36-9	3	9	9	9	5535.9	10950	16010	1.6261	0.0699805	0.347322	1203.55	10.2331	up
pmp000575	C22H22O10	Acacetin-7-O-glucoside (Tilianin)	Flavonoids	Flavones	4291-60-5	3	121840	212530	239700	331550	524360	547770	1.43293	0.0370865	0.340613	2.44514	1.28992	up
MWSHY0180	C22H22O10	Glycitin	Flavonoids	Isoflavones	40246-10-4	2	1242300	1389000	1460000	2428200	2620000	3410900	1.56271	0.0352407	0.340613	2.06758	1.04794	up
pmp000573	C22H22O10	Acacetin-7-O-galactoside	Flavonoids	Flavones	-	3	152910	246740	296680	396110	640070	620720	1.4388	0.0353916	0.340613	2.37948	1.25064	up
pmp000550	C22H22O10	calycosin-7-O-glucoside	Flavonoids	Isoflavones	20633-67-4	1	673580	888840	754010	1410200	1363000	1937200	1.52219	0.0379502	0.340613	2.03347	1.02395	up
pmp000415	C22H22O10	3'-Methoxydaidzin	Flavonoids	Isoflavones	200127-80-6	2	122000	228350	248360	353680	520840	560560	1.42692	0.027752	0.340613	2.39695	1.2612	up
pme3400	C22H22O10	Biochanin A-7-O-glucoside (Sissotrin)	Flavonoids	Isoflavones	5928-26-7	3	112210	197670	237080	330470	507750	538680	1.43667	0.0310405	0.340613	2.51737	1.33192	up
MWS20150	C21H20O11	Luteolin-7-O-β-D-glucopyranoside	Flavonoids	Flavones	-	3	10576000	7741900	7125700	3266200	5119500	4102400	1.48557	0.036902	0.340613	0.490815	-1.02675	down
mws1361	C21H22O11	Taxifolin-3-O-rhamnoside (Astilbin)	Flavonoids	Flavanonols	29838-67-3	3	34417	25551	49165	72534	66822	86222	1.45842	0.0132702	0.32894	2.067	1.04754	up
Zmdp004370	C23H22O10	6''-O-Acetyldaidzin	Flavonoids	Isoflavones	71385-83-6	1	120840	235010	184280	276310	331330	537240	1.31955	0.111558	0.38763	2.11964	1.08382	up
Hmmp004965	C22H22O11	Diosmetin-7-O-Beta-D-Glucopyranoside	Flavonoids	Flavanones	20126-59-4	3	30255	70169	74241	171930	274040	307200	1.50468	0.0309874	0.340613	4.31208	2.10838	up
pmb3066	C22H26O12	5-O-p-Coumaroylshikimic acid O-glucoside	Phenolic acids	Phenolic acids	-	1	13469	5373.7	5204.1	20736	14680	19328	1.29936	0.0428056	0.340613	2.27656	1.18686	up
Lmmn003398	C23H22O12	Kaempferol-3-O-(6''-acetyl)glucoside	Flavonoids	Flavonols	-	1	9	9	25482	32513	71723	57196	1.26345	0.037569	0.340613	6.33067	2.66236	up
pmb0863	C24H46NO7P	LysoPC 16:2(2n isomer)*	Lipids	LPC	-	3	125070	130230	138820	59995	57617	47745	1.60286	0.00016027	0.058659	0.41956	-1.25305	down
pma1303	C24H46NO7P	LysoPC 16:2*	Lipids	LPC	-	3	126960	141590	146940	58439	59849	37574	1.55095	0.000889011	0.18255	0.375128	-1.41454	down
Zmdp004305	C28H24O9	Daidzein-7-O-(2''-benzoyl)rhamnoside	Flavonoids	Isoflavones	-	3	381890	949710	977090	1466100	1335100	3136600	1.25961	0.162907	0.438429	2.57193	1.36285	up
pmb3045	C23H22O13	tricin-7-O-Glucuronide	Flavonoids	Flavones	-	3	20866	19307	25670	68110	73136	87538	1.61365	0.00661493	0.286041	3.47469	1.79688	up
Lmhp010334	C27H48O9	2-Linoleoylglycerol-1-O-glucoside*	Lipids	Glycerol ester	-	2	8086.8	9652.4	9829.4	4150.7	5684.1	3076.5	1.46585	0.00819688	0.300006	0.468334	-1.09439	down
Zmdp004112	C24H22O13	Genistein-7-O-(6''-malonyl)glucoside	Flavonoids	Isoflavones	-	1	348660	545610	554240	1624500	1589000	3107300	1.54024	0.0806918	0.366114	4.36366	2.12554	up
pmp000195	C25H24O13	6''-O-Malonylglycitin	Flavonoids	Isoflavones	137705-39-6	1	467510	159850	378400	1809500	3150100	4570300	1.52759	0.0686531	0.347322	9.47532	3.24417	up
pmb0608	C25H24O14	Chrysoeriol-7-O-(6''-malonyl)glucoside	Flavonoids	Flavones	-	1	912100	1037800	1033100	1946600	2832500	2401700	1.57961	0.029188	0.340613	2.40724	1.26738	up
Zmhp006502	C25H24O14	Kaempferide-3-O-(6''-malonyl)glucoside	Flavonoids	Flavonols	-	3	1283.3	13638	20850	19603	27588	30263	1.00086	0.119863	0.397611	2.16526	1.11454	up
Lmsn003628	C23H32O15	6′-O-Sinapoylsucrose	Phenolic acids	Phenolic acids	-	3	13336	18599	22595	44131	36415	40148	1.5399	0.00356806	0.286041	2.21335	1.14623	up
pma0795	C24H22O15	Tricetin-5-O-(6''-malonyl)glucoside	Flavonoids	Flavones	-	3	412980	313400	388200	1238300	1273300	1367900	1.61683	7.32206e-05	0.0583444	3.48068	1.79937	up
Lmhp003658	C27H28O14	Monohydroxy-trimethoxyflavone-O-(6''-malonyl)glucoside	Flavonoids	Flavones	-	3	9	9	17023	43074	72388	62711	1.31187	0.0096021	0.317268	10.4555	3.3862	up
pmb2970	C28H34O16	Hesperetin-5,7-di-O-glucoside	Flavonoids	Flavanones	-	2	5051.3	2537.7	5432.4	11076	8606.8	20523	1.38289	0.122588	0.400424	3.08767	1.62652	up
Lmdp005647	C41H66O13	Soyasaponin IV	Terpenoids	Triterpene Saponin	108906-97-4	1	77441	76422	64005	36915	32738	31370	1.60909	0.00605166	0.286041	0.463689	-1.10877	down
