# Supplementary material for: Mepiquat chloride inhibits soybean growth but improves drought resistance
Source: Front Plant Sci. 2022 Sep 6;13:982415. doi: 10.3389/fpls.2022.982415 (PMC9486081; doi:10.3389/fpls.2022.982415)
Supplement: Supplementary file 1 [file Data_Sheet_1.ZIP › Additional file/Table S2.xlsx]

## Sheet: Sheet1
Index	Formula	Compounds	Class I	Class II	CAS	Level	65CK-1	65CK-2	65CK-3	65DPC-1	65DPC-2	65DPC-3	VIP	p_value	FDR	Fold_Change	Log2FC	Type
Lmgn002679	C6H6O	Phenol	Phenolic acids	Phenolic acids	108-95-2	3	31393	9504.5	12513	8145.4	7079.4	5269.1	1.26524	0.249255	0.580409	0.383705	-1.38193	down
MWSmce466	C8H8O2	4-Hydroxyacetophenone	Phenolic acids	Phenolic acids	99-93-4	3	658000	1338100	959540	256080	131630	143890	1.62133	0.0495675	0.374852	0.17986	-2.47506	down
mws0262	C4H6O6	L-Tartaric acid	Organic acids	Organic acids	87-69-4	3	311160	404410	345000	1142000	683700	807470	1.59491	0.0569217	0.388966	2.48279	1.31196	up
Zmgn000173	C5H10O5	D-Ribose	Others	Saccharides and Alcohols	50-69-1	1	92202	114460	121690	843200	198420	232640	1.31816	0.271058	0.592772	3.88077	1.95634	up
pme1109	C5H5N5O	Guanine*	Nucleotides and derivatives	Nucleotides and derivatives	73-40-5	1	4514600	3571500	1132000	990670	623940	1019400	1.34244	0.159365	0.503739	0.285743	-1.80721	down
pme0183	C5H5N5O	Isoguanine*	Nucleotides and derivatives	Nucleotides and derivatives	3373-53-3	1	841050	637350	209690	160310	89268	158470	1.40455	0.146777	0.48631	0.241722	-2.04858	down
pme0256	C5H4N4O2	Xanthine	Nucleotides and derivatives	Nucleotides and derivatives	69-89-6	3	65713	98189	124370	252670	202280	188150	1.53644	0.0107933	0.271551	2.23088	1.15761	up
MWS2984	C4H4N6O	8-Azaguanine	Nucleotides and derivatives	Nucleotides and derivatives	134-58-7	3	393100	302450	115090	97828	67030	91622	1.38183	0.150955	0.492732	0.316392	-1.66022	down
pmf0348	C10H20O3	2,6-Dimethyl-7-octene-2,3,6-triol	Others	Saccharides and Alcohols	73815-21-1	3	733240	608610	496970	434100	230330	204570	1.44062	0.0317122	0.361971	0.472586	-1.08135	down
pme1261	C9H19NO4	D-Panthenol	Others	Saccharides and Alcohols	81-13-0	1	1904400	3912600	3236400	262500	258830	353550	1.67435	0.0434324	0.374852	0.0966355	-3.3713	down
pmb2591	C13H14N2O3	N-Acetyl-L-Tryptophan	Amino acids and derivatives	Amino acids and derivatives	1218-34-4	1	1316600	824890	1299600	3067400	2681200	4137400	1.59997	0.0272099	0.340674	2.87293	1.52252	up
pme2563	C8H14N2O5S	γ-Glu-Cys	Amino acids and derivatives	Amino acids and derivatives	636-58-8	2	148290	472950	1451300	2182200	809380	1917600	1.07738	0.175563	0.510086	2.36868	1.24408	up
Lmhn003373	C11H10O7	p-Hydroxybenzoylmalic acid	Phenolic acids	Phenolic acids	-	3	111470	88924	159440	220180	232580	282540	1.53391	0.011553	0.271551	2.04344	1.031	up
mws4057	C15H10O4	7,4'-Dihydroxyflavone	Flavonoids	Flavones	2196-14-7	1	1933500	388890	1749600	4448900	3863600	6055700	1.38076	0.0161381	0.290953	3.52855	1.81907	up
Hmlp005443	C15H10O4	6,7-Dihydroxyflavone	Flavonoids	Flavones	38183-04-9	2	1025700	181680	828740	2239700	2032400	2705500	1.36738	0.00816604	0.271551	3.42691	1.77691	up
pme0355	C15H10O4	Daidzein	Flavonoids	Isoflavones	486-66-8	1	77439	116110	35507	155260	512660	205560	1.35903	0.190223	0.524741	3.81339	1.93107	up
MWSHY0015	C15H12O4	Liquiritigenin	Flavonoids	Flavanones	578-86-9	3	655350	113510	291490	746860	779130	1261200	1.26363	0.0670088	0.39343	2.62856	1.39427	up
pme3217	C15H12O4	Isoliquiritigenin	Flavonoids	Chalcones	961-29-5	2	843510	322210	402760	698770	1154800	1368300	1.25756	0.0997466	0.431626	2.05414	1.03853	up
Lmmp007480	C15H12O4	2,4,4'-trihydroxychalcone	Flavonoids	Chalcones	-	3	879430	315290	450190	768580	1184600	1389500	1.26787	0.0863102	0.431626	2.03214	1.023	up
mws0037	C16H12O4	Formononetin (7-Hydroxy-4'-methoxyisoflavone)	Flavonoids	Isoflavones	485-72-3	1	1422400	4230900	4045100	4114700	15448000	6466200	1.15432	0.252103	0.580409	2.68383	1.4243	up
MWSHY0032	C16H12O4	Formononetin	Flavonoids	Isoflavones	485-72-3	1	510180	1408300	1077400	1215100	4660100	1963400	1.15221	0.259692	0.583045	2.61646	1.38762	up
MWSHY0012	C15H10O5	Genistein	Flavonoids	Isoflavones	446-72-0	1	1079900	1023000	554920	479430	446100	323000	1.42626	0.0961745	0.431626	0.469757	-1.09001	down
mws1173	C15H12O5	Garbanzol	Flavonoids	Flavonols	1226-22-8	2	9	9	9	14345	28265	17241	1.70894	0.0423676	0.374852	2216.7	11.1142	up
mws1422	C15H14O5	Epiafzelechin	Flavonoids	Flavanols	24808-04-6	2	6811.7	14521	13807	21194	58234	45414	1.45584	0.103945	0.431626	3.55273	1.82893	up
pmp000416	C16H12O5	3'-Methoxydaidzein	Flavonoids	Isoflavones	21913-98-4	2	19656	21150	19566	29189	88356	37507	1.3357	0.22994	0.57287	2.56828	1.3608	up
mws4160	C16H12O5	Wogonin (5,7-Dihydroxy-8-methoxyflavone)	Flavonoids	Flavones	632-85-9	2	29268	43864	40259	71093	189650	72066	1.40484	0.202956	0.545347	2.93506	1.55339	up
mws0129	C16H12O5	Genkwanin (Apigenin 7-methyl ether)	Flavonoids	Flavones	437-64-9	2	18403	22611	21579	36124	100000	46875	1.45209	0.178645	0.51448	2.92363	1.54776	up
mws0051	C16H12O5	Acacetin	Flavonoids	Flavones	480-44-4	2	15897	22050	22477	34194	97902	49684	1.44783	0.167989	0.508095	3.00841	1.589	up
Hmlp005624	C16H12O5	3',7-dihydroxy-4'-methoxyflavone	Flavonoids	Flavones	-	1	30380	47559	63268	127560	66583	151840	1.37002	0.100942	0.431626	2.45018	1.29289	up
pme3250	C16H12O5	Biochanin A	Flavonoids	Isoflavones	491-80-5	1	25204	41217	35796	57142	177320	73231	1.37974	0.209104	0.552919	3.01019	1.58986	up
Hmyp008708	C16H12O5	Izalpinin	Flavonoids	Flavonols	480-14-8	3	6714.9	15383	8133.3	12490	44600	16086	1.11844	0.292065	0.61381	2.42055	1.27533	up
mws0918	C16H12O5	Prunetin (5,4'-Dihydroxy-7-methoxyisoflavone)	Flavonoids	Isoflavones	552-59-0	1	68707	88060	93743	169210	412390	188550	1.49882	0.155426	0.49999	3.07433	1.62027	up
mws0908	C16H12O5	Glycitein	Flavonoids	Isoflavones	40957-83-3	1	37087	41060	31281	52880	111870	70505	1.44393	0.135138	0.471909	2.14986	1.10424	up
Hmbp002730	C15H10O6	Isoscutellarein	Flavonoids	Flavones	41440-05-5	3	27528	22651	27835	69331	73772	80828	1.69214	0.00107772	0.197583	2.8704	1.52125	up
MWS20143	C15H10O6	Luteolin	Flavonoids	Flavones	491-70-3	1	28148	24980	43796	88891	53124	67829	1.48191	0.0475791	0.374852	2.16504	1.11439	up
Lmqn003210	C17H14O5	5-Hydroxy-6,7-dimethoxyflavone	Flavonoids	Flavones	740-33-0	3	72299	122660	189700	234620	513370	268810	1.38363	0.125226	0.465365	2.64338	1.40238	up
Lmsn003588	C17H14O5	Pterocarpine	Flavonoids	Isoflavones	524-97-0	1	246410	406440	652620	816810	1889700	954070	1.39278	0.133835	0.471855	2.80403	1.4875	up
Lmhn005110	C16H12O6	Aracarpene 1	Flavonoids	Isoflavones	1261245-78-6	2	9	9	9	5269.2	12880	11818	1.70562	0.0524278	0.381924	1109.9	10.1162	up
pme3514	C15H10O7	Morin	Flavonoids	Flavonols	6472-38-4	2	11199	22027	24584	41441	34462	46109	1.43565	0.0169628	0.292981	2.11057	1.07763	up
pmp000804	C19H20O4	Isobavachalcone D	Flavonoids	Chalcones	-	3	142660	137200	92832	89754	25695	21309	1.3543	0.0500938	0.374852	0.366946	-1.44636	down
pmf0397	C20H40O2	Arachidic acid	Lipids	Free fatty acids	506-30-9	3	5669.7	6430.6	6851.3	12378	29876	8071.5	1.25692	0.257101	0.583045	2.65547	1.40897	up
pmp000348	C20H18O4	Kanzonol D	Flavonoids	Other Flavonoids	155233-20-8	1	3811.8	23100	5382.9	45510	64193	43436	1.46144	0.0113248	0.271551	4.74192	2.24547	up
MWSHY0164	C20H18O4	Licoflavone A	Flavonoids	Other Flavonoids	61153-77-3	2	145910	493530	116250	552920	1204900	1267800	1.41168	0.0602077	0.388966	4.00378	2.00136	up
MWSslk164	C20H18O4	Neobavaisoflavone	Flavonoids	Isoflavones	41060-15-5	1	140050	501610	129850	581140	1096300	1289000	1.41951	0.0531567	0.382173	3.84498	1.94298	up
MWSHY0107	C20H20O4	Bavachin	Flavonoids	Flavanones	19879-32-4	3	4627.5	6456.3	2632.8	9317.2	18090	8193.3	1.3662	0.133445	0.471855	2.59543	1.37597	up
pmn001691	C18H32O5	9,12,13-Trihydroxy-10,15-octadecadienoic acid	Lipids	Free fatty acids	-	1	1230800	1290900	859840	739530	438690	469070	1.49669	0.0294967	0.348377	0.487142	-1.03759	down
MWSmce151	C20H16O5	Psoralidin	Lignans and Coumarins	Coumarins	18642-23-4	2	9	9	9	13698	7564.4	2996.2	1.69546	0.121136	0.454778	898.467	9.81132	up
pmp001223	C20H18O5	Psoralenol	Flavonoids	Isoflavones	70522-30-4	3	8573.5	21790	17738	33286	78971	53697	1.47232	0.086691	0.431626	3.45008	1.78663	up
pmp000352	C20H18O5	Licoflavone C	Flavonoids	Other Flavonoids	72357-31-4	1	296440	337400	221930	690360	681230	661470	1.641	0.00501383	0.248932	2.37571	1.24836	up
Lmdn009383	C20H18O5	Glyceollin III	Flavonoids	Isoflavones	61080-23-7	3	6824.3	15132	9955.9	31832	31354	35737	1.59066	0.00326584	0.248932	3.09985	1.6322	up
pmp000351	C20H18O5	Eurycarpin A	Flavonoids	Isoflavones	166547-20-2	3	2392	11400	4505.8	6809.6	25986	20371	1.16328	0.166858	0.508095	2.90563	1.53885	up
mws1015	C15H16O9	Esculin (6,7-DihydroxyCoumarin-6-glucoside)	Lignans and Coumarins	Coumarins	531-75-9	2	17651	34777	34337	41571	9	9	1.1674	0.397088	0.675466	0.479329	-1.06091	down
pmf0400	C22H44O2	Docosanoic acid (Behenic acid)	Lipids	Free fatty acids	112-85-6	3	4018.1	9302.2	6501	17023	33058	10056	1.34174	0.182295	0.51448	3.03396	1.6012	up
MWS1983	C12H24O11	Maltitol	Others	Saccharides and Alcohols	585-88-6	3	180500	163380	174650	540750	331090	291950	1.53148	0.107781	0.432697	2.2444	1.16633	up
pmp000355	C20H18O6	Licoflavonol	Flavonoids	Flavonols	60197-60-6	3	1744.7	8438.9	6310	6709.4	28905	11031	1.08835	0.274268	0.596234	2.82809	1.49983	up
pmp000638	C20H18O6	8-Prenylkaempferol	Flavonoids	Flavones	28610-31-3	2	3473.5	7324.3	6007.9	8868.9	25469	9509.9	1.26787	0.235717	0.574141	2.6091	1.38355	up
pmp000361	C21H22O5	Licochalcone D	Flavonoids	Chalcones	144506-15-0	3	21149	22988	12243	32986	47273	43600	1.48963	0.0161389	0.290953	2.19686	1.13544	up
pmp000363	C21H20O6	Gancaonin N	Flavonoids	Isoflavones	129145-52-4	2	4619.5	19304	9167	18936	45665	21425	1.24466	0.163192	0.507511	2.59972	1.37836	up
Wmkn003942	C21H22O6	2'-HydroxyIsoxanthohumol	Flavonoids	Flavanones	-	3	9	9	9	5069.4	7822.6	3509.8	1.70693	0.0494324	0.374852	607.474	9.24668	up
pme3337	C14H17N5O8	Succinyladenosine	Nucleotides and derivatives	Nucleotides and derivatives	4542-23-8	1	3378400	2665900	1890200	1294400	1230400	1209500	1.55768	0.0821799	0.424403	0.470641	-1.0873	down
pmc0281	C15H21N5O8	Ribosyladenosine	Nucleotides and derivatives	Nucleotides and derivatives	-	3	230720	321500	314980	1300800	537150	367860	1.22374	0.259482	0.583045	2.5436	1.34687	up
pme1587	C21H20O9	Daidzein-7-O-glucoside(Daidzin)	Flavonoids	Isoflavones	552-66-9	1	5042400	4378900	4729900	15087000	17827000	18921000	1.69842	0.00688391	0.258072	3.66294	1.873	up
MWSHY0039	C21H20O9	Daidzin	Flavonoids	Isoflavones	552-66-9	1	5002000	4423000	4981900	17797000	18620000	18823000	1.70749	1.97313e-05	0.0108522	3.83427	1.93895	up
Lmyn002435	C19H28O10	Hydrangeifolin I	Phenolic acids	Phenolic acids	-	2	105320	36770	119560	279960	218270	313330	1.45237	0.00849413	0.271551	3.1017	1.63306	up
MWSHY0079	C21H22O9	Liquiritin	Flavonoids	Flavanones	551-15-5	3	91338	47463	89005	114350	165070	232760	1.38465	0.0940695	0.431626	2.24832	1.16885	up
pmp000383	C21H22O9	Liquiritigenin-4'-O-Glucoside (Liquiritin)	Flavonoids	Flavanones	551-15-5	2	20888	20415	11883	38795	45833	46247	1.57334	0.00273727	0.248932	2.4607	1.29907	up
MWSslk181	C21H22O9	Isoliquiritin	Flavonoids	Chalcones	5041-81-6	3	16181	21477	24919	44182	44576	42399	1.62605	0.0085843	0.271551	2.09593	1.06759	up
pme3504	C22H22O9	Formononetin-7-O-glycoside (Ononin)	Flavonoids	Isoflavones	486-62-4	1	1347800	1516200	2122400	5276400	7991800	3791400	1.58325	0.0771675	0.41206	3.42123	1.77451	up
MWSHY0179	C22H22O9	Ononin	Flavonoids	Isoflavones	486-62-4	2	396600	338240	495660	709590	1329000	1140900	1.55502	0.0635438	0.393325	2.5839	1.36955	up
mws0355	C22H18O10	Catechin gallate	Flavonoids	Flavanols	130405-40-2	2	12191	128810	56348	9	43698	9	1.18186	0.269115	0.592052	0.221516	-2.17452	down
mws1397	C22H18O10	Epicatechin gallate	Flavonoids	Flavanols	1257-08-5	2	13403	91552	54077	8698.8	29364	10255	1.04258	0.23904	0.574141	0.303824	-1.71869	down
Lmyp006086	C22H22O10	Prunetin-5-O-glucoside*	Flavonoids	Isoflavones	-	3	375550	373610	406970	1206600	1318200	800640	1.64115	0.0435972	0.374852	2.87635	1.52424	up
HJN091	C22H22O10	Prunetin-4'-O-glucoside*	Flavonoids	Isoflavones	154-36-9	3	3085.1	10275	2846.1	34313	26895	15643	1.48744	0.0478126	0.374852	4.74207	2.24552	up
mws0894	C22H22O10	Glycitin (Glycitein 7-O-Glucoside)	Flavonoids	Isoflavones	40246-10-4	1	1018100	754740	1111800	2414000	2414900	1939800	1.63289	0.00390531	0.248932	2.34646	1.23049	up
pmp000575	C22H22O10	Acacetin-7-O-glucoside (Tilianin)	Flavonoids	Flavones	4291-60-5	3	304430	330500	332780	1009200	1197600	708050	1.64585	0.0445054	0.374852	3.01211	1.59077	up
MWSHY0180	C22H22O10	Glycitin	Flavonoids	Isoflavones	40246-10-4	2	930880	886260	1147800	2753800	2359100	2461100	1.68086	0.000806898	0.197583	2.55452	1.35305	up
pmp000573	C22H22O10	Acacetin-7-O-galactoside	Flavonoids	Flavones	-	3	375740	374390	418130	1245200	1335800	836770	1.64873	0.0384105	0.374852	2.92552	1.54869	up
pmp000415	C22H22O10	3'-Methoxydaidzin	Flavonoids	Isoflavones	200127-80-6	2	322770	357320	326070	1068300	1208500	789900	1.66633	0.0297704	0.348377	3.04792	1.60783	up
pme3400	C22H22O10	Biochanin A-7-O-glucoside (Sissotrin)	Flavonoids	Isoflavones	5928-26-7	3	305850	318750	324750	991850	1097500	739600	1.67252	0.0272539	0.340674	2.97988	1.57525	up
pmn001700	C30H48O3	24,30-Dihydroxy-12(13)-enolupinol	Terpenoids	Triterpene	-	2	5089.8	17610	19373	24380	42570	17438	1.06341	0.197276	0.537646	2.00576	1.00415	up
Lmhn002683	C22H18O11	p-Coumaroylcaffeoyltartaric acid	Phenolic acids	Phenolic acids	-	2	144300	154520	232460	583670	386030	485480	1.60329	0.0180556	0.304731	2.73901	1.45365	up
mws2220	C22H18O11	Gallocatechin 3-O-gallate*	Flavonoids	Flavanols	5127-64-0	3	14695	320610	86170	7864.8	30247	9	1.02714	0.300367	0.61486	0.0904462	-3.4668	down
Zmdp004370	C23H22O10	6''-O-Acetyldaidzin	Flavonoids	Isoflavones	71385-83-6	1	63190	68976	75502	319690	229960	394480	1.66834	0.0349087	0.374852	4.54634	2.18471	up
Lmhn002321	C21H18O12	Vnilloylcaffeoyltartaric acid	Phenolic acids	Phenolic acids	-	3	63953	70950	94541	182940	168920	155850	1.63812	0.00174596	0.240069	2.21278	1.14586	up
pmp000579	C22H22O11	Diosmetin-7-O-galactoside	Flavonoids	Flavanones	-	2	153150	115850	131300	263420	266480	294870	1.6611	0.000678088	0.197583	2.06038	1.04291	up
Hmmp004965	C22H22O11	Diosmetin-7-O-Beta-D-Glucopyranoside	Flavonoids	Flavanones	20126-59-4	3	39193	52849	134880	342500	331350	186380	1.48692	0.0319193	0.361971	3.79086	1.92253	up
Lmdp004307	C23H26O10	Farrerol-7-O-glucoside	Flavonoids	Flavanones	885044-12-2	3	19130	25127	35900	118290	118100	49619	1.50276	0.0893369	0.431626	3.56811	1.83516	up
Zmhn002508	C21H28O12	4-p-Cumaroyl-rhamnosyl-(1→6)-D-glucose	Phenolic acids	Phenolic acids	-	2	131180	141060	193850	526390	377900	372790	1.62871	0.0217132	0.327185	2.73999	1.45417	up
Zmpn008194	C30H48O4	Corosolic acid	Terpenoids	Triterpene	4547-24-4	3	12041	15387	10744	19989	16150	103720	1.05044	0.357275	0.654083	3.66392	1.87339	up
Smpn011792	C30H48O4	2,3-dihydroxy-12-ursen-28-oic acid	Terpenoids	Triterpene	-	3	13723	16540	15032	22115	21445	102750	1.10442	0.338444	0.630823	3.23016	1.6916	up
Lmmp003903	C23H22O12	Kaempferol-3-O-(2''-acetyl)glucoside	Flavonoids	Flavonols	-	3	98294	53635	41724	128420	155790	161140	1.46662	0.0211812	0.323601	2.29973	1.20147	up
pmp000445	C26H30N2O8	Vincoside lactam	Alkaloids	Plumerane	-	2	155480	174700	153220	594810	361260	264400	1.49592	0.128479	0.47109	2.52476	1.33615	up
pmp000193	C24H22O12	6''-O-Malonyldaidzin	Flavonoids	Isoflavones	124590-31-4	1	11556000	12611000	14142000	34302000	39774000	33969000	1.69529	0.00259745	0.248932	2.82036	1.49588	up
Zmdp004305	C28H24O9	Daidzein-7-O-(2''-benzoyl)rhamnoside	Flavonoids	Isoflavones	-	3	261590	316060	341580	843430	1058600	943260	1.68675	0.0043993	0.248932	3.0953	1.63008	up
Zmdp005767	C25H24O12	Formononetin-7-O-(6''-Malonyl)glucoside	Flavonoids	Isoflavones	-	1	15915000	17147000	23496000	38166000	45008000	33013000	1.59127	0.0123673	0.277806	2.0543	1.03865	up
pmp000195	C25H24O13	6''-O-Malonylglycitin	Flavonoids	Isoflavones	137705-39-6	1	408940	319030	409170	1739000	1429700	1114400	1.66689	0.0256621	0.3401	3.76655	1.91325	up
Lmhp007598	C27H52NO7P	LysoPC 19:2(2n isomer)*	Lipids	LPC	-	3	179810	241810	164950	112060	54255	88954	1.49902	0.0225969	0.331937	0.435189	-1.20028	down
Hmln002355	C27H34O12	5'-Methoxymatairesinoside	Lignans and Coumarins	Lignans	1691201-82-7	2	55893	59790	60630	110120	131530	160110	1.65118	0.0340495	0.374545	2.27867	1.1882	up
Wmkn002777	C27H30O13	7-Hydroxy-3''-methoxy-isoflavone-7-primeveroside	Flavonoids	Isoflavones	-	3	17767	8701.2	21513	44896	48738	26291	1.40393	0.0537417	0.383869	2.49942	1.32159	up
pmp000395	C27H30O13	Glycyroside	Flavonoids	Isoflavones	125310-04-5	1	271920	223040	308400	696550	832930	599870	1.65469	0.0140724	0.277806	2.65056	1.40629	up
Zmjp003291	C27H30O15	"vitexin-2""-O-galactoside"	Flavonoids	Flavonoid carbonoside	-	3	201050	137780	146020	335750	318000	385620	1.61627	0.00286346	0.248932	2.14369	1.1001	up
pmb0530	C21H27N7O14P2	Nicotinic acid adenine dinucleotide	Nucleotides and derivatives	Nucleotides and derivatives	53-84-9	2	323980	436580	365290	302780	136880	116410	1.35382	0.0639228	0.393325	0.493911	-1.01768	down
Lmxp010913	C35H66NO9P	1-(9Z-Octadecenoyl)-2-(9-oxo-nonanoyl)-sn-glycero-3-phosphocholine	Lipids	Glycerol ester	-	1	1558400	614400	529130	395370	519720	384920	1.1373	0.291377	0.61381	0.481141	-1.05547	down
Lmmp008478	C48H76O18	Soyasapogenol E-3-O-rhamnosyl(1,2)glucosyl(1,2)glucuronide	Terpenoids	Triterpene Saponin	-	1	1048000	1044900	724840	523110	242600	278290	1.53043	0.014119	0.277806	0.37051	-1.43242	down
pmp000200	C48H76O18	Soyasaponin βe	Terpenoids	Triterpene Saponin	-	1	1040800	936120	767060	502590	316570	291330	1.58647	0.0069073	0.258072	0.4047	-1.30507	down
Lmdp005386	C60H92O27	Soyasaponin Ah	Terpenoids	Triterpene Saponin	-	1	2841.3	3796.1	850.03	4789.4	4591.2	6241.2	1.172	0.06837	0.39343	2.0864	1.06102	up
