# Supplementary material for: Mepiquat chloride inhibits soybean growth but improves drought resistance
Source: Front Plant Sci. 2022 Sep 6;13:982415. doi: 10.3389/fpls.2022.982415 (PMC9486081; doi:10.3389/fpls.2022.982415)
Supplement: Supplementary file 1 [file Data_Sheet_1.ZIP › Additional file/Table S3.xlsx]

## Sheet: Sheet1
ID	44CK-1_fpkm	44CK-2_fpkm	44CK-3_fpkm	44DPC-1_fpkm	44DPC-2_fpkm	44DPC-3_fpkm	44CK-1_count	44CK-2_count	44CK-3_count	44DPC-1_count	44DPC-2_count	44DPC-3_count	log2FoldChange	pvalue	padj	regulated	chr	start	end	strand	gene_name	gene_description	KEGG	KEGG pathway	NR	Swissprot	Tremble	KOG	GO	Pfam
gene-LOC100820586	23.59	23.3	22.06	5.41	5.19	4.2	1369	1467	1375	343	269	254	-2.48884	1.80954e-47	5.73535e-43	down	NC_038250.1	32532782	32537850	-	LOC100820586	protein_coding	K13600 chlorophyllide a oxygenase [EC:1.14.13.122] | (RefSeq) chlorophyllide a oxygenase, chloroplastic (A)	ko00860: Porphyrin and chlorophyll metabolism	PREDICTED: chlorophyllide a oxygenase, chloroplastic isoform X1 [Glycine max]	RecName: Full=Chlorophyllide a oxygenase, chloroplastic; Short=Chlorophyll a oxygenase; EC=1.14.13.122; AltName: Full=Chlorophyll b synthase; Short=AtCAO; Flags: Precursor;	SubName: Full=Chlorophyllide a oxygenase, chloroplastic {ECO:0000313|EMBL:KHN25206.1}; EC=1.14.13.122 {ECO:0000313|EMBL:KHN25206.1};	--	GO:0009507,chloroplast; GO:0009706,chloroplast inner membrane; GO:0009535,chloroplast thylakoid membrane; GO:0042651,thylakoid membrane; GO:0051537,2 iron, 2 sulfur cluster binding; GO:0010277,chlorophyllide a oxygenase [overall] activity; GO:0005506,iron ion binding; GO:0016705,oxidoreductase activity, acting on paired donors, with incorporation or reduction of molecular oxygen; GO:0015995,chlor…	PF00355.26:Rieske [2Fe-2S] domain
gene-LOC100805998	90.14	78.05	77.6	34.18	32.41	30.36	5131	4819	4744	2126	1647	1799	-1.61096	2.11157e-24	3.3463e-20	down	NC_038249.1	18427778	18433782	-	LOC100805998	protein_coding	K13600 chlorophyllide a oxygenase [EC:1.14.13.122] | (RefSeq) chlorophyllide a oxygenase, chloroplastic (A)	ko00860: Porphyrin and chlorophyll metabolism	PREDICTED: chlorophyllide a oxygenase, chloroplastic [Glycine max]	RecName: Full=Chlorophyllide a oxygenase, chloroplastic; Short=Chlorophyll a oxygenase; EC=1.14.13.122; AltName: Full=Chlorophyll b synthase; Short=AtCAO; Flags: Precursor;	SubName: Full=Uncharacterized protein {ECO:0000313|EMBL:KRH18716.1, ECO:0000313|EnsemblPlants:GLYMA13G03430.1};	--	GO:0009507,chloroplast; GO:0009706,chloroplast inner membrane; GO:0009535,chloroplast thylakoid membrane; GO:0042651,thylakoid membrane; GO:0051537,2 iron, 2 sulfur cluster binding; GO:0010277,chlorophyllide a oxygenase [overall] activity; GO:0005506,iron ion binding; GO:0016705,oxidoreductase activity, acting on paired donors, with incorporation or reduction of molecular oxygen; GO:0015995,chlor…	PF00355.26:Rieske [2Fe-2S] domain
gene-FAD6.1	26.99	38.74	37.81	10.2	9.61	7.64	1422	2214	2140	587	452	419	-2.18236	2.3945e-22	2.52979e-18	down	NC_016089.3	38871556	38877107	+	FAD6.1	acid	K10255 acyl-lipid omega-6 desaturase (Delta-12 desaturase) [EC:1.14.19.23 1.14.19.45] | (RefSeq) plastid omega-6 desaturase (A)	--	omega-6 fatty acid desaturase, chloroplastic [Glycine max]	RecName: Full=Omega-6 fatty acid desaturase, chloroplastic {ECO:0000303|PubMed:8066133}; EC=1.14.19.23 {ECO:0000250|UniProtKB:P48627}; Flags: Precursor;	SubName: Full=Omega-6 fatty acid desaturase, chloroplastic {ECO:0000313|EMBL:KHN42816.1}; EC=1.14.19.- {ECO:0000313|EMBL:KHN42816.1};	--	GO:0031969,chloroplast membrane; GO:0016491,oxidoreductase activity; GO:0006636,unsaturated fatty acid biosynthetic process	PF00487.24:Fatty acid desaturase
gene-LOC100800977	34.9	29.86	36.93	9.53	11.21	12.57	3104	2881	3528	926	890	1164	-1.87833	8.41449e-21	6.66743e-17	down	NC_038247.1	12529035	12543605	-	LOC100800977	protein_coding	--	--	PREDICTED: uncharacterized protein LOC100800977 isoform X1 [Glycine max]	RecName: Full=Protein LNK2 {ECO:0000303|PubMed:23818596}; AltName: Full=Night light-inducible and clock-regulated 2 {ECO:0000303|PubMed:23818596};	SubName: Full=Uncharacterized protein {ECO:0000313|EMBL:KRH30047.1, ECO:0000313|EnsemblPlants:GLYMA11G21580.6};	--	GO:0005634,nucleus; GO:0006355,regulation of transcription, DNA-templated; GO:0048511,rhythmic process; GO:0006351,transcription, DNA-templated	--
gene-LOC100781222	4.9	4.22	3.66	19.52	19.4	21.89	182	170	146	793	644	847	1.98648	1.95454e-20	1.23898e-16	up	NC_038250.1	7232398	7236971	-	LOC100781222	protein_coding	--	--	PREDICTED: uncharacterized protein LOC100781222 isoform X2 [Glycine max]	--	SubName: Full=Uncharacterized protein {ECO:0000313|EMBL:KRH15361.1, ECO:0000313|EnsemblPlants:GLYMA14G09120.1};	--	--	--
gene-LOC100800276	14.41	10.97	14.49	3.16	4.3	3.49	488	403	527	117	130	123	-2.14069	8.74128e-19	4.36616e-15	down	NC_038248.1	155462	157478	+	LOC100800276	protein_coding	--	--	PREDICTED: uncharacterized protein LOC100800276 [Glycine max]	--	SubName: Full=Uncharacterized protein {ECO:0000313|EMBL:KHN32466.1};	--	GO:0008080,N-acetyltransferase activity	PF00583.25:Acetyltransferase (GNAT) family
gene-LOC100812174	41.95	33.05	34.56	14.91	14.07	14.36	3712	3172	3284	1441	1111	1323	-1.60664	9.64288e-19	4.36616e-15	down	NC_016091.3	23750298	23774841	+	LOC100812174	protein_coding	--	--	PREDICTED: uncharacterized protein LOC100812174 isoform X1 [Glycine max]	RecName: Full=Protein LNK2 {ECO:0000303|PubMed:23818596}; AltName: Full=Night light-inducible and clock-regulated 2 {ECO:0000303|PubMed:23818596};	SubName: Full=Uncharacterized protein {ECO:0000313|EMBL:KRH62906.1};	--	GO:0005634,nucleus; GO:0006355,regulation of transcription, DNA-templated; GO:0048511,rhythmic process; GO:0006351,transcription, DNA-templated	--
gene-LOC100820497	6.36	5.08	4.51	1.04	0.63	0.57	247	214	188	44	22	23	-3.09144	1.20401e-17	4.77014e-14	down	NC_038254.1	48192378	48196753	-	LOC100820497	protein_coding	K05277 leucoanthocyanidin dioxygenase [EC:1.14.11.19] | (RefSeq) ANS; leucoanthocyanidin dioxygenase-like (A)	ko00941: Flavonoid biosynthesis	PREDICTED: LOW QUALITY PROTEIN: leucoanthocyanidin dioxygenase [Glycine max]	RecName: Full=Probable 2-oxoglutarate-dependent dioxygenase At5g05600 {ECO:0000305}; EC=1.14.11.- {ECO:0000305};	SubName: Full=Leucoanthocyanidin dioxygenase {ECO:0000313|EMBL:KHN46939.1}; EC=1.14.11.19 {ECO:0000313|EMBL:KHN46939.1};	Iron/ascorbate family oxidoreductases	GO:0005829,cytosol; GO:0051213,dioxygenase activity; GO:0120091,jasmonic acid hydrolase; GO:0046872,metal ion binding; GO:0097237,cellular response to toxic substance; GO:0009813,flavonoid biosynthetic process; GO:2000022,regulation of jasmonic acid mediated signaling pathway; GO:0080167,response to karrikin	PF14226.6:non-haem dioxygenase in morphine synthesis N-terminal
gene-LOC100814610	6.38	6.3	3.98	38.07	32.7	27.26	291	312	195	1898	1332	1295	2.28896	2.16635e-17	7.62916e-14	up	NC_038253.1	39766858	39771693	+	LOC100814610	protein_coding	--	--	PREDICTED: uncharacterized protein LOC100814610 isoform X1 [Glycine max]	--	SubName: Full=Uncharacterized protein {ECO:0000313|EMBL:KRH05682.1, ECO:0000313|EnsemblPlants:GLYMA17G36060.1};	--	--	PF07404.11:Telomere-binding protein beta subunit (TEBP beta)
gene-LOC100787267	2.34	3.62	1.9	29.74	25.39	16.43	77	129	67	1068	745	562	2.91901	4.43778e-17	1.40655e-13	up	NC_038242.1	45376008	45381171	+	LOC100787267	gene=LOC100787267	K13082 bifunctional dihydroflavonol 4-reductase/flavanone 4-reductase [EC:1.1.1.219 1.1.1.234] | (RefSeq) bifunctional dihydroflavonol 4-reductase/flavanone 4-reductase-like (A)	ko00941: Flavonoid biosynthesis	hypothetical protein GLYMA_06G265700 [Glycine max]	RecName: Full=Dihydroflavonol 4-reductase; Short=DFR; EC=1.1.1.219 {ECO:0000250|UniProtKB:Q9XES5}; AltName: Full=Dihydrokaempferol 4-reductase; AltName: Full=Flavanone 4-reductase; Short=FNR; EC=1.1.1.234 {ECO:0000250|UniProtKB:Q9XES5};	SubName: Full=Uncharacterized protein {ECO:0000313|EMBL:KRH55603.1};	Flavonol reductase/cinnamoyl-CoA reductase	GO:0050662,coenzyme binding; GO:0045552,dihydrokaempferol 4-reductase activity; GO:0047890,flavanone 4-reductase activity; GO:0009718,anthocyanin-containing compound biosynthetic process	PF01370.21:NAD dependent epimerase/dehydratase family
gene-LOC100804798	3.71	3.99	3.6	1.06	1.62	1.04	657	767	684	205	256	192	-1.88119	7.25953e-17	2.09174e-13	down	NC_038244.1	15336223	15344737	-	LOC100804798	protein_coding	K05666 ATP-binding cassette, subfamily C (CFTR/MRP), member 2 | (RefSeq) ABC transporter C family member 10-like (A)	ko02010: ABC transporters	PREDICTED: ABC transporter C family member 8-like isoform X1 [Glycine max]	RecName: Full=ABC transporter C family member 8; Short=ABC transporter ABCC.8; Short=AtABCC8; EC=3.6.3.44; AltName: Full=ATP-energized glutathione S-conjugate pump 6; AltName: Full=Glutathione S-conjugate-transporting ATPase 6; AltName: Full=Multidrug resistance-associated protein 6; Flags: Precursor;	SubName: Full=Uncharacterized protein {ECO:0000313|EMBL:KRH44113.1, ECO:0000313|EnsemblPlants:GLYMA08G20360.2};	Multidrug resistance-associated protein/mitoxantrone resistance protein, ABC superfamily	GO:0016021,integral component of membrane; GO:0000325,plant-type vacuole; GO:0005774,vacuolar membrane; GO:0005524,ATP binding; GO:0042626,ATPase activity, coupled to transmembrane movement of substances; GO:0008559,xenobiotic transmembrane transporting ATPase activity; GO:0055085,transmembrane transport	PF00005.27:ABC transporter
gene-LOC100527224	26.59	20.71	17.37	7.44	6.85	6.15	2507	2118	1759	766	577	604	-1.93158	1.45699e-16	3.84829e-13	down	NC_038242.1	45968699	45972862	+	LOC100527224	gbkey=Gene	K10418 dynein light chain LC8-type | (RefSeq) uncharacterized LOC100527224 (A)	--	uncharacterized protein LOC100527224 [Glycine max]	RecName: Full=Dynein 8 kDa light chain, flagellar outer arm;	SubName: Full=Uncharacterized protein {ECO:0000313|EMBL:ACU16277.1};	Dynein light chain type 1	GO:0005930,axoneme; GO:0097014,ciliary plasm; GO:0030286,dynein complex; GO:0005874,microtubule; GO:0031514,motile cilium; GO:0003774,motor activity; GO:0007017,microtubule-based process; GO:0044458,motile cilium assembly	PF01221.18:Dynein light chain type 1
gene-LOC100815789	6657.75	6096.72	6685.16	3308.07	2872.6	3194.45	181407	180189	195630	98488	69877	90611	-1.31753	1.63935e-16	3.99687e-13	down	NC_038250.1	616348	617937	-	LOC100815789	binding	K08913 light-harvesting complex II chlorophyll a/b binding protein 2 | (RefSeq) chlorophyll a-b binding protein 215, chloroplastic-like (A)	ko00196: Photosynthesis - antenna proteins	uncharacterized protein LOC100815789 [Glycine max]	RecName: Full=Chlorophyll a-b binding protein 215, chloroplastic; AltName: Full=LHCII type II CAB-215; Short=LHCP; Flags: Precursor;	RecName: Full=Chlorophyll a-b binding protein, chloroplastic {ECO:0000256|RuleBase:RU363080};	--	GO:0009535,chloroplast thylakoid membrane; GO:0016021,integral component of membrane; GO:0009522,photosystem I; GO:0009523,photosystem II; GO:0016168,chlorophyll binding; GO:0046872,metal ion binding; GO:0009765,photosynthesis, light harvesting; GO:0018298,protein-chromophore linkage	PF00504.21:Chlorophyll A-B binding protein
gene-MYB114	4.9	6.26	6.69	1.1	1.6	1.79	397	550	582	97	116	151	-2.25838	2.36637e-16	5.35729e-13	down	NC_016090.3	45502165	45510813	+	MYB114	factor	K12133 MYB-related transcription factor LHY | (RefSeq) MYB114, LCL2, MYB134; MYB transcription factor MYB114 (A)	ko04712: Circadian rhythm - plant	MYB transcription factor MYB114 [Glycine max]	RecName: Full=Protein CCA1 {ECO:0000303|PubMed:9144958}; AltName: Full=MYB-related transcription factor CCA1 {ECO:0000303|PubMed:9144958}; AltName: Full=Protein CIRCADIAN CLOCK ASSOCIATED 1 {ECO:0000303|PubMed:9144958};	SubName: Full=Late elongated hypocotyl and circadian clock associated-1-like protein 2 {ECO:0000313|EMBL:ABW87009.1};	Zuotin and related molecular chaperones (DnaJ superfamily), contains DNA-binding domains	GO:0005634,nucleus; GO:0003677,DNA binding; GO:0003700,DNA-binding transcription factor activity; GO:0043565,sequence-specific DNA binding; GO:0007623,circadian rhythm; GO:0048574,long-day photoperiodism, flowering; GO:0042754,negative regulation of circadian rhythm; GO:0045892,negative regulation of transcription, DNA-templated; GO:0045893,positive regulation of transcription, DNA-templated; GO:…	PF00249.31:Myb-like DNA-binding domain
gene-LOC100805393	608.05	574.21	434.81	227.46	212.45	183.89	27215	27877	20901	11124	8489	8568	-1.64334	9.22012e-16	1.91111e-12	down	NC_016090.3	33055278	33058407	-	LOC100805393	protein_coding	K04035 magnesium-protoporphyrin IX monomethyl ester (oxidative) cyclase [EC:1.14.13.81] | (RefSeq) magnesium-protoporphyrin IX monomethyl ester [oxidative] cyclase, chloroplastic (A)	ko00860: Porphyrin and chlorophyll metabolism	PREDICTED: magnesium-protoporphyrin IX monomethyl ester [oxidative]	RecName: Full=Magnesium-protoporphyrin IX monomethyl ester [oxidative] cyclase, chloroplastic; Short=Mg-protoporphyrin IX monomethyl ester oxidative cyclase; EC=1.14.13.81; Flags: Precursor;	SubName: Full=Magnesium-protoporphyrin IX monomethyl ester [oxidative] cyclase, chloroplastic {ECO:0000313|EMBL:KHN10877.1}; EC=1.14.13.81 {ECO:0000313|EMBL:KHN10877.1};	--	GO:0009507,chloroplast; GO:0048529,magnesium-protoporphyrin IX monomethyl ester (oxidative) cyclase activity; GO:0046872,metal ion binding; GO:0015995,chlorophyll biosynthetic process; GO:0015979,photosynthesis	PF02915.17:Rubrerythrin
gene-LOC100793985	24.37	24.08	26.39	8.19	8.97	11.37	1923	2061	2236	706	632	934	-1.6555	9.64748e-16	1.91111e-12	down	NC_038251.1	44782971	44794436	-	LOC100793985	protein_coding	--	--	PREDICTED: uncharacterized protein LOC100793985 isoform X1 [Glycine max]	RecName: Full=Protein LNK2 {ECO:0000303|PubMed:23818596}; AltName: Full=Night light-inducible and clock-regulated 2 {ECO:0000303|PubMed:23818596};	SubName: Full=Uncharacterized protein {ECO:0000313|EMBL:KRH13415.1, ECO:0000313|EnsemblPlants:GLYMA15G37980.4};	--	GO:0005634,nucleus; GO:0006355,regulation of transcription, DNA-templated; GO:0048511,rhythmic process; GO:0006351,transcription, DNA-templated	--
gene-LOC100794431	59.36	51.78	50.74	22.51	28.87	22.99	2061	1950	1892	854	895	831	-1.39611	1.1641e-15	2.17037e-12	down	NC_016091.3	4830496	4831877	+	LOC100794431	protein_coding	K12130 pseudo-response regulator 5 | (RefSeq) two-component response regulator-like PRR95 (A)	ko04712: Circadian rhythm - plant	PREDICTED: zinc finger protein CONSTANS-LIKE 4-like [Glycine max]	RecName: Full=Zinc finger protein CONSTANS-LIKE 4;	SubName: Full=Uncharacterized protein {ECO:0000313|EMBL:KRH61628.1, ECO:0000313|EnsemblPlants:GLYMA04G06240.1};	GATA-4/5/6 transcription factors	GO:0005634,nucleus; GO:0008270,zinc ion binding; GO:0009909,regulation of flower development; GO:0009416,response to light stimulus	PF06203.14:CCT motif
gene-LOC100807126	578.57	631.16	599.3	383.83	382.99	335.13	28736	34003	31968	20830	16982	17328	-0.983425	1.49223e-15	2.62757e-12	false	NC_038245.1	43486675	43490853	+	LOC100807126	protein_coding	K00855 phosphoribulokinase [EC:2.7.1.19] | (RefSeq) phosphoribulokinase, chloroplastic (A)	ko00710: Carbon fixation in photosynthetic organisms; ko01200: Carbon metabolism	PREDICTED: phosphoribulokinase, chloroplastic [Glycine max]	RecName: Full=Phosphoribulokinase, chloroplastic; Short=PRK; Short=PRKase; EC=2.7.1.19; AltName: Full=Phosphopentokinase; Flags: Precursor;	RecName: Full=Phosphoribulokinase {ECO:0000256|RuleBase:RU004082}; EC=2.7.1.19 {ECO:0000256|RuleBase:RU004082};	Armadillo/beta-Catenin/plakoglobin	GO:0009507,chloroplast; GO:0005524,ATP binding; GO:0008974,phosphoribulokinase activity; GO:0019253,reductive pentose-phosphate cycle	PF00485.18:Phosphoribulokinase / Uridine kinase family
gene-LCL4	9.13	9.03	9.53	3.01	4.16	4.09	863	926	968	311	351	403	-1.56836	1.95783e-15	3.26597e-12	down	NC_038243.1	4102967	4114159	-	LCL4	gbkey=Gene	K12133 MYB-related transcription factor LHY | (RefSeq) MYB123, MYB155; protein LHY (A)	ko04712: Circadian rhythm - plant	PREDICTED: protein LHY isoform X2 [Glycine max]	RecName: Full=Protein LHY {ECO:0000303|PubMed:9657154}; AltName: Full=MYB-related transcription factor LHY {ECO:0000303|PubMed:9657154}; AltName: Full=Protein LATE ELONGATED HYPOCOTYL {ECO:0000303|PubMed:9657154};	SubName: Full=Uncharacterized protein {ECO:0000313|EMBL:KRH47757.1, ECO:0000313|EnsemblPlants:GLYMA07G05410.5};	Zuotin and related molecular chaperones (DnaJ superfamily), contains DNA-binding domains	GO:0005634,nucleus; GO:0003700,DNA-binding transcription factor activity; GO:0044212,transcription regulatory region DNA binding; GO:0007623,circadian rhythm; GO:0048574,long-day photoperiodism, flowering; GO:0042754,negative regulation of circadian rhythm; GO:0043433,negative regulation of DNA-binding transcription factor activity; GO:0042752,regulation of circadian rhythm; GO:0006355,regulation…	--
gene-LOC100817652	1.22	1.34	0.98	7.88	5.95	9.28	57	68	49	402	248	451	2.44904	3.72343e-15	5.9007e-12	up	NC_016089.3	46529089	46534486	-	LOC100817652	protein_coding	K15400 omega-hydroxypalmitate O-feruloyl transferase [EC:2.3.1.188] | (RefSeq) omega-hydroxypalmitate O-feruloyl transferase (A)	ko00073: Cutin, suberine and wax biosynthesis	PREDICTED: shikimate O-hydroxycinnamoyltransferase-like [Glycine max]	RecName: Full=Shikimate O-hydroxycinnamoyltransferase; EC=2.3.1.133; AltName: Full=Hydroxycinnamoyl transferase; AltName: Full=Hydroxycinnamoyl-Coenzyme A shikimate/quinate hydroxycinnamoyltransferase;	SubName: Full=Uncharacterized protein {ECO:0000313|EMBL:KRH73608.1, ECO:0000313|EnsemblPlants:GLYMA02G45280.1};	--	GO:0005737,cytoplasm; GO:0005829,cytosol; GO:0016020,membrane; GO:0047205,quinate O-hydroxycinnamoyltransferase activity; GO:0047172,shikimate O-hydroxycinnamoyltransferase activity; GO:0010252,auxin homeostasis; GO:0071555,cell wall organization; GO:0009809,lignin biosynthetic process; GO:0009963,positive regulation of flavonoid biosynthetic process	PF02458.15:Transferase family
gene-LOC100808799	31.48	30.59	25.24	11.87	10.68	7.61	1908	2011	1643	786	578	480	-1.80429	9.7714e-15	1.47478e-11	down	NC_038249.1	14127904	14133161	+	LOC100808799	protein_coding	--	--	PREDICTED: RHOMBOID-like protein 9, chloroplastic [Glycine max]	RecName: Full=RHOMBOID-like protein 9, chloroplastic {ECO:0000303|PubMed:17181860}; Short=AtRBL9 {ECO:0000303|PubMed:17181860}; EC=3.4.21.- {ECO:0000305}; Flags: Precursor;	SubName: Full=Uncharacterized protein {ECO:0000313|EMBL:KRH18254.1, ECO:0000313|EnsemblPlants:GLYMA13G07540.2};	Rhomboid family proteins	GO:0031969,chloroplast membrane; GO:0016021,integral component of membrane; GO:0004252,serine-type endopeptidase activity	PF01694.22:Rhomboid family
gene-LOC100820619	95.79	103.58	115.87	60.76	60.55	57.68	3454	4051	4487	2394	1949	2165	-1.08379	7.08734e-14	1.02106e-10	down	NC_038244.1	9589504	9599114	+	LOC100820619	TPR	--	--	hypothetical protein GLYMA_08G124900 [Glycine max]	RecName: Full=Protein MET1, chloroplastic {ECO:0000303|PubMed:25587003}; AltName: Full=PDZ domain, K-box domain, and TPR region containing protein {ECO:0000303|PubMed:15914918}; Flags: Precursor;	SubName: Full=Uncharacterized protein {ECO:0000313|EMBL:KRH43008.1, ECO:0000313|EnsemblPlants:GLYMA08G13160.1};	--	GO:0009507,chloroplast; GO:0009941,chloroplast envelope; GO:0031969,chloroplast membrane; GO:0009570,chloroplast stroma; GO:0009534,chloroplast thylakoid; GO:0009535,chloroplast thylakoid membrane; GO:0009575,chromoplast stroma; GO:0035448,extrinsic component of thylakoid membrane; GO:0009523,photosystem II; GO:0009579,thylakoid; GO:0015979,photosynthesis; GO:0010207,photosystem II assembly; GO:0…	PF07719.17:Tetratricopeptide repeat
gene-LOC100795418	41.25	41.25	38.85	26.21	25.19	23.25	3685	3997	3727	2558	2009	2162	-0.968858	1.75422e-13	2.41738e-10	false	NC_016088.3	55696542	55709369	+	LOC100795418	protein_coding	K00951 GTP pyrophosphokinase [EC:2.7.6.5] | (RefSeq) probable GTP diphosphokinase RSH2, chloroplastic (A)	ko00230: Purine metabolism	PREDICTED: uncharacterized protein LOC100795418 isoform X2 [Glycine max]	RecName: Full=Probable GTP diphosphokinase RSH3, chloroplastic; EC=2.7.6.5; AltName: Full=RelA/SpoT homolog 3; Short=AtRSH3; AltName: Full=ppGpp synthetase RSH3; Flags: Precursor;	SubName: Full=Uncharacterized protein {ECO:0000313|EnsemblPlants:GLYMA01G43933.1};	Predicted guanosine polyphosphate pyrophosphohydrolase/synthase	GO:0009507,chloroplast; GO:0005524,ATP binding; GO:0005525,GTP binding; GO:0008728,GTP diphosphokinase activity; GO:0016301,kinase activity; GO:0015970,guanosine tetraphosphate biosynthetic process; GO:0010150,leaf senescence; GO:0015979,photosynthesis	PF13328.6:HD domain
gene-LOC100820396	13.53	12.71	11.06	5.47	5.75	6.23	770	785	676	340	292	369	-1.36331	2.9082e-13	3.84064e-10	down	NC_038249.1	32672935	32679054	-	LOC100820396	protein_coding	K08145 MFS transporter, SP family, solute carrier family 2 (facilitated glucose transporter), member 8 | (RefSeq) sugar transporter ERD6-like 16 (A)	--	PREDICTED: sugar transporter ERD6-like 16 isoform X1 [Glycine max]	RecName: Full=Sugar transporter ERD6-like 16;	SubName: Full=Uncharacterized protein {ECO:0000313|EMBL:KRH20984.1, ECO:0000313|EnsemblPlants:GLYMA13G28440.5};	Predicted transporter (major facilitator superfamily)	GO:0016021,integral component of membrane; GO:0005355,glucose transmembrane transporter activity; GO:0005351,carbohydrate:proton symporter activity; GO:0046323,glucose import; GO:0035428,NA	PF00083.24:Sugar (and other) transporter
gene-RCA11	1156.4	1098.27	1214.48	364.81	339.9	523.04	51474	53027	58059	17743	13507	24237	-1.75926	4.08112e-13	5.17405e-10	down	NC_038247.1	31621274	31624825	-	RCA11	carboxylase/oxygenase	K03064 26S proteasome regulatory subunit T4 | (RefSeq) 26S protease regulatory subunit 10B homolog A-like (A)	ko03050: Proteasome	ribulose bisphosphate carboxylase/oxygenase activase, chloroplastic-like [Glycine max]	RecName: Full=Ribulose bisphosphate carboxylase/oxygenase activase, chloroplastic; Short=RA; Short=RuBisCO activase; Flags: Precursor;	SubName: Full=Rubisco activase {ECO:0000313|EMBL:ADD60245.1};	26S proteasome regulatory complex, ATPase RPT4	GO:0009570,chloroplast stroma; GO:0005524,ATP binding	PF00004.29:ATPase family associated with various cellular activities (AAA)
gene-LOC100784964	6.43	5.63	6.78	1.04	1.5	1.83	159	151	180	28	33	47	-2.38174	4.82936e-13	5.88718e-10	down	NC_038249.1	45128924	45130162	+	LOC100784964	protein_coding	--	--	hypothetical protein glysoja_031836 [Glycine soja]	--	SubName: Full=Uncharacterized protein {ECO:0000313|EMBL:KHN44175.1};	--	--	--
gene-LOC100781565	33.09	24.72	31.85	9.03	9.75	12.82	2460	1994	2543	734	647	992	-1.77056	6.6773e-13	7.8384e-10	down	NC_038249.1	31299955	31309643	-	LOC100781565	protein_coding	--	--	PREDICTED: uncharacterized protein LOC100781565 [Glycine max]	RecName: Full=Protein LNK2 {ECO:0000303|PubMed:23818596}; AltName: Full=Night light-inducible and clock-regulated 2 {ECO:0000303|PubMed:23818596};	SubName: Full=Uncharacterized protein {ECO:0000313|EMBL:KRH20770.1, ECO:0000313|EnsemblPlants:GLYMA13G26930.1};	--	GO:0005634,nucleus; GO:0006355,regulation of transcription, DNA-templated; GO:0048511,rhythmic process; GO:0006351,transcription, DNA-templated	--
gene-LOC100805464	85	95.97	47.05	20.85	14.01	17.88	3691	4520	2194	989	543	808	-2.37171	8.71978e-13	9.87047e-10	down	NC_038242.1	11216275	11224960	+	LOC100805464	protein_coding	K24028 salicylic acid 3-hydroxylase [EC:1.14.11.-] | (RefSeq) protein DOWNY MILDEW RESISTANCE 6 (A)	--	PREDICTED: 1-aminocyclopropane-1-carboxylate oxidase 5-like [Glycine max]	RecName: Full=Protein DOWNY MILDEW RESISTANCE 6 {ECO:0000303|PubMed:15986928}; Short=AtDMR6 {ECO:0000303|PubMed:15986928}; EC=1.14.11.- {ECO:0000255|PROSITE-ProRule:PRU00805}; AltName: Full=2-oxoglutarate (2OG)-Fe(II) oxygenase-like protein DMR6 {ECO:0000303|PubMed:18248595}; AltName: Full=Salicylate 3-hydroxylase DMR6 {ECO:0000305}; Short=S3H DMR6 {ECO:0000305}; Short=SA 3-hydroxylase DMR6 {ECO:…	SubName: Full=Uncharacterized protein {ECO:0000313|EMBL:KRH53636.1, ECO:0000313|EnsemblPlants:GLYMA06G14190.1};	Iron/ascorbate family oxidoreductases	GO:0033759,flavone synthase activity; GO:0046872,metal ion binding; GO:0034785,salicylate 5-hydroxylase activity; GO:0042742,defense response to bacterium; GO:0002229,defense response to oomycetes; GO:0009813,flavonoid biosynthetic process; GO:0010150,leaf senescence; GO:0009617,response to bacterium; GO:0009620,response to fungus; GO:0002239,response to oomycetes; GO:0009751,response to salicyli…	PF03171.20:2OG-Fe(II) oxygenase superfamily
gene-LOC100799890	23.69	31.35	37.01	13.11	11.69	10.27	1584	2274	2658	958	698	715	-1.65773	1.02398e-12	1.11914e-09	down	NC_038255.1	69397	72763	+	LOC100799890	protein_coding	K10355 actin, other eukaryote | (RefSeq) Soy69, actin; actin-like (A)	--	actin-like protein [Glycine max]	RecName: Full=Actin;	SubName: Full=Actin {ECO:0000313|EMBL:KHN19706.1};	Actin and related proteins	GO:0005737,cytoplasm; GO:0005856,cytoskeleton; GO:0005524,ATP binding	PF00022.19:Actin
gene-LOC100789079	33.71	35.16	32.31	21.7	20.29	18.55	2339	2646	2408	1645	1257	1340	-1.00823	1.22146e-12	1.29048e-09	down	NC_038252.1	31874664	31885197	+	LOC100789079	protein_coding	K08869 aarF domain-containing kinase | (RefSeq) uncharacterized aarF domain-containing protein kinase At1g71810, chloroplastic (A)	--	PREDICTED: uncharacterized aarF domain-containing protein kinase At1g71810, chloroplastic isoform X1 [Glycine max]	RecName: Full=Uncharacterized aarF domain-containing protein kinase At1g71810, chloroplastic; EC=2.7.-.-; Flags: Precursor;	SubName: Full=Uncharacterized protein {ECO:0000313|EMBL:KRH08582.1, ECO:0000313|EnsemblPlants:GLYMA16G27500.2};	Predicted unusual protein kinase	GO:0009507,chloroplast; GO:0010287,plastoglobule; GO:0005524,ATP binding; GO:0004672,protein kinase activity	PF03109.16:ABC1 family
gene-LOC100787929	13	15.98	18.14	4.79	4.93	6.72	703	937	1053	283	238	378	-1.78019	1.59878e-12	1.63462e-09	down	NW_020446025.1	1986302	1993259	-	LOC100787929	protein_coding	K12126 phytochrome-interacting factor 3 | (RefSeq) transcription factor PIF3-like (A)	ko04075: Plant hormone signal transduction; ko04712: Circadian rhythm - plant	PREDICTED: transcription factor UNE10-like [Glycine max]	RecName: Full=Transcription factor UNE10; AltName: Full=Basic helix-loop-helix protein 16; Short=AtbHLH16; Short=bHLH 16; AltName: Full=Protein UNFERTILIZED EMBRYO SAC 10; AltName: Full=Transcription factor EN 108; AltName: Full=bHLH transcription factor bHLH016;	SubName: Full=Uncharacterized protein {ECO:0000313|EMBL:KRG88937.1, ECO:0000313|EnsemblPlants:GLYMA11G17120.1};	--	GO:0005634,nucleus; GO:0009506,plasmodesma; GO:0003677,DNA binding; GO:0003700,DNA-binding transcription factor activity; GO:0046983,protein dimerization activity; GO:0009567,double fertilization forming a zygote and endosperm; GO:0006355,regulation of transcription, DNA-templated; GO:0006351,transcription, DNA-templated	PF00010.26:Helix-loop-helix DNA-binding domain
gene-LOC100790668	174.6	180.49	209.95	108.26	101.16	105.77	4543	5094	5867	3078	2350	2865	-1.10781	2.27994e-12	2.2446e-09	down	NC_038252.1	1564183	1566215	-	LOC100790668	protein_coding	--	--	PREDICTED: protein CURVATURE THYLAKOID 1B, chloroplastic-like [Glycine max]	RecName: Full=Protein CURVATURE THYLAKOID 1B, chloroplastic; AltName: Full=Photosystem I protein P; AltName: Full=Thylakoid membrane phosphoprotein 14 kDa; Flags: Precursor;	SubName: Full=Uncharacterized protein {ECO:0000313|EMBL:KRH06344.1, ECO:0000313|EnsemblPlants:GLYMA16G02010.1};	--	GO:0009507,chloroplast; GO:0009941,chloroplast envelope; GO:0030093,chloroplast photosystem I; GO:0009534,chloroplast thylakoid; GO:0009535,chloroplast thylakoid membrane; GO:0016021,integral component of membrane; GO:0009295,nucleoid; GO:0009508,plastid chromosome; GO:0009579,thylakoid; GO:0003677,DNA binding; GO:0019904,protein domain specific binding; GO:0009773,photosynthetic electron transpo…	PF14159.6:CAAD domains of cyanobacterial aminoacyl-tRNA synthetase
gene-LOC100784912	0.43	0.12	0.4	4.99	4.06	3.24	24	7	24	304	202	188	3.42727	2.33702e-12	2.2446e-09	up	NC_038247.1	2804271	2807839	-	LOC100784912	protein_coding	K01177 beta-amylase [EC:3.2.1.2] | (RefSeq) beta-amylase 3, chloroplastic (A)	ko00500: Starch and sucrose metabolism	PREDICTED: beta-amylase 3, chloroplastic [Glycine max]	RecName: Full=Beta-amylase 3, chloroplastic; EC=3.2.1.2; AltName: Full=1,4-alpha-D-glucan maltohydrolase; AltName: Full=Beta-amylase 8; AltName: Full=Chloroplast beta-amylase; Short=CT-BMY; Flags: Precursor;	RecName: Full=Beta-amylase {ECO:0000256|RuleBase:RU000509}; EC=3.2.1.2 {ECO:0000256|RuleBase:RU000509};	--	GO:0009570,chloroplast stroma; GO:0102229,amylopectin maltohydrolase activity; GO:0016161,beta-amylase activity; GO:0000024,maltose biosynthetic process; GO:0009409,response to cold; GO:0005983,starch catabolic process	PF01373.17:Glycosyl hydrolase family 14
gene-LOC100819530	4.17	4.33	3.77	1.53	2.07	1.83	350	394	340	140	155	160	-1.44948	3.0083e-12	2.80436e-09	down	NC_038250.1	6907119	6914211	+	LOC100819530	protein_coding	K20717 mitogen-activated protein kinase kinase kinase YODA [EC:2.7.11.25] | (RefSeq) mitogen-activated protein kinase kinase kinase YODA-like (A)	ko04016: MAPK signaling pathway - plant	PREDICTED: MAP kinase kinase kinase mkh1-like isoform X1 [Glycine max]	RecName: Full=Mitogen-activated protein kinase kinase kinase 5 {ECO:0000303|PubMed:27679653}; EC=2.7.11.25 {ECO:0000269|PubMed:27679653}; AltName: Full=MAP3K gamma protein kinase {ECO:0000303|PubMed:10095117}; Short=AtMAP3Kgamma {ECO:0000303|PubMed:10095117};	SubName: Full=Uncharacterized protein {ECO:0000313|EMBL:KRH15298.1, ECO:0000313|EnsemblPlants:GLYMA14G08801.1};	MEKK and related serine/threonine protein kinases	GO:0005829,cytosol; GO:0005886,plasma membrane; GO:0005524,ATP binding; GO:0004709,MAP kinase kinase kinase activity; GO:0004674,protein serine/threonine kinase activity; GO:0000187,activation of MAPK activity; GO:0032147,activation of protein kinase activity; GO:0071323,cellular response to chitin; GO:0006952,defense response; GO:0046777,protein autophosphorylation; GO:2000071,regulation of defe…	PF00069.25:Protein kinase domain
gene-LOC100792674	0.12	0.12	0.03	1.93	1.52	3.45	7	7	2	118	76	201	4.40905	3.35231e-12	3.03575e-09	up	NC_038247.1	11399567	11401620	-	LOC100792674	protein_coding	--	--	PREDICTED: fasciclin-like arabinogalactan protein 12 [Glycine max]	RecName: Full=Fasciclin-like arabinogalactan protein 12; Flags: Precursor;	SubName: Full=Uncharacterized protein {ECO:0000313|EMBL:KRH29941.1, ECO:0000313|EnsemblPlants:GLYMA11G20720.1};	--	GO:0031225,anchored component of membrane; GO:0005886,plasma membrane; GO:0009834,plant-type secondary cell wall biogenesis	PF02469.22:Fasciclin domain
gene-LOC100820002	28.51	16.9	17.91	5.68	5.15	7.03	1921	1235	1296	418	310	493	-2.09245	4.88208e-12	4.29701e-09	down	NC_016091.3	2663553	2671829	+	LOC100820002	protein_coding	--	--	PREDICTED: J domain-containing protein required for chloroplast accumulation response 1-like [Glycine max]	RecName: Full=J domain-containing protein required for chloroplast accumulation response 1;	SubName: Full=Uncharacterized protein {ECO:0000313|EMBL:KRH61195.1, ECO:0000313|EnsemblPlants:GLYMA04G03581.1};	Auxilin-like protein and related proteins containing DnaJ domain	GO:0005737,cytoplasm; GO:0031982,vesicle; GO:0007015,actin filament organization; GO:0071483,cellular response to blue light; GO:0009904,chloroplast accumulation movement; GO:0009903,chloroplast avoidance movement; GO:0006898,receptor-mediated endocytosis	PF00226.31:DnaJ domain
gene-LCL3	6.27	5.85	8.28	1.36	1.96	2.44	592	599	839	140	165	240	-2.09206	5.01623e-12	4.29701e-09	down	NC_038255.1	50396263	50409920	+	LCL3	gbkey=Gene	K12133 MYB-related transcription factor LHY | (RefSeq) MYB156; protein LHY (A)	ko04712: Circadian rhythm - plant	PREDICTED: protein LHY isoform X1 [Glycine max]	RecName: Full=Protein CCA1 {ECO:0000303|PubMed:9144958}; AltName: Full=MYB-related transcription factor CCA1 {ECO:0000303|PubMed:9144958}; AltName: Full=Protein CIRCADIAN CLOCK ASSOCIATED 1 {ECO:0000303|PubMed:9144958};	SubName: Full=Uncharacterized protein {ECO:0000313|EMBL:KRG97259.1};	Zuotin and related molecular chaperones (DnaJ superfamily), contains DNA-binding domains	GO:0005634,nucleus; GO:0003677,DNA binding; GO:0003700,DNA-binding transcription factor activity; GO:0043565,sequence-specific DNA binding; GO:0007623,circadian rhythm; GO:0048574,long-day photoperiodism, flowering; GO:0042754,negative regulation of circadian rhythm; GO:0045892,negative regulation of transcription, DNA-templated; GO:0045893,positive regulation of transcription, DNA-templated; GO:…	PF00249.31:Myb-like DNA-binding domain
gene-LOC100783904	120.06	107.52	133.25	69.77	69.06	64.74	3219	3127	3837	2044	1653	1807	-1.09477	1.06199e-11	8.85781e-09	down	NC_038242.1	16709262	16710735	-	LOC100783904	protein_coding	--	--	PREDICTED: uncharacterized protein LOC100783904 [Glycine max]	--	SubName: Full=Uncharacterized protein {ECO:0000313|EMBL:KRH54502.1, ECO:0000313|EnsemblPlants:GLYMA06G20240.1};	--	GO:0016021,integral component of membrane	PF06549.12:Protein of unknown function (DUF1118)
gene-LOC100792360	46.67	49.73	38.47	23.55	18.05	18.24	2369	2738	2097	1306	818	964	-1.43619	1.6943e-11	1.37694e-08	down	NC_038241.1	227408	229268	+	LOC100792360	protein_coding	K15402 fatty acid omega-hydroxylase [EC:1.14.-.-] | (RefSeq) cytochrome P450 86B1-like (A)	ko00073: Cutin, suberine and wax biosynthesis	PREDICTED: alkane hydroxylase MAH1-like [Glycine max]	RecName: Full=Alkane hydroxylase MAH1 {ECO:0000303|PubMed:17905869}; EC=1.14.-.- {ECO:0000305|PubMed:17905869}; AltName: Full=Cytochrome P450 96A15 {ECO:0000305}; AltName: Full=Protein MID-CHAIN ALKANE HYDROXYLASE 1 {ECO:0000303|PubMed:17905869};	SubName: Full=Uncharacterized protein {ECO:0000313|EMBL:KRH56536.1, ECO:0000313|EnsemblPlants:GLYMA05G09060.1};	Cytochrome P450 CYP4/CYP19/CYP26 subfamilies	GO:0005783,endoplasmic reticulum; GO:0005789,endoplasmic reticulum membrane; GO:0016021,integral component of membrane; GO:0020037,heme binding; GO:0005506,iron ion binding; GO:0080133,midchain alkane hydroxylase activity; GO:0010025,wax biosynthetic process	PF00067.22:Cytochrome P450
gene-LOC100782250	6.57	7.93	8.46	3.37	3.76	3.95	458	600	634	257	234	287	-1.31699	2.42134e-11	1.91861e-08	down	--	--	--	--	--	--	--	--
gene-LOC100783016	2.15	3.15	3.13	18.48	18.71	9.4	152	241	237	1425	1179	691	2.19333	2.60914e-11	2.01699e-08	up	NC_038250.1	45536681	45544124	-	LOC100783016	protein_coding	--	--	PREDICTED: zinc finger protein CONSTANS-LIKE 9-like [Glycine max]	RecName: Full=Zinc finger protein CONSTANS-LIKE 10;	SubName: Full=Uncharacterized protein {ECO:0000313|EMBL:KRH16988.1, ECO:0000313|EnsemblPlants:GLYMA14G36930.5};	--	GO:0005634,nucleus; GO:0005886,plasma membrane; GO:0003700,DNA-binding transcription factor activity; GO:0008270,zinc ion binding	PF06203.14:CCT motif
gene-LOC100796816	4.94	6.31	6.22	2.99	2.77	2.19	648	898	876	429	324	299	-1.40336	2.72239e-11	2.05444e-08	down	NC_038244.1	37879596	37911645	+	LOC100796816	protein_coding	K10406 kinesin family member C2/C3 | (RefSeq) kinesin-4 (A)	--	PREDICTED: kinesin-like protein KCA2 isoform X1 [Glycine max]	RecName: Full=Kinesin-like protein KIN-14B {ECO:0000305}; AltName: Full=Kinesin CDKA-1-associated protein 2 {ECO:0000303|PubMed:15247388}; AltName: Full=Kinesin-like protein KCA2 {ECO:0000303|PubMed:15247388}; AltName: Full=Kinesin-like protein for actin-based chloroplast movement 2 {ECO:0000303|PubMed:20418504};	SubName: Full=Uncharacterized protein {ECO:0000313|EMBL:KRH45559.1, ECO:0000313|EnsemblPlants:GLYMA08G38301.1};	Kinesin (KAR3 subfamily)	GO:0005829,cytosol; GO:0005871,kinesin complex; GO:0005874,microtubule; GO:0005886,plasma membrane; GO:0005524,ATP binding; GO:0016887,ATPase activity; GO:0008017,microtubule binding; GO:0003777,microtubule motor activity; GO:0009904,chloroplast accumulation movement; GO:0009903,chloroplast avoidance movement; GO:0007018,microtubule-based movement; GO:0031022,nuclear migration along microfilament	PF00225.23:Kinesin motor domain
gene-LOC100820241	20.72	22.3	19.04	9.03	10.1	5.87	1849	2159	1825	881	805	545	-1.5865	2.96697e-11	2.18693e-08	down	NC_038242.1	2593699	2601058	+	LOC100820241	protein_coding	--	--	PREDICTED: J domain-containing protein required for chloroplast accumulation response 1-like isoform X4 [Glycine max]	RecName: Full=J domain-containing protein required for chloroplast accumulation response 1;	SubName: Full=Uncharacterized protein {ECO:0000313|EMBL:KRH51877.1, ECO:0000313|EnsemblPlants:GLYMA06G03670.1};	Auxilin-like protein and related proteins containing DnaJ domain	GO:0005737,cytoplasm; GO:0031982,vesicle; GO:0007015,actin filament organization; GO:0071483,cellular response to blue light; GO:0009904,chloroplast accumulation movement; GO:0009903,chloroplast avoidance movement; GO:0006898,receptor-mediated endocytosis	--
gene-LOC100795944	7.18	5.02	3.93	1.7	1.52	1.39	480	364	282	124	91	97	-2.07455	4.09547e-11	2.95014e-08	down	NC_016088.3	1084420	1086871	+	LOC100795944	protein_coding	K23541 Ca2+/H+ antiporter, TMEM165/GDT1 family | (RefSeq) putative pentatricopeptide repeat-containing protein At3g23330 (A)	--	PREDICTED: pentatricopeptide repeat-containing protein At1g31920-like [Glycine max]	RecName: Full=Pentatricopeptide repeat-containing protein At1g31920;	SubName: Full=Uncharacterized protein {ECO:0000313|EMBL:KRH74305.1, ECO:0000313|EnsemblPlants:GLYMA01G01480.1};	FOG: PPR repeat	GO:0043231,intracellular membrane-bounded organelle; GO:0004519,endonuclease activity; GO:0003723,RNA binding; GO:0008270,zinc ion binding; GO:0009451,RNA modification	PF13041.6:PPR repeat family
gene-RCAALPHA	368.37	397.32	324.26	203.29	184.85	213.95	16367	19148	15473	9869	7332	9896	-1.11977	5.87966e-11	4.14124e-08	down	NC_016089.3	43713720	43717405	-	RCAALPHA	carboxylase/oxygenase	K03064 26S proteasome regulatory subunit T4 | (RefSeq) 26S protease regulatory subunit 10B homolog A-like (A)	ko03050: Proteasome	ribulose bisphosphate carboxylase/oxygenase activase 1, chloroplastic-like [Glycine max]	RecName: Full=Ribulose bisphosphate carboxylase/oxygenase activase 1, chloroplastic; Short=RA 1; Short=RuBisCO activase 1; AltName: Full=RuBisCO activase alpha form; Flags: Precursor;	SubName: Full=Alpha-form rubisco activase {ECO:0000313|EMBL:ADD60242.1};	26S proteasome regulatory complex, ATPase RPT4	GO:0009570,chloroplast stroma; GO:0005524,ATP binding	PF00004.29:ATPase family associated with various cellular activities (AAA)
gene-CHLH	200.21	198.09	128.93	57.57	58.45	29.31	24781	26594	17138	7786	6459	3776	-2.13521	7.1763e-11	4.94462e-08	down	NC_016090.3	35290356	35296922	+	CHLH	subunit	K03403 magnesium chelatase subunit H [EC:6.6.1.1] | (RefSeq) CHLH; magnesium chelatase subunit (A)	ko00860: Porphyrin and chlorophyll metabolism	magnesium chelatase subunit [Glycine max]	RecName: Full=Magnesium-chelatase subunit ChlH, chloroplastic; Short=Mg-chelatase subunit H; EC=6.6.1.1; AltName: Full=ABA-binding protein; AltName: Full=Mg-protoporphyrin IX chelatase subunit ChlH; AltName: Full=Protein CONDITIONAL CHLORINA; AltName: Full=Protein GENOMES UNCOUPLED 5; AltName: Full=Protein RAPID TRANSPIRATION IN DETACHED LEAVES 1; Flags: Precursor;	SubName: Full=Uncharacterized protein {ECO:0000313|EMBL:KRH66935.1, ECO:0000313|EnsemblPlants:GLYMA03G29330.1};	--	GO:0009507,chloroplast; GO:0009706,chloroplast inner membrane; GO:0009570,chloroplast stroma; GO:0010007,magnesium chelatase complex; GO:0005739,mitochondrion; GO:0005524,ATP binding; GO:0016851,magnesium chelatase activity; GO:0015995,chlorophyll biosynthetic process; GO:0015979,photosynthesis	PF02514.16:CobN/Magnesium Chelatase
gene-LOC100804460	56.84	57.81	64.17	31.25	30.89	36.24	1445	1594	1752	868	701	959	-1.12663	7.7491e-11	5.2257e-08	down	NC_016089.3	6856796	6858512	+	LOC100804460	protein_coding	--	--	PREDICTED: PH domain-containing protein DDB_G0287875-like [Glycine max]	RecName: Full=Light-harvesting complex-like protein OHP2, chloroplastic {ECO:0000305}; AltName: Full=One-helix protein 2 {ECO:0000303|PubMed:12805611}; Flags: Precursor;	SubName: Full=Uncharacterized protein {ECO:0000313|EMBL:KRH70261.1, ECO:0000313|EnsemblPlants:GLYMA02G08740.1};	--	GO:0009507,chloroplast; GO:0009534,chloroplast thylakoid; GO:0009535,chloroplast thylakoid membrane; GO:0016021,integral component of membrane; GO:0009642,response to light intensity	PF00504.21:Chlorophyll A-B binding protein
gene-LOC100778017	6.47	6.85	9.74	2.65	3.43	2.62	368	423	595	165	174	155	-1.68087	8.89968e-11	5.87657e-08	down	NC_038242.1	2724876	2727287	-	LOC100778017	protein_coding	K17961 cytochrome P450 family 82 subfamily G polypeptide 1 [EC:1.14.-.-] | (RefSeq) cytochrome P450 CYP82D47-like (A)	ko00904: Diterpenoid biosynthesis	PREDICTED: cytochrome P450 CYP82D47-like [Glycine max]	RecName: Full=Cytochrome P450 82A3; EC=1.14.-.-; AltName: Full=Cytochrome P450 CP6;	SubName: Full=Uncharacterized protein {ECO:0000313|EMBL:KRH51922.1, ECO:0000313|EnsemblPlants:GLYMA06G03850.1};	Cytochrome P450 CYP2 subfamily	GO:0016020,membrane; GO:0020037,heme binding; GO:0005506,iron ion binding; GO:0016709,oxidoreductase activity, acting on paired donors, with incorporation or reduction of molecular oxygen, NAD(P)H as one donor, and incorporation of one atom of oxygen; GO:0044550,secondary metabolite biosynthetic process	PF00067.22:Cytochrome P450
gene-LOC100814019	88.1	53.06	69.72	22.27	27.75	25.83	793	518	674	219	223	242	-1.74983	9.50617e-11	6.14894e-08	down	NC_038242.1	1779980	1780309	-	LOC100814019	protein_coding	--	--	PREDICTED: uncharacterized protein LOC100814019 [Glycine max]	--	SubName: Full=Uncharacterized protein {ECO:0000313|EMBL:KRH51696.1, ECO:0000313|EnsemblPlants:GLYMA06G02620.1};	--	GO:0016021,integral component of membrane	--
gene-LOC100777515	849.41	1014.36	880.64	604.87	546.04	525.13	40798	52847	45427	31744	23414	26257	-0.976673	1.03481e-10	6.51773e-08	false	NC_016088.3	993081	997471	-	LOC100777515	protein_coding	K00855 phosphoribulokinase [EC:2.7.1.19] | (RefSeq) phosphoribulokinase, chloroplastic (A)	ko00710: Carbon fixation in photosynthetic organisms; ko01200: Carbon metabolism	PREDICTED: phosphoribulokinase, chloroplastic [Glycine max]	RecName: Full=Phosphoribulokinase, chloroplastic; Short=PRK; Short=PRKase; EC=2.7.1.19; AltName: Full=Phosphopentokinase; Flags: Precursor;	RecName: Full=Phosphoribulokinase {ECO:0000256|RuleBase:RU004082}; EC=2.7.1.19 {ECO:0000256|RuleBase:RU004082};	Armadillo/beta-Catenin/plakoglobin	GO:0009507,chloroplast; GO:0005524,ATP binding; GO:0008974,phosphoribulokinase activity; GO:0019253,reductive pentose-phosphate cycle	PF00485.18:Phosphoribulokinase / Uridine kinase family
gene-GMHSF-03	2.33	1.95	3.21	9.29	11.36	8.93	129	117	191	562	562	515	1.70821	1.05852e-10	6.51773e-08	up	NC_016088.3	54770805	54772923	-	GMHSF-03	transcription	K09419 heat shock transcription factor, other eukaryote | (RefSeq) HSF; heat stress transcription factor B-2b (A)	--	heat stress transcription factor Hsf-03 [Glycine max]	RecName: Full=Heat stress transcription factor B-2b; Short=AtHsfB2b; AltName: Full=AtHsf-11; AltName: Full=Heat shock factor protein 7; Short=HSF 7; AltName: Full=Heat shock transcription factor 7; Short=HSTF 7;	SubName: Full=Uncharacterized protein {ECO:0000313|EMBL:KRH77500.1, ECO:0000313|EnsemblPlants:GLYMA01G42640.1};	Heat shock transcription factor	GO:0005634,nucleus; GO:0003700,DNA-binding transcription factor activity; GO:0043565,sequence-specific DNA binding; GO:0045892,negative regulation of transcription, DNA-templated; GO:0010200,response to chitin; GO:0006351,transcription, DNA-templated	PF00447.17:HSF-type DNA-binding
gene-LOC100500675	13.79	20.57	22.4	4.97	7.85	6.92	756	1223	1319	298	384	395	-1.79377	1.06932e-10	6.51773e-08	down	NC_016089.3	4161810	4166582	+	LOC100500675	family	K01379 cathepsin D [EC:3.4.23.5] | (RefSeq) aspartic proteinase nepenthesin-1 (A)	--	hypothetical protein GLYMA_02G045100 [Glycine max]	RecName: Full=Aspartyl protease family protein 1 {ECO:0000305}; EC=3.4.23.- {ECO:0000305}; Flags: Precursor;	SubName: Full=Uncharacterized protein {ECO:0000313|EMBL:KRH69733.1};	Aspartyl protease	GO:0031225,anchored component of membrane; GO:0005886,plasma membrane; GO:0004190,aspartic-type endopeptidase activity; GO:0030163,protein catabolic process; GO:0006508,proteolysis	PF14543.6:Xylanase inhibitor N-terminal
gene-LOC100806298	81.52	49.44	56.96	25.2	24.31	24.03	4556	2997	3419	1539	1213	1398	-1.62511	1.10582e-10	6.613e-08	down	NC_016091.3	51609783	51614335	-	LOC100806298	protein_coding	K13600 chlorophyllide a oxygenase [EC:1.14.13.122] | (RefSeq) chlorophyllide a oxygenase, chloroplastic (A)	ko00860: Porphyrin and chlorophyll metabolism	PREDICTED: chlorophyllide a oxygenase, chloroplastic [Glycine max]	RecName: Full=Chlorophyllide a oxygenase, chloroplastic; Short=Chlorophyll a oxygenase; EC=1.14.13.122; AltName: Full=Chlorophyll b synthase; Short=AtCAO; Flags: Precursor;	SubName: Full=Uncharacterized protein {ECO:0000313|EMBL:KRH64672.1, ECO:0000313|EnsemblPlants:GLYMA04G42840.1};	--	GO:0009507,chloroplast; GO:0009706,chloroplast inner membrane; GO:0009535,chloroplast thylakoid membrane; GO:0042651,thylakoid membrane; GO:0051537,2 iron, 2 sulfur cluster binding; GO:0010277,chlorophyllide a oxygenase [overall] activity; GO:0005506,iron ion binding; GO:0016705,oxidoreductase activity, acting on paired donors, with incorporation or reduction of molecular oxygen; GO:0015995,chlor…	PF00355.26:Rieske [2Fe-2S] domain
gene-LOC100806734	45.77	43.36	41.02	27.82	25.23	21.7	3946	4055	3798	2621	1942	1948	-1.06864	1.60949e-10	9.44681e-08	down	NC_038244.1	4943384	4953477	-	LOC100806734	protein_coding	--	--	PREDICTED: K(+) efflux antiporter 3, chloroplastic isoform X1 [Glycine max]	RecName: Full=K(+) efflux antiporter 3, chloroplastic {ECO:0000303|PubMed:11500563}; Short=AtKEA3 {ECO:0000303|PubMed:11500563}; Flags: Precursor;	SubName: Full=Uncharacterized protein {ECO:0000313|EMBL:KRH42028.1, ECO:0000313|EnsemblPlants:GLYMA08G06890.1};	Predicted K+/H+-antiporter	GO:0009507,chloroplast; GO:0031969,chloroplast membrane; GO:0009535,chloroplast thylakoid membrane; GO:0000139,Golgi membrane; GO:0016021,integral component of membrane; GO:0042651,thylakoid membrane; GO:0022890,inorganic cation transmembrane transporter activity; GO:0015299,solute:proton antiporter activity; GO:0009658,chloroplast organization; GO:0009643,photosynthetic acclimation; GO:1905157,p…	PF00999.21:Sodium/hydrogen exchanger family
gene-LOC100795364	15.64	11.88	17.24	4.75	6.9	5.56	467	385	553	155	184	173	-1.65543	1.69405e-10	9.76235e-08	down	NC_038249.1	25446868	25450356	-	LOC100795364	protein_coding	--	--	PREDICTED: uncharacterized protein LOC100795364 [Glycine max]	--	SubName: Full=Uncharacterized protein {ECO:0000313|EMBL:KRH19896.1, ECO:0000313|EnsemblPlants:GLYMA13G20520.1};	--	--	--
gene-LOC100787695	4.77	6.58	4.64	32.98	33.25	16.15	327	490	342	2473	2037	1154	2.09197	1.77263e-10	9.79509e-08	up	NC_016089.3	41140751	41148167	-	LOC100787695	protein_coding	--	--	PREDICTED: zinc finger protein CONSTANS-LIKE 9-like [Glycine max]	RecName: Full=Zinc finger protein CONSTANS-LIKE 10;	SubName: Full=Uncharacterized protein {ECO:0000313|EMBL:KRH72627.1, ECO:0000313|EnsemblPlants:GLYMA02G38870.1};	--	GO:0005634,nucleus; GO:0005886,plasma membrane; GO:0003700,DNA-binding transcription factor activity; GO:0008270,zinc ion binding	PF06203.14:CCT motif
gene-RCA14	50.59	49.11	55.76	19.2	17.62	26.82	2383	2509	2821	988	741	1315	-1.54915	1.78683e-10	9.79509e-08	down	NC_038250.1	5536656	5540897	+	RCA14	carboxylase/oxygenase	K03064 26S proteasome regulatory subunit T4 | (RefSeq) 26S protease regulatory subunit 10B homolog A-like (A)	ko03050: Proteasome	ribulose bisphosphate carboxylase/oxygenase activase 1, chloroplastic-like [Glycine max]	RecName: Full=Ribulose bisphosphate carboxylase/oxygenase activase 1, chloroplastic; Short=RA 1; Short=RuBisCO activase 1; AltName: Full=RuBisCO activase alpha form; Flags: Precursor;	SubName: Full=Rubisco activase {ECO:0000313|EMBL:ADD60244.1};	26S proteasome regulatory complex, ATPase RPT4	GO:0009570,chloroplast stroma; GO:0005524,ATP binding	PF00004.29:ATPase family associated with various cellular activities (AAA)
gene-LOC100779812	27.41	37.89	49.84	11.03	14.48	15.01	2169	3252	4235	954	1023	1236	-1.77298	1.79244e-10	9.79509e-08	down	NC_038244.1	18391297	18403499	-	LOC100779812	protein_coding	--	--	PREDICTED: uncharacterized protein LOC100779812 isoform X2 [Glycine max]	RecName: Full=Divinyl chlorophyllide a 8-vinyl-reductase, chloroplastic; EC=1.3.1.75 {ECO:0000269|PubMed:23154534}; Flags: Precursor;	SubName: Full=Uncharacterized protein {ECO:0000313|EMBL:KRH44708.1};	Predicted dehydrogenase	GO:0009941,chloroplast envelope; GO:0009534,chloroplast thylakoid; GO:0016020,membrane; GO:0051744,3,8-divinyl protochlorophyllide a 8-vinyl reductase activity; GO:0033728,divinyl chlorophyllide a 8-vinyl-reductase activity; GO:0015995,chlorophyll biosynthetic process	PF13460.6:NAD(P)H-binding
gene-LOC100786142	135.69	129.99	128.05	95.04	96.53	88.14	9693	10072	9824	7418	6156	6554	-0.762303	2.08792e-10	1.12164e-07	false	NC_038247.1	34536707	34544922	+	LOC100786142	protein_coding	--	--	PREDICTED: calcium sensing receptor, chloroplastic isoform X1 [Glycine max]	RecName: Full=Calcium sensing receptor, chloroplastic; AltName: Full=Sulfurtransferase 3; Short=AtStr3; Flags: Precursor;	SubName: Full=Uncharacterized protein {ECO:0000313|EMBL:KRH31574.1, ECO:0000313|EnsemblPlants:GLYMA11G36560.1};	--	GO:0009507,chloroplast; GO:0009534,chloroplast thylakoid; GO:0009535,chloroplast thylakoid membrane; GO:0016021,integral component of membrane; GO:0005739,mitochondrion; GO:0009579,thylakoid; GO:0071277,cellular response to calcium ion; GO:0009704,de-etiolation; GO:0090333,regulation of stomatal closure	PF00581.20:Rhodanese-like domain
gene-LOC100819587	0.9	0.8	1.8	7.62	7.15	8.03	27	26	58	249	191	250	2.4327	2.87259e-10	1.51745e-07	up	NC_016088.3	5680789	5681885	+	LOC100819587	protein_coding	K11982 E3 ubiquitin-protein ligase RNF115/126 [EC:2.3.2.27] | (RefSeq) E3 ubiquitin-protein ligase RING1 (A)	--	PREDICTED: E3 ubiquitin-protein ligase RING1-like [Glycine max]	RecName: Full=E3 ubiquitin-protein ligase MPSR1 {ECO:0000305}; EC=2.3.2.27 {ECO:0000269|PubMed:29087340}; AltName: Full=Protein MISFOLDED PROTEIN SENSING RING E3 LIGASE 1 {ECO:0000303|PubMed:29087340}; AltName: Full=RING-type E3 ubiquitin transferase MPSR1 {ECO:0000305};	SubName: Full=Uncharacterized protein {ECO:0000313|EMBL:KRH74877.1, ECO:0000313|EnsemblPlants:GLYMA01G05880.1};	FOG: Predicted E3 ubiquitin ligase	GO:0005737,cytoplasm; GO:0005829,cytosol; GO:0046872,metal ion binding; GO:0051787,misfolded protein binding; GO:0061630,ubiquitin protein ligase activity; GO:0061659,ubiquitin-like protein ligase activity; GO:0071218,cellular response to misfolded protein; GO:0071629,cytoplasm protein quality control by the ubiquitin-proteasome system; GO:0043161,proteasome-mediated ubiquitin-dependent protein c…	PF13639.6:Ring finger domain
gene-LOC100779318	54.67	40.34	45.79	23.99	25.87	22.55	1612	1290	1450	773	681	692	-1.23177	3.14666e-10	1.63497e-07	down	NC_038253.1	10589963	10591043	+	LOC100779318	protein_coding	K09286 EREBP-like factor | (RefSeq) AP2-1; dehydration-responsive element-binding protein 3-like (A)	--	PREDICTED: dehydration-responsive element-binding protein 1E-like [Glycine max]	RecName: Full=Dehydration-responsive element-binding protein 1E; Short=Protein DREB1E;	SubName: Full=Uncharacterized protein {ECO:0000313|EMBL:KRH03987.1, ECO:0000313|EnsemblPlants:GLYMA17G14111.1};	--	GO:0005634,nucleus; GO:0003677,DNA binding; GO:0003700,DNA-binding transcription factor activity; GO:0010371,regulation of gibberellin biosynthetic process; GO:0048510,regulation of timing of transition from vegetative to reproductive phase; GO:0006351,transcription, DNA-templated	PF00847.20:AP2 domain
gene-LOC100798214	36.86	40.64	53.04	19.93	24.52	18.79	3085	3690	4768	1823	1832	1637	-1.31797	3.83125e-10	1.95857e-07	down	NC_038243.1	35229162	35240399	+	LOC100798214	protein_coding	--	--	PREDICTED: K(+) efflux antiporter 3, chloroplastic isoform X2 [Glycine max]	RecName: Full=K(+) efflux antiporter 3, chloroplastic {ECO:0000303|PubMed:11500563}; Short=AtKEA3 {ECO:0000303|PubMed:11500563}; Flags: Precursor;	SubName: Full=Uncharacterized protein {ECO:0000313|EMBL:KRH49868.1, ECO:0000313|EnsemblPlants:GLYMA07G30360.1};	Predicted K+/H+-antiporter	GO:0009507,chloroplast; GO:0031969,chloroplast membrane; GO:0009535,chloroplast thylakoid membrane; GO:0000139,Golgi membrane; GO:0016021,integral component of membrane; GO:0042651,thylakoid membrane; GO:0022890,inorganic cation transmembrane transporter activity; GO:0015299,solute:proton antiporter activity; GO:0009658,chloroplast organization; GO:0009643,photosynthetic acclimation; GO:1905157,p…	PF00999.21:Sodium/hydrogen exchanger family
gene-LOC100790489	11.37	14.44	11.76	5.38	5.65	3.32	424	584	471	219	188	129	-1.66171	4.23966e-10	2.13295e-07	down	NC_038252.1	29070527	29075843	-	LOC100790489	protein_coding	K21483 salicylate 1-O-methyltransferase [EC:2.1.1.274] | (RefSeq) salicylate carboxymethyltransferase-like (A)	--	PREDICTED: salicylate carboxymethyltransferase-like [Glycine max]	RecName: Full=Salicylate carboxymethyltransferase; EC=2.1.1.274; AltName: Full=S-adenosyl-L-methionine:salicylate acid carboxylmethyltransferase; Short=CbSAMT; AltName: Full=Salicylate O-methyltransferase;	SubName: Full=Uncharacterized protein {ECO:0000313|EnsemblPlants:GLYMA16G24740.2};	--	GO:0046872,metal ion binding; GO:0008168,methyltransferase activity	PF03492.15:SAM dependent carboxyl methyltransferase
gene-LOC100793702	3067.52	1732.51	2166.92	961.49	758.9	657.29	77893	47719	59095	26677	17204	17375	-1.82336	5.07557e-10	2.48925e-07	down	NC_016089.3	48024625	48025635	+	LOC100793702	binding	K08913 light-harvesting complex II chlorophyll a/b binding protein 2 | (RefSeq) Cab-6; chlorophyll a-b binding protein 151, chloroplastic-like (A)	ko00196: Photosynthesis - antenna proteins	chlorophyll a-b binding protein 151, chloroplastic-like [Glycine max]	RecName: Full=Chlorophyll a-b binding protein 151, chloroplastic; AltName: Full=LHCII type II CAB-151; Short=LHCP; Flags: Precursor;	RecName: Full=Chlorophyll a-b binding protein, chloroplastic {ECO:0000256|RuleBase:RU363080};	--	GO:0009535,chloroplast thylakoid membrane; GO:0016021,integral component of membrane; GO:0009522,photosystem I; GO:0009523,photosystem II; GO:0016168,chlorophyll binding; GO:0046872,metal ion binding; GO:0009765,photosynthesis, light harvesting; GO:0018298,protein-chromophore linkage	PF00504.21:Chlorophyll A-B binding protein
gene-LOC100809528	2.12	2.84	2.66	9.6	8.2	8.15	69	100	93	341	238	276	1.5031	5.10496e-10	2.48925e-07	up	--	--	--	--	--	--	--	--
gene-LOC100527925	743.37	846.85	599.97	385.47	324.62	253.95	35421	43769	30703	20069	13809	12597	-1.45141	7.13665e-10	3.42721e-07	down	NC_038255.1	38168154	38171282	-	LOC100527925	diiron-carboxylate	K04035 magnesium-protoporphyrin IX monomethyl ester (oxidative) cyclase [EC:1.14.13.81] | (RefSeq) magnesium-protoporphyrin IX monomethyl ester [oxidative] cyclase, chloroplastic (A)	ko00860: Porphyrin and chlorophyll metabolism	putative ferritin-like diiron-carboxylate protein [Glycine max]	RecName: Full=Magnesium-protoporphyrin IX monomethyl ester [oxidative] cyclase, chloroplastic; Short=Mg-protoporphyrin IX monomethyl ester oxidative cyclase; EC=1.14.13.81; Flags: Precursor;	SubName: Full=Uncharacterized protein {ECO:0000313|EMBL:KRG95003.1, ECO:0000313|EnsemblPlants:GLYMA19G30350.1};	--	GO:0009507,chloroplast; GO:0048529,magnesium-protoporphyrin IX monomethyl ester (oxidative) cyclase activity; GO:0046872,metal ion binding; GO:0015995,chlorophyll biosynthetic process; GO:0015979,photosynthesis	PF02915.17:Rubrerythrin
novel.698	0.59308	6.35551	1.6198	0.093718	0.092395	0.158357	58	670	169	11	8	16	-4.83653	8.51854e-10	4.02978e-07	down	NC_038252.1	29564767	29566261	+	--	--	K15397 3-ketoacyl-CoA synthase [EC:2.3.1.199] | (RefSeq) 3-ketoacyl-CoA synthase 17-like (A)	ko00062: Fatty acid elongation; ko04626: Plant-pathogen interaction	hypothetical protein glysoja_033658 [Glycine soja]	RecName: Full=Protein RADIALIS-like 1; Short=AtRL1; Short=Protein RAD-like 1; AltName: Full=Protein RADIALIS-LIKE SANT/MYB 2; Short=Protein RSM2;	SubName: Full=Uncharacterized protein {ECO:0000313|EMBL:KHN11104.1};	Zuotin and related molecular chaperones (DnaJ superfamily), contains DNA-binding domains	GO:0005634,nucleus; GO:0003677,DNA binding; GO:0003700,DNA-binding transcription factor activity; GO:0006351,transcription, DNA-templated	PF00249.31:Myb-like DNA-binding domain
gene-LOC100778997	62.85	69.98	59.1	38.11	45.47	41.43	2945	3557	2974	1951	1902	2021	-0.887647	9.2165e-10	4.29584e-07	false	NC_038254.1	2394686	2397801	-	LOC100778997	protein_coding	--	--	PREDICTED: proline transporter 2 isoform X1 [Glycine max]	RecName: Full=Proline transporter 1; Short=AtPROT1;	SubName: Full=Uncharacterized protein {ECO:0000313|EMBL:KRG97793.1, ECO:0000313|EnsemblPlants:GLYMA18G03530.1};	Amino acid transporters	GO:0016021,integral component of membrane; GO:0005886,plasma membrane; GO:0015193,L-proline transmembrane transporter activity; GO:0015824,proline transport	PF01490.18:Transmembrane amino acid transporter protein
gene-LOC100500448	2711.48	2892.78	2375.52	1747.39	1535.95	1436.34	118550	137188	111545	83477	59952	65375	-1.02405	1.02046e-09	4.66525e-07	down	NC_038241.1	679334	687986	+	LOC100500448	chloroplastic	K01673 carbonic anhydrase [EC:4.2.1.1] | (RefSeq) carbonic anhydrase, chloroplastic (A)	ko00910: Nitrogen metabolism	carbonic anhydrase, chloroplastic isoform 2 [Glycine max]	RecName: Full=Carbonic anhydrase, chloroplastic; EC=4.2.1.1; AltName: Full=Carbonate dehydratase; Contains: RecName: Full=Carbonic anhydrase, 27 kDa isoform; Contains: RecName: Full=Carbonic anhydrase, 25 kDa isoform; Flags: Precursor;	RecName: Full=Carbonic anhydrase {ECO:0000256|RuleBase:RU003956}; EC=4.2.1.1 {ECO:0000256|RuleBase:RU003956}; AltName: Full=Carbonate dehydratase {ECO:0000256|RuleBase:RU003956};	Predicted carbonic anhydrase involved in protection against oxidative damage	GO:0009570,chloroplast stroma; GO:0004089,carbonate dehydratase activity; GO:0008270,zinc ion binding; GO:0015976,carbon utilization	PF00484.19:Carbonic anhydrase
gene-LOC100802138	1714.64	1364.46	1376.05	750.44	699.73	846.87	56447	48723	48652	26994	20565	29023	-1.22172	1.03034e-09	4.66525e-07	down	NC_038252.1	1405012	1407312	-	LOC100802138	protein_coding	K08908 light-harvesting complex I chlorophyll a/b binding protein 2 | (RefSeq) chlorophyll a-b binding protein 7, chloroplastic (A)	ko00196: Photosynthesis - antenna proteins	PREDICTED: chlorophyll a-b binding protein 7, chloroplastic [Glycine max]	RecName: Full=Chlorophyll a-b binding protein 7, chloroplastic; AltName: Full=LHCI type II CAB-7; Flags: Precursor;	RecName: Full=Chlorophyll a-b binding protein, chloroplastic {ECO:0000256|RuleBase:RU363080};	--	GO:0009941,chloroplast envelope; GO:0009535,chloroplast thylakoid membrane; GO:0016021,integral component of membrane; GO:0009522,photosystem I; GO:0009523,photosystem II; GO:0010287,plastoglobule; GO:0016168,chlorophyll binding; GO:0046872,metal ion binding; GO:0031409,pigment binding; GO:0009768,photosynthesis, light harvesting in photosystem I; GO:0018298,protein-chromophore linkage; GO:000941…	PF00504.21:Chlorophyll A-B binding protein
gene-LOC100527510	36.32	38.93	52.81	16.71	22.78	19.21	1168	1358	1824	587	654	643	-1.39786	1.124e-09	5.01764e-07	down	NC_038253.1	3615649	3618021	-	LOC100527510	and	K13464 jasmonate ZIM domain-containing protein | (RefSeq) uncharacterized LOC100527510 (A)	ko04075: Plant hormone signal transduction	CCT motif and tify domain-containing protein [Glycine max]	RecName: Full=Protein TIFY 10A; AltName: Full=Jasmonate ZIM domain-containing protein 1;	SubName: Full=Uncharacterized protein {ECO:0000313|EMBL:KRH02587.1, ECO:0000313|EnsemblPlants:GLYMA17G05540.1};	--	GO:0005634,nucleus; GO:0003714,transcription corepressor activity; GO:0042742,defense response to bacterium; GO:0009908,flower development; GO:0009867,jasmonic acid mediated signaling pathway; GO:1903507,negative regulation of nucleic acid-templated transcription; GO:0009555,pollen development; GO:1900067,regulation of cellular response to alkaline pH; GO:0031347,regulation of defense response; G…	PF06200.14:tify domain
gene-LOC100499729	1333.6	1114.5	1037.95	642.13	455.92	467.02	24734	22421	20675	13013	7549	9017	-1.42115	1.16582e-09	5.13203e-07	down	NC_016091.3	48709498	48710875	+	LOC100499729	gbkey=Gene	K02701 photosystem I subunit PsaN | (RefSeq) uncharacterized LOC100499729 (A)	ko00195: Photosynthesis	uncharacterized protein LOC100499729 [Glycine max]	RecName: Full=Photosystem I reaction center subunit N, chloroplastic; Short=PSI-N; Flags: Precursor;	SubName: Full=Uncharacterized protein {ECO:0000313|EMBL:ACU13400.1, ECO:0000313|EnsemblPlants:GLYMA04G39370.5};	--	GO:0009535,chloroplast thylakoid membrane; GO:0009522,photosystem I; GO:0019904,protein domain specific binding; GO:0015979,photosynthesis	PF05479.11:Photosystem I reaction centre subunit N (PSAN or PSI-N)
gene-LOC100789634	7.03	9.92	12.37	3.15	2.9	1.47	331	507	626	162	122	72	-2.23597	1.30936e-09	5.61749e-07	down	NC_016089.3	5356654	5363120	-	LOC100789634	protein	K23678 solute carrier family 66 (lysosomal lysine-arginine transporter), member 1 | (RefSeq) PQ-loop repeat-containing protein (A)	--	PREDICTED: uncharacterized protein LOC100789634 isoform X1 [Glycine max]	--	SubName: Full=Uncharacterized protein {ECO:0000313|EMBL:KRH69958.1};	Predicted membrane protein	GO:0016021,integral component of membrane	PF04193.14:PQ loop repeat
gene-CAB3	8952.48	8296.29	8447.44	5669.34	4569.86	4524.73	259560	260906	263037	179601	118285	136567	-1.06579	1.31155e-09	5.61749e-07	down	NC_038241.1	32149719	32150781	+	CAB3	protein	K08912 light-harvesting complex II chlorophyll a/b binding protein 1 | (RefSeq) CAB3, LHCP; chlorophyll a-b binding protein 3, chloroplastic-like (A)	ko00196: Photosynthesis - antenna proteins	chlorophyll a/b-binding protein [Glycine max]	RecName: Full=Chlorophyll a-b binding protein 3, chloroplastic; AltName: Full=LHCII type I CAB-3; Short=LHCP; Flags: Precursor;	RecName: Full=Chlorophyll a-b binding protein, chloroplastic {ECO:0000256|RuleBase:RU363080};	--	GO:0009941,chloroplast envelope; GO:0009535,chloroplast thylakoid membrane; GO:0016021,integral component of membrane; GO:0009522,photosystem I; GO:0009523,photosystem II; GO:0010287,plastoglobule; GO:0016168,chlorophyll binding; GO:0046872,metal ion binding; GO:0031409,pigment binding; GO:0009768,photosynthesis, light harvesting in photosystem I; GO:0018298,protein-chromophore linkage; GO:000941…	PF00504.21:Chlorophyll A-B binding protein
gene-LOC547802	6.94	21.04	12.23	1.45	3.21	2.1	206	678	390	47	85	65	-2.84636	1.47164e-09	6.19406e-07	down	NC_038244.1	8250679	8253218	+	LOC547802	2	K08235 xyloglucan:xyloglucosyl transferase [EC:2.4.1.207] | (RefSeq) brassinosteroid-regulated protein (A)	--	xyloglucan endotransglucosylase/hydrolase 2 precursor [Glycine max]	RecName: Full=Xyloglucan endotransglucosylase/hydrolase 2 {ECO:0000250|UniProtKB:Q38857}; EC=2.4.1.207 {ECO:0000250|UniProtKB:Q38857}; AltName: Full=Brassinosteroid-regulated protein BRU1 {ECO:0000303|PubMed:8115544}; Flags: Precursor;	RecName: Full=Xyloglucan endotransglucosylase/hydrolase {ECO:0000256|RuleBase:RU361120}; EC=2.4.1.207 {ECO:0000256|RuleBase:RU361120};	--	GO:0048046,apoplast; GO:0005618,cell wall; GO:0004553,hydrolase activity, hydrolyzing O-glycosyl compounds; GO:0016762,xyloglucan:xyloglucosyl transferase activity; GO:0042546,cell wall biogenesis; GO:0010411,xyloglucan metabolic process	PF00722.21:Glycosyl hydrolases family 16
gene-LOC100786323	1.86	2.33	2.77	0.46	0.34	0.52	55	75	88	15	9	16	-2.64821	1.48525e-09	6.19406e-07	down	NC_038255.1	47475780	47481017	+	LOC100786323	protein_coding	K18551 pyrimidine and pyridine-specific 5'-nucleotidase [EC:3.1.3.-] | (RefSeq) uncharacterized protein C24B11.05-like (A)	ko00760: Nicotinate and nicotinamide metabolism	PREDICTED: uncharacterized protein C24B11.05-like [Glycine max]	--	SubName: Full=Uncharacterized protein {ECO:0000313|EMBL:KRG96625.1, ECO:0000313|EnsemblPlants:GLYMA19G41040.4};	Haloacid dehalogenase-like hydrolase	GO:0016787,hydrolase activity; GO:0008152,metabolic process	PF13419.6:Haloacid dehalogenase-like hydrolase
gene-LOC100803624	10.31	6.02	5.23	1.35	2.09	1.96	404	256	220	58	73	80	-2.27409	1.5203e-09	6.25793e-07	down	NC_038247.1	30994321	30996841	+	LOC100803624	protein_coding	K09422 transcription factor MYB, plant | (RefSeq) protein ODORANT1 (A)	--	PREDICTED: protein ODORANT1 [Glycine max]	RecName: Full=Transcription factor MYB20 {ECO:0000305}; AltName: Full=Myb-related protein 20 {ECO:0000303|PubMed:16463103}; Short=AtMYB20 {ECO:0000303|PubMed:11597504};	SubName: Full=Uncharacterized protein {ECO:0000313|EMBL:KRH30933.1, ECO:0000313|EnsemblPlants:GLYMA11G33620.1};	Transcription factor, Myb superfamily	GO:0005634,nucleus; GO:0001046,core promoter sequence-specific DNA binding; GO:0003700,DNA-binding transcription factor activity; GO:0000981,DNA-binding transcription factor activity, RNA polymerase II-specific; GO:0043565,sequence-specific DNA binding; GO:0001135,RNA polymerase II transcription regulator recruiting activity; GO:0044212,transcription regulatory region DNA binding; GO:0030154,cell…	PF00249.31:Myb-like DNA-binding domain
gene-LOC100802806	62.55	49.58	52.81	30.17	34.38	32.13	3634	3124	3295	1915	1783	1943	-1.04207	1.69762e-09	6.89821e-07	down	NC_038242.1	11160146	11162885	-	LOC100802806	protein_coding	--	--	PREDICTED: uncharacterized protein LOC100802806 [Glycine max]	--	SubName: Full=Uncharacterized protein {ECO:0000313|EMBL:KRH53623.1, ECO:0000313|EnsemblPlants:GLYMA06G14120.1};	START domain-containing proteins involved in steroidogenesis/phosphatidylcholine transfer	GO:0016021,integral component of membrane; GO:0008289,lipid binding	PF01852.19:START domain
gene-GMHSF-21	0.54	0.37	1.1	4.67	5.09	9.18	34	25	74	320	285	599	2.97584	1.86589e-09	7.48601e-07	up	NC_038246.1	2575909	2578608	+	GMHSF-21	transcription	K09419 heat shock transcription factor, other eukaryote | (RefSeq) heat stress transcription factor A-6b-like (A)	--	heat stress transcription factor Hsf-21 [Glycine max]	RecName: Full=Heat stress transcription factor A-6b; Short=AtHsfA6b; AltName: Full=AtHsf-07;	SubName: Full=Heat shock transcription factor HSFA6b {ECO:0000313|EMBL:AFQ93678.1};	Heat shock transcription factor	GO:0005737,cytoplasm; GO:0005634,nucleus; GO:0003700,DNA-binding transcription factor activity; GO:0043565,sequence-specific DNA binding; GO:0006351,transcription, DNA-templated	PF00447.17:HSF-type DNA-binding
gene-LOC100785497	36.18	32.16	41.44	16.11	16.16	20.65	1422	1371	1749	692	567	845	-1.31695	2.08749e-09	8.27038e-07	down	NC_038242.1	47132963	47137406	+	LOC100785497	protein_coding	--	--	PREDICTED: uncharacterized protein LOC100785497 [Glycine max]	--	SubName: Full=Uncharacterized protein {ECO:0000313|EMBL:KRH55807.1, ECO:0000313|EnsemblPlants:GLYMA06G43590.2};	Ubiquinone biosynthesis methyltransferase COQ5	GO:0008168,methyltransferase activity	PF08241.12:Methyltransferase domain
gene-LOC100780544	5.85	8.36	13.99	1.88	1.54	2.64	251	389	644	88	59	118	-2.47294	2.22752e-09	8.71619e-07	down	NC_016088.3	50609745	50613062	+	LOC100780544	protein_coding	--	--	PREDICTED: B-box zinc finger protein 18-like [Glycine max]	RecName: Full=B-box zinc finger protein 19 {ECO:0000303|PubMed:19920209}; AltName: Full=Protein DOUBLE B-BOX 1B; AltName: Full=Protein SALT TOLERANCE HOMOLOG 5;	SubName: Full=Uncharacterized protein {ECO:0000313|EMBL:KRH76691.1, ECO:0000313|EnsemblPlants:GLYMA01G37370.1};	--	GO:0005634,nucleus; GO:0000989,NA; GO:0008270,zinc ion binding; GO:0010100,negative regulation of photomorphogenesis; GO:0006355,regulation of transcription, DNA-templated; GO:0006351,transcription, DNA-templated	PF00643.24:B-box zinc finger
gene-LOC100791905	3.33	3.68	4.55	1.48	1.14	1.04	105	126	154	51	32	34	-1.92489	3.33579e-09	1.28937e-06	down	NC_016088.3	53984870	53987286	-	LOC100791905	protein_coding	K01433 formyltetrahydrofolate deformylase [EC:3.5.1.10] | (RefSeq) formyltetrahydrofolate deformylase 2, mitochondrial-like (A)	ko00630: Glyoxylate and dicarboxylate metabolism; ko00670: One carbon pool by folate	PREDICTED: formyltetrahydrofolate deformylase 1, mitochondrial-like isoform X1 [Glycine max]	RecName: Full=Formyltetrahydrofolate deformylase 2, mitochondrial; EC=3.5.1.10; Flags: Precursor;	SubName: Full=Uncharacterized protein {ECO:0000313|EMBL:KRH77344.1, ECO:0000313|EnsemblPlants:GLYMA01G41650.2};	5'-phosphoribosylglycinamide formyltransferase	GO:0005739,mitochondrion; GO:0008864,formyltetrahydrofolate deformylase activity; GO:0016742,hydroxymethyl-, formyl- and related transferase activity; GO:0006189,'de novo' IMP biosynthetic process; GO:0006730,one-carbon metabolic process; GO:0009853,photorespiration; GO:0046653,tetrahydrofolate metabolic process	PF00551.19:Formyl transferase
gene-LOC548054	23.6	28.5	27.21	16.79	18.52	17.81	1801	2359	2230	1400	1262	1415	-0.845101	3.67036e-09	1.40159e-06	false	NC_016088.3	227158	237941	-	LOC548054	protein_coding	K01853 cycloartenol synthase [EC:5.4.99.8] | (RefSeq) CAS; cycloartenol synthase (A)	ko00100: Steroid biosynthesis	PREDICTED: cycloartenol synthase [Glycine max]	RecName: Full=Cycloartenol synthase; EC=5.4.99.8;	RecName: Full=Terpene cyclase/mutase family member {ECO:0000256|RuleBase:RU362003}; EC=5.4.99.- {ECO:0000256|RuleBase:RU362003};	Oxidosqualene-lanosterol cyclase and related proteins	GO:0016871,cycloartenol synthase activity	PF13243.6:Squalene-hopene cyclase C-terminal domain
gene-LOC100820127	18.84	26.81	18.94	74.63	81.36	53.48	681	1051	735	2947	2625	2012	1.42681	4.17042e-09	1.57359e-06	up	NC_038245.1	499924	503135	+	LOC100820127	protein_coding	--	--	PREDICTED: uncharacterized protein LOC100820127 [Glycine max]	RecName: Full=Chaperonin-like RBCX protein 1, chloroplastic {ECO:0000303|PubMed:21922322}; Short=AtRBCX1 {ECO:0000303|PubMed:21922322}; Flags: Precursor;	SubName: Full=Uncharacterized protein {ECO:0000313|EMBL:KRH36500.1, ECO:0000313|EnsemblPlants:GLYMA09G00950.1};	--	GO:0009534,chloroplast thylakoid; GO:0044183,protein binding involved in protein folding; GO:0061077,chaperone-mediated protein folding; GO:0009409,response to cold; GO:0009651,response to salt stress; GO:0009414,response to water deprivation	PF02341.15:RbcX protein
gene-LOC100787694	10.26	13.37	18.99	4.8	6.49	4.64	728	1029	1447	372	411	343	-1.69316	4.85118e-09	1.80892e-06	down	NC_016089.3	14977352	14985628	+	LOC100787694	protein_coding	K17471 sulfate transporter 3 | (RefSeq) sulfate transporter 3.1-like (A)	--	PREDICTED: sulfate transporter 3.1-like [Glycine max]	RecName: Full=Sulfate transporter 3.1; AltName: Full=AST12; AltName: Full=AtST1;	SubName: Full=Sulfate transporter 3.1 {ECO:0000313|EMBL:KHN18862.1};	Sulfate/bicarbonate/oxalate exchanger SAT-1 and related transporters (SLC26 family)	GO:0009507,chloroplast; GO:0005887,integral component of plasma membrane; GO:0008271,secondary active sulfate transmembrane transporter activity; GO:0015116,sulfate transmembrane transporter activity; GO:0015293,symporter activity; GO:0008272,sulfate transport	PF00916.20:Sulfate permease family
gene-LOC100787507	37.31	35.19	35.89	14.27	13.72	20.71	2025	2072	2092	846	665	1170	-1.41544	5.37297e-09	1.98019e-06	down	NC_038253.1	10806661	10811553	+	LOC100787507	protein_coding	K13083 flavonoid 3',5'-hydroxylase [EC:1.14.13.88] | (RefSeq) W1; flavonoid 3', 5'-hydroxylase (A)	ko00941: Flavonoid biosynthesis; ko00944: Flavone and flavonol biosynthesis	PREDICTED: geraniol 8-hydroxylase-like [Glycine max]	RecName: Full=Flavonoid 3'-monooxygenase; EC=1.14.13.21; AltName: Full=Cytochrome P450 75B1; AltName: Full=Flavonoid 3'-hydroxylase; Short=AtF3'H; AltName: Full=Protein TRANSPARENT TESTA 7;	SubName: Full=Uncharacterized protein {ECO:0000313|EMBL:KRH04015.1, ECO:0000313|EnsemblPlants:GLYMA17G14330.1};	Cytochrome P450 CYP2 subfamily	GO:0005789,endoplasmic reticulum membrane; GO:0016021,integral component of membrane; GO:0016020,membrane; GO:0016711,flavonoid 3'-monooxygenase activity; GO:0020037,heme binding; GO:0005506,iron ion binding; GO:0009813,flavonoid biosynthetic process; GO:0009733,response to auxin; GO:0044550,secondary metabolite biosynthetic process	PF00067.22:Cytochrome P450
gene-LOC100799171	12.97	17.36	15.08	43.39	36.42	39.4	531	771	663	1941	1331	1679	1.13002	5.91129e-09	2.15354e-06	up	NC_016090.3	26680312	26686120	-	LOC100799171	protein_coding	--	--	PREDICTED: uncharacterized protein LOC100799171 [Glycine max]	RecName: Full=Protein PEP-RELATED DEVELOPMENT ARRESTED 1, chloroplastic {ECO:0000303|PubMed:24132784}; Short=AtPRDA1 {ECO:0000303|PubMed:24132784}; Flags: Precursor;	SubName: Full=Uncharacterized protein {ECO:0000313|EMBL:KRH66196.1, ECO:0000313|EnsemblPlants:GLYMA03G22370.1};	--	GO:0042644,chloroplast nucleoid; GO:0009658,chloroplast organization; GO:0006355,regulation of transcription, DNA-templated	--
gene-LOC100809020	8.03	7.84	9.26	1.54	1.07	2.3	67	71	83	14	8	20	-2.60466	5.98886e-09	2.15701e-06	down	NC_038250.1	891617	891922	-	LOC100809020	protein_coding	--	--	hypothetical protein GLYMA_14G011700 [Glycine max]	--	SubName: Full=Uncharacterized protein {ECO:0000313|EMBL:KRH14197.1, ECO:0000313|EnsemblPlants:GLYMA14G01540.1};	--	--	--
gene-LOC100783616	49.8	66.69	45.52	141.54	156.14	132.81	2317	3366	2275	7196	6486	6433	1.1424	6.75163e-09	2.40442e-06	up	NC_038245.1	49893143	49897515	-	LOC100783616	protein_coding	K19371 DnaJ homolog subfamily C member 25 | (RefSeq) chaperone protein dnaJ 50-like (A)	--	PREDICTED: uncharacterized protein LOC100783616 [Glycine max]	RecName: Full=Chaperone protein dnaJ C76, chloroplastic {ECO:0000305}; Short=atDjC76 {ECO:0000303|PubMed:23894646}; AltName: Full=AtDjC17 {ECO:0000303|PubMed:25339971}; AltName: Full=AtJ17 {ECO:0000305}; Flags: Precursor;	SubName: Full=Uncharacterized protein {ECO:0000313|EMBL:KRH40890.1, ECO:0000313|EnsemblPlants:GLYMA09G42020.1};	Molecular chaperone (DnaJ superfamily)	GO:0009507,chloroplast	PF00226.31:DnaJ domain
gene-LOC732655	1423.64	1475.59	1057.45	774.41	716.7	638.94	61661	69324	49189	36649	27713	28809	-1.1611	7.60073e-09	2.67672e-06	down	NC_038255.1	35815874	35818601	-	LOC732655	A	K05298 glyceraldehyde-3-phosphate dehydrogenase (NADP+) (phosphorylating) [EC:1.2.1.13] | (RefSeq) glyceraldehyde-3-phosphate dehydrogenase A subunit (A)	ko00710: Carbon fixation in photosynthetic organisms; ko01200: Carbon metabolism	glyceraldehyde-3-phosphate dehydrogenase A subunit [Glycine max]	RecName: Full=Glyceraldehyde-3-phosphate dehydrogenase A, chloroplastic; EC=1.2.1.13; AltName: Full=NADP-dependent glyceraldehydephosphate dehydrogenase subunit A; Flags: Precursor;	RecName: Full=Glyceraldehyde-3-phosphate dehydrogenase {ECO:0000256|RuleBase:RU361160}; EC=1.2.1.- {ECO:0000256|RuleBase:RU361160};	Glyceraldehyde 3-phosphate dehydrogenase	GO:0009507,chloroplast; GO:0047100,glyceraldehyde-3-phosphate dehydrogenase (NADP+) (phosphorylating) activity; GO:0051287,NAD binding; GO:0050661,NADP binding; GO:0006006,glucose metabolic process; GO:0019253,reductive pentose-phosphate cycle	PF02800.20:Glyceraldehyde 3-phosphate dehydrogenase, C-terminal domain
gene-LOC100805310	9885.89	9496.12	10471.7	6613.47	5085.46	5031.08	286083	298077	325456	209116	131383	151564	-1.10109	8.15588e-09	2.84066e-06	down	NC_038244.1	6276635	6277695	+	LOC100805310	binding	K08912 light-harvesting complex II chlorophyll a/b binding protein 1 | (RefSeq) CAB3, LHCP; chlorophyll a-b binding protein 3, chloroplastic-like (A)	ko00196: Photosynthesis - antenna proteins	chlorophyll a-b binding protein 3, chloroplastic [Glycine max]	RecName: Full=Chlorophyll a-b binding protein 3, chloroplastic; AltName: Full=LHCII type I CAB-3; Short=LHCP; Flags: Precursor;	RecName: Full=Chlorophyll a-b binding protein, chloroplastic {ECO:0000256|RuleBase:RU363080};	--	GO:0009941,chloroplast envelope; GO:0009535,chloroplast thylakoid membrane; GO:0016021,integral component of membrane; GO:0009522,photosystem I; GO:0009523,photosystem II; GO:0010287,plastoglobule; GO:0016168,chlorophyll binding; GO:0046872,metal ion binding; GO:0031409,pigment binding; GO:0009768,photosynthesis, light harvesting in photosystem I; GO:0018298,protein-chromophore linkage; GO:000941…	PF00504.21:Chlorophyll A-B binding protein
gene-LOC100817242	10.56	7.21	8.16	4.18	3.95	3.29	527	390	437	228	176	171	-1.45377	9.43797e-09	3.25148e-06	down	NC_016088.3	38755105	38758977	-	LOC100817242	protein_coding	K13508 glycerol-3-phosphate acyltransferase [EC:2.3.1.15 2.3.1.198] | (RefSeq) glycerol-3-phosphate 2-O-acyltransferase 6-like (A)	ko00561: Glycerolipid metabolism; ko00564: Glycerophospholipid metabolism	PREDICTED: glycerol-3-phosphate 2-O-acyltransferase 6-like [Glycine max]	RecName: Full=Glycerol-3-phosphate 2-O-acyltransferase 6; Short=AtGPAT6; EC=2.3.1.198; AltName: Full=Glycerol-3-phosphate acyltransferase 6;	SubName: Full=Uncharacterized protein {ECO:0000313|EMBL:KRH75836.1, ECO:0000313|EnsemblPlants:GLYMA01G27900.1};	--	GO:0016021,integral component of membrane; GO:0016020,membrane; GO:0090447,glycerol-3-phosphate 2-O-acyltransferase activity; GO:0016791,phosphatase activity; GO:0102419,sn-2-glycerol-3-phosphate omega-OH-C22:0-CoA acyl transferase activity; GO:0010143,cutin biosynthetic process; GO:0009908,flower development; GO:0008654,phospholipid biosynthetic process	PF12710.7:haloacid dehalogenase-like hydrolase
gene-LOC100801554	0	0	0	2.86	0.96	3.21	0	0	0	73	20	78	8.04426	1.0457e-08	3.54278e-06	up	NC_038249.1	33868429	33869283	-	LOC100801554	gene=LOC100801554	--	--	PREDICTED: fasciclin-like arabinogalactan protein 11, partial [Glycine max]	RecName: Full=Fasciclin-like arabinogalactan protein 12; Flags: Precursor;	SubName: Full=Uncharacterized protein {ECO:0000313|EMBL:KRH21209.1}; Flags: Fragment;	--	GO:0031225,anchored component of membrane; GO:0005886,plasma membrane; GO:0009834,plant-type secondary cell wall biogenesis	PF02469.22:Fasciclin domain
gene-LOC100817701	10.12	17.04	22.47	3.58	4.79	1.53	471	860	1123	182	199	74	-2.60765	1.0507e-08	3.54278e-06	down	NC_038248.1	4178654	4181842	-	LOC100817701	protein_coding	K00128 aldehyde dehydrogenase (NAD+) [EC:1.2.1.3] | (RefSeq) aldehyde dehydrogenase family 3 member F1 (A)	ko00010: Glycolysis / Gluconeogenesis; ko00053: Ascorbate and aldarate metabolism; ko00071: Fatty acid degradation; ko00280: Valine, leucine and isoleucine degradation; ko00310: Lysine degradation; ko00330: Arginine and proline metabolism; ko00340: Histidine metabolism; ko00380: Tryptophan metabolism; ko00410: beta-Alanine metabolism; ko00561: Glycerolipid metabolism; ko00620: Pyruvate metabolism…	PREDICTED: aldehyde dehydrogenase family 3 member F1 [Glycine max]	RecName: Full=Aldehyde dehydrogenase family 3 member F1; EC=1.2.1.3;	RecName: Full=Aldehyde dehydrogenase {ECO:0000256|PIRNR:PIRNR036492};	Aldehyde dehydrogenase	GO:0005783,endoplasmic reticulum; GO:0016020,membrane; GO:0004029,aldehyde dehydrogenase (NAD) activity; GO:0004030,aldehyde dehydrogenase [NAD(P)+] activity; GO:0006081,cellular aldehyde metabolic process	PF00171.22:Aldehyde dehydrogenase family
gene-COL16	9.21	13	9.74	30.48	31.64	25.19	395	605	449	1429	1212	1125	1.18243	1.10048e-08	3.67156e-06	up	NC_038252.1	4874619	4878583	+	COL16	protein_coding	--	--	PREDICTED: zinc finger protein CONSTANS-LIKE 15 [Glycine max]	RecName: Full=Zinc finger protein CONSTANS-LIKE 14;	SubName: Full=CONSTANS-like zinc finger protein {ECO:0000313|EMBL:AEF12197.1};	--	GO:0005634,nucleus; GO:0003700,DNA-binding transcription factor activity; GO:0008270,zinc ion binding; GO:0006355,regulation of transcription, DNA-templated	PF06203.14:CCT motif
gene-LOC100814727	60.78	70.44	79.68	25.9	20.08	35.51	2034	2557	2864	947	600	1237	-1.62786	1.22736e-08	4.0522e-06	down	NC_038249.1	43563183	43565701	-	LOC100814727	protein-like	--	--	hypothetical protein GLYMA_15G029500 [Glycine max]	RecName: Full=B-box zinc finger protein 24 {ECO:0000303|PubMed:19920209}; AltName: Full=Salt tolerance protein;	SubName: Full=Uncharacterized protein {ECO:0000313|EMBL:KRH10122.1};	--	GO:0005634,nucleus; GO:0003677,DNA binding; GO:0003700,DNA-binding transcription factor activity; GO:0003712,transcription coregulator activity; GO:0008270,zinc ion binding; GO:0048573,photoperiodism, flowering; GO:0006355,regulation of transcription, DNA-templated; GO:0080167,response to karrikin; GO:0009416,response to light stimulus; GO:0006351,transcription, DNA-templated; GO:0010228,vegetati…	PF00643.24:B-box zinc finger
gene-MYB118	1.41	1.34	2.85	0.32	0.32	0.33	65	67	141	16	13	16	-2.80001	1.33665e-08	4.36743e-06	down	NC_038246.1	4363149	4368456	+	MYB118	factor	K12133 MYB-related transcription factor LHY | (RefSeq) MYB114, LCL2, MYB134; MYB transcription factor MYB114 (A)	ko04712: Circadian rhythm - plant	MYB transcription factor MYB118 [Glycine max]	RecName: Full=Protein REVEILLE 8; AltName: Full=MYB-like transcription factor; AltName: Full=Protein LHY-CCA1-like 5;	SubName: Full=Uncharacterized protein {ECO:0000313|EMBL:KRH32383.1, ECO:0000313|EnsemblPlants:GLYMA10G05560.1};	Zuotin and related molecular chaperones (DnaJ superfamily), contains DNA-binding domains	GO:0005634,nucleus; GO:0003700,DNA-binding transcription factor activity; GO:0043565,sequence-specific DNA binding; GO:0001190,NA; GO:0032922,circadian regulation of gene expression; GO:0043966,histone H3 acetylation; GO:0048573,photoperiodism, flowering; GO:0042753,positive regulation of circadian rhythm; GO:0010628,positive regulation of gene expression; GO:0042752,regulation of circadian rhyth…	PF00249.31:Myb-like DNA-binding domain
gene-GMPHR20	9.52	15.17	7.45	2.4	2.83	3.99	433	748	364	119	115	189	-2.05953	1.3504e-08	4.36743e-06	down	NC_038248.1	7324711	7327737	+	GMPHR20	transcription	K14491 two-component response regulator ARR-B family | (RefSeq) two-component response regulator ARR12-like (A)	ko04075: Plant hormone signal transduction	PREDICTED: uncharacterized protein LOC100805237 [Glycine max]	RecName: Full=Myb-related protein 2 {ECO:0000303|PubMed:21255164}; AltName: Full=Myb family transcription factor PHL9 {ECO:0000305}; AltName: Full=Protein NITROGEN STARVATION RESPONSE 1 {ECO:0000303|PubMed:15592750}; Short=AtNSR1 {ECO:0000303|PubMed:15592750}; AltName: Full=Protein PHR1-LIKE 9 {ECO:0000305};	SubName: Full=Uncharacterized protein {ECO:0000313|EMBL:KRH25233.1, ECO:0000313|EnsemblPlants:GLYMA12G09490.2};	--	GO:0005634,nucleus; GO:0003677,DNA binding; GO:0003700,DNA-binding transcription factor activity; GO:0006351,transcription, DNA-templated	PF14379.6:MYB-CC type transfactor, LHEQLE motif
gene-LOC100812363	11.31	14.54	19.3	6.53	6.98	6.89	752	1048	1378	474	414	477	-1.41273	1.39263e-08	4.45852e-06	down	--	--	--	--	--	--	--	--
gene-LOC100805385	22.39	34.47	33.26	15.08	15.44	11.41	1046	1747	1669	770	644	555	-1.37187	1.4116e-08	4.47406e-06	down	NC_038246.1	49204759	49209260	-	LOC100805385	protein_coding	--	--	PREDICTED: amino-acid permease BAT1 homolog [Glycine max]	RecName: Full=Amino-acid permease BAT1; AltName: Full=Bidirectional amino acid transporter 1; AltName: Full=GABA permease; Short=AtGABP;	SubName: Full=Uncharacterized protein {ECO:0000313|EMBL:KRH35877.1, ECO:0000313|EnsemblPlants:GLYMA10G41560.1};	Amino acid transporters	GO:0005887,integral component of plasma membrane; GO:0031966,mitochondrial membrane; GO:0005739,mitochondrion; GO:0015297,antiporter activity; GO:0015181,arginine transmembrane transporter activity; GO:0015185,gamma-aminobutyric acid transmembrane transporter activity; GO:0015180,L-alanine transmembrane transporter activity; GO:0005313,L-glutamate transmembrane transporter activity; GO:0015189,L-…	PF13520.6:Amino acid permease
gene-LOC100804187	436.72	456.81	416.98	329.89	302.59	288.43	8612	9771	8831	7108	5327	5921	-0.775675	1.57491e-08	4.94227e-06	false	NC_038256.1	3008082	3008804	-	LOC100804187	protein_coding	--	--	PREDICTED: uncharacterized protein LOC100804187 [Glycine max]	RecName: Full=Nodulin-related protein 1 {ECO:0000303|PubMed:20016941}; Short=AtNRP1 {ECO:0000303|PubMed:20016941}; AltName: Full=RPS2-interacting protein 11 {ECO:0000303|Ref.5};	SubName: Full=Uncharacterized protein {ECO:0000313|EMBL:KRG89504.1, ECO:0000313|EnsemblPlants:GLYMA20G03310.1};	--	GO:0009738,abscisic acid-activated signaling pathway; GO:0006952,defense response; GO:1900426,positive regulation of defense response to bacterium; GO:0009617,response to bacterium; GO:0009409,response to cold; GO:0009408,response to heat; GO:0009651,response to salt stress	--
novel.97	0.66683	0.627131	0.672088	1.6958	1.72887	1.44819	186	190	201	520	428	417	1.03643	1.79097e-08	5.56518e-06	up	NC_016090.3	7012402	7025924	-	--	--	K03327 multidrug resistance protein, MATE family | (RefSeq) protein DETOXIFICATION 35-like (A)	--	Retrovirus-related Pol polyprotein from transposon TNT 1-94 [Cajanus cajan]	RecName: Full=Protein DETOXIFICATION 33 {ECO:0000303|PubMed:11739388}; Short=AtDTX33 {ECO:0000303|PubMed:11739388}; AltName: Full=Multidrug and toxic compound extrusion protein 33 {ECO:0000305}; Short=MATE protein 33 {ECO:0000305};	SubName: Full=Retrovirus-related Pol polyprotein from transposon TNT 1-94 {ECO:0000313|EMBL:KYP33754.1};	Uncharacterized membrane protein, predicted efflux pump	GO:0016021,integral component of membrane; GO:0005774,vacuolar membrane; GO:0015297,antiporter activity; GO:0015238,drug transmembrane transporter activity; GO:0006855,drug transmembrane transport	--
gene-LOC100805057	137.28	149.59	190.35	26.9	26.82	64.31	6002	7094	8938	1285	1047	2927	-2.26817	1.93081e-08	5.94147e-06	down	NC_038248.1	38037749	38040563	+	LOC100805057	protein_coding	K13348 protein Mpv17 | (RefSeq) uncharacterized LOC100805057 (A)	ko04146: Peroxisome	PREDICTED: uncharacterized protein LOC100805057 [Glycine max]	--	SubName: Full=Uncharacterized protein {ECO:0000313|EMBL:KRH27194.1, ECO:0000313|EnsemblPlants:GLYMA12G34950.1};	Peroxisomal membrane protein MPV17 and related proteins	GO:0005737,cytoplasm; GO:0016021,integral component of membrane	PF04117.12:Mpv17 / PMP22 family
gene-LOC100787349	12.06	10.87	13.53	7.27	8.11	7.01	811	793	977	534	487	491	-0.974453	2.27256e-08	6.92586e-06	false	NC_038254.1	23306399	23312686	-	LOC100787349	protein_coding	K14640 solute carrier family 20 (sodium-dependent phosphate transporter) | (RefSeq) inorganic phosphate transporter 2-1, chloroplastic-like (A)	--	PREDICTED: inorganic phosphate transporter 2-1, chloroplastic-like [Glycine max]	RecName: Full=Inorganic phosphate transporter 2-1, chloroplastic; AltName: Full=H(+)/Pi cotransporter; Short=AtPht2;1; Flags: Precursor;	RecName: Full=Phosphate transporter {ECO:0000256|RuleBase:RU363058};	Na+/Pi symporter	GO:0009507,chloroplast; GO:0009941,chloroplast envelope; GO:0009706,chloroplast inner membrane; GO:0005887,integral component of plasma membrane; GO:0005315,inorganic phosphate transmembrane transporter activity; GO:0009673,low-affinity phosphate transmembrane transporter activity; GO:0015293,symporter activity; GO:0006817,phosphate ion transport	PF01384.20:Phosphate transporter family
gene-LOC100798808	112.06	104.68	97.23	74.27	72.3	68.69	2335	2366	2176	1691	1345	1490	-0.812643	2.54236e-08	7.67428e-06	false	NC_038246.1	7762179	7765032	-	LOC100798808	protein_coding	--	--	PREDICTED: uncharacterized protein LOC100798808 [Glycine max]	--	SubName: Full=Uncharacterized protein {ECO:0000313|EMBL:KHN46027.1};	--	--	--
gene-LOC100786608	12.62	14.7	15.53	3.88	4.69	1.33	512	647	677	172	170	56	-2.39748	2.60349e-08	7.78467e-06	down	NC_038245.1	1667441	1674228	+	LOC100786608	protein_coding	K01184 polygalacturonase [EC:3.2.1.15] | (RefSeq) polygalacturonase-like (A)	ko00040: Pentose and glucuronate interconversions	PREDICTED: polygalacturonase-like [Glycine max]	RecName: Full=Polygalacturonase; Short=PG; EC=3.2.1.15; AltName: Full=Pectinase; Flags: Precursor;	SubName: Full=Uncharacterized protein {ECO:0000313|EnsemblPlants:GLYMA09G02460.2};	--	GO:0005618,cell wall; GO:0005576,extracellular region; GO:0004650,polygalacturonase activity; GO:0005975,carbohydrate metabolic process; GO:0071555,cell wall organization; GO:0009835,fruit ripening	PF00295.17:Glycosyl hydrolases family 28
gene-LOC100789532	7.19	11.38	13.23	4.18	3.46	4	219	376	433	139	94	127	-1.71024	2.92682e-08	8.66967e-06	down	NC_038248.1	9301620	9302799	+	LOC100789532	protein_coding	--	--	PREDICTED: B-box zinc finger protein 32-like isoform X1 [Glycine max]	RecName: Full=B-box domain protein 30 {ECO:0000303|PubMed:19920209}; Short=AtBBX30 {ECO:0000303|PubMed:19920209}; AltName: Full=Microprotein 1A {ECO:0000303|PubMed:27015278};	SubName: Full=Uncharacterized protein {ECO:0000313|EMBL:KRH25450.1, ECO:0000313|EnsemblPlants:GLYMA12G11230.1};	--	GO:0005634,nucleus; GO:0030674,protein binding, bridging; GO:0008270,zinc ion binding; GO:0007623,circadian rhythm; GO:0009909,regulation of flower development	PF00643.24:B-box zinc finger
gene-LOC100810178	94.6	79.07	110.28	49.93	52.59	56.39	2464	2234	3085	1421	1223	1529	-1.1055	4.53198e-08	1.33001e-05	down	NC_016089.3	1692477	1693701	+	LOC100810178	protein_coding	--	--	PREDICTED: uncharacterized protein LOC100810178 [Glycine max]	--	SubName: Full=Uncharacterized protein {ECO:0000313|EMBL:KRH69311.1, ECO:0000313|EnsemblPlants:GLYMA02G02300.2};	--	GO:0016021,integral component of membrane	PF03703.14:Bacterial PH domain
gene-LCL1	24.16	22.74	28.27	7.81	9.86	13.88	2218	2264	2787	783	808	1327	-1.51616	4.67338e-08	1.35892e-05	down	NC_038252.1	1526132	1539604	-	LCL1	hypocotyl	K12133 MYB-related transcription factor LHY | (RefSeq) LCL1, MYB186; late elongated hypocotyl and circadian clock associated-1-like protein 1 (A)	ko04712: Circadian rhythm - plant	late elongated hypocotyl and circadian clock associated-1-like protein 1 [Glycine max]	RecName: Full=Protein LHY {ECO:0000303|PubMed:9657154}; AltName: Full=MYB-related transcription factor LHY {ECO:0000303|PubMed:9657154}; AltName: Full=Protein LATE ELONGATED HYPOCOTYL {ECO:0000303|PubMed:9657154};	SubName: Full=Uncharacterized protein {ECO:0000313|EMBL:KRH06337.1, ECO:0000313|EnsemblPlants:GLYMA16G01980.6};	Zuotin and related molecular chaperones (DnaJ superfamily), contains DNA-binding domains	GO:0005634,nucleus; GO:0003700,DNA-binding transcription factor activity; GO:0044212,transcription regulatory region DNA binding; GO:0007623,circadian rhythm; GO:0048574,long-day photoperiodism, flowering; GO:0042754,negative regulation of circadian rhythm; GO:0043433,negative regulation of DNA-binding transcription factor activity; GO:0042752,regulation of circadian rhythm; GO:0006355,regulation…	PF00249.31:Myb-like DNA-binding domain
gene-FAD5.2	18.78	25.13	31.69	10.21	11.41	5.94	857	1244	1553	509	465	282	-1.73086	5.69119e-08	1.63984e-05	down	NC_038244.1	17179214	17181325	-	FAD5.2	gbkey=Gene	K20416 palmitoyl-[glycerolipid] 7-desaturase [EC:1.14.19.42] | (RefSeq) palmitoyl-monogalactosyldiacylglycerol delta-7 desaturase, chloroplastic-like (A)	--	membrane fatty acid desaturase-like protein [Glycine max]	RecName: Full=Palmitoyl-monogalactosyldiacylglycerol delta-7 desaturase, chloroplastic {ECO:0000303|PubMed:15579662}; EC=1.14.19.42 {ECO:0000269|PubMed:15579662}; AltName: Full=Acyl-lipid desaturase 3 {ECO:0000303|PubMed:15240892}; AltName: Full=Fatty acid desaturase 5 {ECO:0000303|PubMed:15579662}; Short=FAD5 {ECO:0000303|PubMed:15579662}; AltName: Full=Fatty acid desaturase B {ECO:0000303|PubMe…	SubName: Full=Uncharacterized protein {ECO:0000313|EMBL:KRH44467.1, ECO:0000313|EnsemblPlants:GLYMA08G22730.1};	Fatty acid desaturase	GO:0031969,chloroplast membrane; GO:0005789,endoplasmic reticulum membrane; GO:0016021,integral component of membrane; GO:0009579,thylakoid; GO:0016717,oxidoreductase activity, acting on paired donors, with oxidation of a pair of donors resulting in the reduction of molecular oxygen to two molecules of water; GO:0031408,oxylipin biosynthetic process; GO:0010205,photoinhibition; GO:0006636,unsatur…	PF00487.24:Fatty acid desaturase
gene-LOC100813718	0.38	0.39	0.38	1.41	1.32	1.08	49	54	52	197	151	144	1.45991	5.80588e-08	1.65781e-05	up	NC_038253.1	34184211	34222155	-	LOC100813718	protein_coding	K11498 centromeric protein E | (RefSeq) kinesin-related protein 4 (A)	--	PREDICTED: kinesin-related protein 4 isoform X1 [Glycine max]	RecName: Full=Kinesin-like protein KIN-7O {ECO:0000305};	SubName: Full=Uncharacterized protein {ECO:0000313|EnsemblPlants:GLYMA17G31376.1};	Kinesin-like protein	GO:0005871,kinesin complex; GO:0005874,microtubule; GO:0005524,ATP binding; GO:0016887,ATPase activity; GO:0008017,microtubule binding; GO:0003777,microtubule motor activity; GO:0007018,microtubule-based movement	PF00225.23:Kinesin motor domain
gene-LOC100800852	4.39	3.42	3.93	1.93	1.81	2.15	353	298	339	169	130	180	-1.2606	5.86449e-08	1.6596e-05	down	NC_038250.1	45196932	45206879	+	LOC100800852	protein_coding	--	--	PREDICTED: membrane protein of ER body-like protein isoform X1 [Glycine max]	RecName: Full=Membrane protein of ER body-like protein;	SubName: Full=Uncharacterized protein {ECO:0000313|EMBL:KRH16940.1};	--	GO:0005783,endoplasmic reticulum; GO:0005789,endoplasmic reticulum membrane; GO:0010168,ER body; GO:0016021,integral component of membrane; GO:0016020,membrane; GO:0005381,iron ion transmembrane transporter activity; GO:0005384,manganese ion transmembrane transporter activity; GO:0030026,cellular manganese ion homeostasis; GO:0071281,cellular response to iron ion; GO:0006880,intracellular sequest…	PF01988.19:VIT family
gene-LOC100793438	2.36	2.51	3.77	1.04	1.33	1	177	204	303	85	89	78	-1.63316	6.4624e-08	1.81262e-05	down	NC_038242.1	2472571	2478931	-	LOC100793438	protein_coding	--	--	PREDICTED: 5'-nucleotidase domain-containing protein 4-like isoform X1 [Glycine max]	--	SubName: Full=Uncharacterized protein {ECO:0000313|EMBL:KRH51851.1, ECO:0000313|EnsemblPlants:GLYMA06G03500.1};	IMP-GMP specific 5'-nucleotidase	GO:0008253,5'-nucleotidase activity; GO:0046872,metal ion binding	PF05761.14:5' nucleotidase family
novel.786	0.0152475	0.0837366	0.0283985	0.923173	0.534754	0.321796	5	24	9	267	126	89	3.4676	6.60993e-08	1.83773e-05	up	NC_038254.1	21221493	21224213	-	--	--	K11650 SWI/SNF-related matrix-associated actin-dependent regulator of chromatin subfamily D | (RefSeq) SWI/SNF complex component SNF12 homolog (A)	--	hypothetical protein TSUD_411560 [Trifolium subterraneum]	RecName: Full=Uncharacterized mitochondrial protein AtMg00310; AltName: Full=ORF154;	SubName: Full=Uncharacterized protein {ECO:0000313|EMBL:CCA66040.1};	FOG: Reverse transcriptase	GO:0005739,mitochondrion	--
gene-LOC100779387	2042.12	1838.35	1717.79	1121.76	793.49	643.51	62772	61294	56709	37676	21775	20592	-1.39729	6.81858e-08	1.87926e-05	down	NC_038248.1	37885963	37887820	+	LOC100779387	binding	K08914 light-harvesting complex II chlorophyll a/b binding protein 3 | (RefSeq) chlorophyll a-b binding protein 13, chloroplastic-like (A)	ko00196: Photosynthesis - antenna proteins	uncharacterized protein LOC100779387 [Glycine max]	RecName: Full=Chlorophyll a-b binding protein 3, chloroplastic; AltName: Full=Light-harvesting chlorophyll B-binding protein 3 {ECO:0000312|EMBL:AED96477.1}; Short=LHCB3*1 {ECO:0000303|PubMed:11245797}; Short=Lhcb3 {ECO:0000303|PubMed:11245797}; Flags: Precursor;	RecName: Full=Chlorophyll a-b binding protein, chloroplastic {ECO:0000256|RuleBase:RU363080};	--	GO:0009507,chloroplast; GO:0009941,chloroplast envelope; GO:0009534,chloroplast thylakoid; GO:0009535,chloroplast thylakoid membrane; GO:0016021,integral component of membrane; GO:0009522,photosystem I; GO:0009523,photosystem II; GO:0010287,plastoglobule; GO:0009579,thylakoid; GO:0042651,thylakoid membrane; GO:0016168,chlorophyll binding; GO:0046872,metal ion binding; GO:0031409,pigment binding; …	PF00504.21:Chlorophyll A-B binding protein
gene-LOC100783223	1305.29	1028.42	977.79	676.2	527.01	552.53	36990	31612	29759	20938	13333	16300	-1.18225	7.09696e-08	1.93912e-05	down	NC_038244.1	5651716	5653062	-	LOC100783223	protein_coding	K08917 light-harvesting complex II chlorophyll a/b binding protein 6 | (RefSeq) chlorophyll a-b binding protein CP24 10A, chloroplastic-like (A)	ko00196: Photosynthesis - antenna proteins	PREDICTED: chlorophyll a-b binding protein CP24 10A, chloroplastic-like [Glycine max]	RecName: Full=Chlorophyll a-b binding protein CP24 10A, chloroplastic; Short=CAB-10A; Short=LHCP; Flags: Precursor;	RecName: Full=Chlorophyll a-b binding protein, chloroplastic {ECO:0000256|RuleBase:RU363080};	--	GO:0009941,chloroplast envelope; GO:0009535,chloroplast thylakoid membrane; GO:0016021,integral component of membrane; GO:0009523,photosystem II; GO:0010287,plastoglobule; GO:0016168,chlorophyll binding; GO:0031409,pigment binding; GO:0009768,photosynthesis, light harvesting in photosystem I; GO:0018298,protein-chromophore linkage; GO:0009416,response to light stimulus	PF00504.21:Chlorophyll A-B binding protein
gene-LOC100817571	30	17.85	18.46	7.04	9.83	8.53	581	375	384	149	170	172	-1.66129	7.57307e-08	2.05152e-05	down	--	--	--	--	--	--	--	--
gene-LOC100795391	164.48	138.85	104.06	72.37	74.32	65.55	5491	5028	3731	2640	2215	2278	-1.2115	8.18281e-08	2.18349e-05	down	NC_038243.1	15809992	15813416	-	LOC100795391	gbkey=Gene	K07025 putative hydrolase of the HAD superfamily | (RefSeq) uncharacterized LOC100795391 (A)	--	uncharacterized protein LOC100795391 [Glycine max]	--	SubName: Full=Uncharacterized protein {ECO:0000313|EMBL:ACU20537.1, ECO:0000313|EnsemblPlants:GLYMA07G16020.1};	Haloacid dehalogenase-like hydrolase	GO:0016787,hydrolase activity; GO:0008152,metabolic process	PF13419.6:Haloacid dehalogenase-like hydrolase
gene-LOC100778201	6.97	9.68	9.1	4.63	4.29	4.48	251	378	352	182	138	168	-1.20548	8.19801e-08	2.18349e-05	down	NC_038244.1	2780410	2781729	-	LOC100778201	protein_coding	K09286 EREBP-like factor | (RefSeq) ethylene-responsive transcription factor TINY-like (A)	--	PREDICTED: ethylene-responsive transcription factor TINY-like [Glycine max]	RecName: Full=Dehydration-responsive element-binding protein 3; AltName: Full=Protein TINY 2;	SubName: Full=Uncharacterized protein {ECO:0000313|EMBL:KRH41516.1, ECO:0000313|EnsemblPlants:GLYMA08G03910.1};	--	GO:0005634,nucleus; GO:0003700,DNA-binding transcription factor activity; GO:0043565,sequence-specific DNA binding; GO:0009873,ethylene-activated signaling pathway; GO:0045893,positive regulation of transcription, DNA-templated; GO:0006351,transcription, DNA-templated	PF00847.20:AP2 domain
gene-LOC100805486	11.7	16.88	29.16	4.85	7.28	5.02	457	715	1223	207	254	204	-2.0258	8.79876e-08	2.32397e-05	down	NC_038250.1	3992303	3996709	-	LOC100805486	protein_coding	--	--	PREDICTED: GDSL esterase/lipase At2g42990-like [Glycine max]	RecName: Full=GDSL esterase/lipase At2g42990; EC=3.1.1.-; AltName: Full=Extracellular lipase At2g42990; Flags: Precursor;	SubName: Full=GDSL esterase/lipase {ECO:0000313|EMBL:KHN44742.1}; EC=1.3.5.6 {ECO:0000313|EMBL:KHN44742.1};	--	GO:0005576,extracellular region; GO:0016788,hydrolase activity, acting on ester bonds; GO:0016042,lipid catabolic process	PF00657.22:GDSL-like Lipase/Acylhydrolase
gene-LOC100776887	7.45	15.88	16.12	58.33	47.14	55.64	323	747	751	2764	1825	2512	1.77204	9.05226e-08	2.37117e-05	up	NC_038255.1	13580026	13582245	+	LOC100776887	protein_coding	K03686 molecular chaperone DnaJ | (RefSeq) chaperone protein DnaJ-like (A)	--	hypothetical protein GLYMA_19G063100 [Glycine max]	RecName: Full=Chaperone protein dnaJ C76, chloroplastic {ECO:0000305}; Short=atDjC76 {ECO:0000303|PubMed:23894646}; AltName: Full=AtDjC17 {ECO:0000303|PubMed:25339971}; AltName: Full=AtJ17 {ECO:0000305}; Flags: Precursor;	SubName: Full=Uncharacterized protein {ECO:0000313|EMBL:KRG94110.1};	Molecular chaperone (DnaJ superfamily)	GO:0009507,chloroplast	PF00226.31:DnaJ domain
gene-LOC100782027	37.7	28.27	23.21	15.52	13.75	11.15	2367	1925	1565	1065	771	729	-1.41268	9.15037e-08	2.37722e-05	down	NC_038246.1	41254797	41257823	-	LOC100782027	protein_coding	K15397 3-ketoacyl-CoA synthase [EC:2.3.1.199] | (RefSeq) 3-ketoacyl-CoA synthase 11 (A)	ko00062: Fatty acid elongation; ko04626: Plant-pathogen interaction	PREDICTED: 3-ketoacyl-CoA synthase 11 [Glycine max]	RecName: Full=3-ketoacyl-CoA synthase 11 {ECO:0000303|PubMed:18465198}; Short=KCS-11 {ECO:0000303|PubMed:18465198}; EC=2.3.1.199 {ECO:0000269|PubMed:16765910}; AltName: Full=Very long-chain fatty acid condensing enzyme 11 {ECO:0000303|PubMed:18465198}; Short=VLCFA condensing enzyme 11 {ECO:0000303|PubMed:18465198};	RecName: Full=3-ketoacyl-CoA synthase {ECO:0000256|PIRNR:PIRNR036417}; EC=2.3.1.- {ECO:0000256|PIRNR:PIRNR036417};	--	GO:0016021,integral component of membrane; GO:0102336,3-oxo-arachidoyl-CoA synthase activity; GO:0102337,3-oxo-cerotoyl-CoA synthase activity; GO:0102338,3-oxo-lignoceronyl-CoA synthase activity; GO:0102756,very-long-chain 3-ketoacyl-CoA synthase activity; GO:0006633,fatty acid biosynthetic process; GO:0009409,response to cold; GO:0009416,response to light stimulus	PF08392.12:FAE1/Type III polyketide synthase-like protein
gene-LOC100804205	8.69	6.06	10.79	1.27	2.42	3.11	402	304	536	64	100	150	-2.17906	9.80309e-08	2.52609e-05	down	NC_038249.1	32050498	32053573	-	LOC100804205	protein_coding	K15283 solute carrier family 35, member E1 | (RefSeq) glucose-6-phosphate/phosphate translocator 2, chloroplastic-like (A)	--	PREDICTED: glucose-6-phosphate/phosphate translocator 2, chloroplastic-like [Glycine max]	RecName: Full=Glucose-6-phosphate/phosphate translocator 2, chloroplastic; Flags: Precursor;	SubName: Full=Uncharacterized protein {ECO:0000313|EMBL:KRH20881.1, ECO:0000313|EnsemblPlants:GLYMA13G27680.1};	Glucose-6-phosphate/phosphate and phosphoenolpyruvate/phosphate antiporter	GO:0031969,chloroplast membrane; GO:0016021,integral component of membrane; GO:0005774,vacuolar membrane; GO:0015152,glucose-6-phosphate transmembrane transporter activity; GO:0005315,inorganic phosphate transmembrane transporter activity; GO:0015120,phosphoglycerate transmembrane transporter activity; GO:0071917,triose-phosphate transmembrane transporter activity; GO:0015760,glucose-6-phosphate …	PF03151.16:Triose-phosphate Transporter family
gene-LOC100778588	26.27	25.54	28.18	11.14	11.94	16.8	1466	1546	1689	679	595	976	-1.2668	1.01863e-07	2.60367e-05	down	NC_016088.3	26648175	26654092	+	LOC100778588	protein_coding	K07760 cyclin-dependent kinase [EC:2.7.11.22] | (RefSeq) cell division control protein 2 homolog C (A)	--	PREDICTED: serine/threonine-protein kinase STN7, chloroplastic-like [Glycine max]	RecName: Full=Serine/threonine-protein kinase STN7, chloroplastic; EC=2.7.11.1; AltName: Full=Protein STATE TRANSITION 7; AltName: Full=Stt7 homolog; Flags: Precursor;	SubName: Full=Uncharacterized protein {ECO:0000313|EMBL:KRH75488.1, ECO:0000313|EnsemblPlants:GLYMA01G22490.2};	Protein kinase PCTAIRE and related kinases	GO:0009507,chloroplast; GO:0009535,chloroplast thylakoid membrane; GO:0042651,thylakoid membrane; GO:0005524,ATP binding; GO:0004672,protein kinase activity; GO:0004674,protein serine/threonine kinase activity; GO:0007623,circadian rhythm; GO:0009643,photosynthetic acclimation; GO:0042548,regulation of photosynthesis, light reaction	PF00069.25:Protein kinase domain
gene-LOC100795847	0	0	0	1.52	0.52	1.83	0	0	0	54	15	62	7.66095	1.03831e-07	2.63274e-05	up	NC_038247.1	11471539	11472733	-	LOC100795847	protein_coding	--	--	PREDICTED: fasciclin-like arabinogalactan protein 12 [Glycine max]	RecName: Full=Fasciclin-like arabinogalactan protein 12; Flags: Precursor;	SubName: Full=Uncharacterized protein {ECO:0000313|EMBL:KRH29953.1, ECO:0000313|EnsemblPlants:GLYMA11G20820.1};	--	GO:0031225,anchored component of membrane; GO:0005886,plasma membrane; GO:0009834,plant-type secondary cell wall biogenesis	PF02469.22:Fasciclin domain
gene-LOC100817119	12.67	19.84	23.64	7.11	7.23	3.59	491	834	984	301	250	145	-1.9201	1.06261e-07	2.67297e-05	down	NC_016089.3	46520994	46523817	-	LOC100817119	protein_coding	K02291 15-cis-phytoene/all-trans-phytoene synthase [EC:2.5.1.32 2.5.1.99] | (RefSeq) phytoene synthase 2, chloroplastic-like (A)	ko00906: Carotenoid biosynthesis	PREDICTED: phytoene synthase 2, chloroplastic-like [Glycine max]	RecName: Full=Phytoene synthase, chloroplastic; EC=2.5.1.32; Flags: Precursor;	SubName: Full=Uncharacterized protein {ECO:0000313|EMBL:KRH73607.1, ECO:0000313|EnsemblPlants:GLYMA02G45270.1};	Squalene synthetase	GO:0009507,chloroplast; GO:0004310,farnesyl-diphosphate farnesyltransferase activity; GO:0016767,geranylgeranyl-diphosphate geranylgeranyltransferase activity; GO:0051996,squalene synthase activity; GO:0016117,carotenoid biosynthetic process; GO:0006696,ergosterol biosynthetic process	PF00494.19:Squalene/phytoene synthase
gene-LOC100791290	32.73	23.74	25.86	12.95	15.88	9.43	1263	994	1072	546	547	379	-1.38518	1.09383e-07	2.72984e-05	down	NC_016091.3	1795324	1799204	-	LOC100791290	protein_coding	--	--	GDSL esterase/lipase EXL3 [Glycine soja]	RecName: Full=GDSL esterase/lipase EXL3; EC=3.1.1.-; AltName: Full=Family II extracellular lipase 3; Short=Family II lipase EXL3; Flags: Precursor;	SubName: Full=Uncharacterized protein {ECO:0000313|EMBL:KRH61020.1, ECO:0000313|EnsemblPlants:GLYMA04G02490.1};	--	GO:0005576,extracellular region; GO:0016298,lipase activity; GO:0016042,lipid catabolic process	PF00657.22:GDSL-like Lipase/Acylhydrolase
gene-LOC100170753	2.36	3.35	3.22	7.76	8.1	7.37	140	215	205	502	428	454	1.11039	1.38733e-07	3.43527e-05	up	NC_038242.1	43391489	43397870	-	LOC100170753	dehydrogenase-like	K00074 3-hydroxybutyryl-CoA dehydrogenase [EC:1.1.1.157] | (RefSeq) peroxisomal 3-hydroxyacyl-CoA dehydrogenase-like protein (A)	ko00360: Phenylalanine metabolism; ko00650: Butanoate metabolism; ko01200: Carbon metabolism	peroxisomal 3-hydroxyacyl-CoA dehydrogenase-like protein [Glycine max]	RecName: Full=Peroxisomal fatty acid beta-oxidation multifunctional protein AIM1; AltName: Full=Protein ABNORMAL INFLORESCENCE MERISTEM 1; Short=AtAIM1; Includes: RecName: Full=Enoyl-CoA hydratase/3-2-trans-enoyl-CoA isomerase/3-hydroxybutyryl-CoA epimerase; EC=4.2.1.17; EC=5.1.2.3; EC=5.3.3.8; Includes: RecName: Full=3-hydroxyacyl-CoA dehydrogenase; EC=1.1.1.35;	SubName: Full=Peroxisomal 3-hydroxyacyl-CoA dehydrogenase-like protein {ECO:0000313|EMBL:BAG09365.1};	3-hydroxyacyl-CoA dehydrogenase	GO:0005618,cell wall; GO:0009507,chloroplast; GO:0005777,peroxisome; GO:0009506,plasmodesma; GO:0003857,3-hydroxyacyl-CoA dehydrogenase activity; GO:0008692,3-hydroxybutyryl-CoA epimerase activity; GO:0004165,dodecenoyl-CoA delta-isomerase activity; GO:0004300,enoyl-CoA hydratase activity; GO:0006635,fatty acid beta-oxidation; GO:0009908,flower development; GO:0009695,jasmonic acid biosynthetic p…	PF02737.18:3-hydroxyacyl-CoA dehydrogenase, NAD binding domain
gene-LOC100782003	9.06	8.07	9.17	5.96	5.22	5.14	677	654	736	487	348	400	-0.954641	1.43265e-07	3.51998e-05	false	NC_038245.1	47064939	47069517	-	LOC100782003	protein_coding	K14497 protein phosphatase 2C [EC:3.1.3.16] | (RefSeq) probable protein phosphatase 2C 8 (A)	ko04016: MAPK signaling pathway - plant; ko04075: Plant hormone signal transduction	PREDICTED: probable protein phosphatase 2C 33 [Glycine max]	RecName: Full=Probable protein phosphatase 2C 33; Short=AtPP2C33; EC=3.1.3.16; AltName: Full=AtPPC6;1;	SubName: Full=Uncharacterized protein {ECO:0000313|EMBL:KRH40292.1, ECO:0000313|EnsemblPlants:GLYMA09G38510.1};	Serine/threonine protein phosphatase	GO:0046872,metal ion binding; GO:0004722,protein serine/threonine phosphatase activity	PF00481.21:Protein phosphatase 2C
gene-LOC100788911	13.72	12.34	13.83	8.05	9.33	8.75	580	566	628	372	352	385	-0.880904	1.45742e-07	3.5533e-05	false	NC_038252.1	36044536	36049561	-	LOC100788911	protein_coding	K23553 post-GPI attachment to proteins factor 3 | (RefSeq) post-GPI attachment to proteins factor 3 (A)	--	PREDICTED: post-GPI attachment to proteins factor 3-like [Glycine max]	--	SubName: Full=Uncharacterized protein {ECO:0000313|EMBL:KRH09145.1, ECO:0000313|EnsemblPlants:GLYMA16G32340.2};	Predicted membrane protein	GO:0016021,integral component of membrane	PF04080.13:Per1-like family
gene-LOC100786122	563.82	638.82	615.49	393.02	376.51	445.77	21514	26440	25223	16386	12826	17707	-0.844384	1.50057e-07	3.63057e-05	false	NC_038254.1	2336700	2339970	-	LOC100786122	protein_coding	K01100 sedoheptulose-bisphosphatase [EC:3.1.3.37] | (RefSeq) sedoheptulose-1,7-bisphosphatase, chloroplastic (A)	ko00710: Carbon fixation in photosynthetic organisms; ko01200: Carbon metabolism	PREDICTED: sedoheptulose-1,7-bisphosphatase, chloroplastic [Glycine max]	RecName: Full=Sedoheptulose-1,7-bisphosphatase, chloroplastic; EC=3.1.3.37; AltName: Full=SED(1,7)P2ase; AltName: Full=Sedoheptulose bisphosphatase; Short=SBPase; Flags: Precursor;	SubName: Full=Uncharacterized protein {ECO:0000313|EMBL:KRG97781.1, ECO:0000313|EnsemblPlants:GLYMA18G03440.1};	Fructose-1,6-bisphosphatase	GO:0009507,chloroplast; GO:0046872,metal ion binding; GO:0050278,sedoheptulose-bisphosphatase activity; GO:0019253,reductive pentose-phosphate cycle	PF00316.20:Fructose-1-6-bisphosphatase, N-terminal domain
gene-ALAAT2	529.53	478.54	430.37	294.64	294.72	332.57	31283	30665	27306	19019	15544	20453	-0.908103	1.53998e-07	3.6977e-05	false	NC_016088.3	2800874	2808381	-	ALAAT2	2	K14272 glutamate--glyoxylate aminotransferase [EC:2.6.1.4 2.6.1.2 2.6.1.44] | (RefSeq) ALAAT2, AlaAT3; alanine aminotransferase 2 (A)	ko00220: Arginine biosynthesis; ko00250: Alanine, aspartate and glutamate metabolism; ko00260: Glycine, serine and threonine metabolism; ko00630: Glyoxylate and dicarboxylate metabolism; ko00710: Carbon fixation in photosynthetic organisms; ko01200: Carbon metabolism; ko01210: 2-Oxocarboxylic acid metabolism; ko01230: Biosynthesis of amino acids	alanine aminotransferase 2 [Glycine max]	RecName: Full=Glutamate--glyoxylate aminotransferase 2; Short=AtGGT2; EC=2.6.1.4; AltName: Full=Alanine aminotransferase GGT2; EC=2.6.1.2; AltName: Full=Alanine--glyoxylate aminotransferase GGT2; EC=2.6.1.44; AltName: Full=Alanine-2-oxoglutarate aminotransferase 2; EC=2.6.1.-;	SubName: Full=Uncharacterized protein {ECO:0000313|EMBL:KRH74534.1, ECO:0000313|EnsemblPlants:GLYMA01G03260.1};	Alanine aminotransferase	GO:0009507,chloroplast; GO:0009570,chloroplast stroma; GO:0005777,peroxisome; GO:0008453,alanine-glyoxylate transaminase activity; GO:0047958,glycine:2-oxoglutarate aminotransferase activity; GO:0004021,L-alanine:2-oxoglutarate aminotransferase activity; GO:0030170,pyridoxal phosphate binding; GO:0009058,biosynthetic process; GO:0042853,L-alanine catabolic process	PF00155.21:Aminotransferase class I and II
gene-GMELF4A	4.29	5.58	2.12	95.23	59.14	10.92	117	165	62	2838	1440	310	3.51416	1.64288e-07	3.90542e-05	up	NC_038247.1	32511556	32512555	+	GMELF4A	FLOWERING	--	--	protein EARLY FLOWERING 4a [Glycine max]	RecName: Full=Protein EARLY FLOWERING 4; AltName: Full=Protein ARRHYTHMIC 44;	SubName: Full=Uncharacterized protein {ECO:0000313|EnsemblPlants:GLYMA11G35270.1};	--	GO:0005634,nucleus; GO:0042803,protein homodimerization activity; GO:0009649,entrainment of circadian clock; GO:0009908,flower development; GO:0009648,photoperiodism; GO:0048573,photoperiodism, flowering; GO:0042753,positive regulation of circadian rhythm; GO:0010017,red or far-red light signaling pathway; GO:0009585,red, far-red light phototransduction; GO:0009909,regulation of flower developmen…	PF07011.11:Early Flowering 4 domain
gene-LOC100804201	135.75	86.26	87.74	42.57	56.04	47.62	4480	3088	3110	1535	1651	1636	-1.35918	1.65113e-07	3.90542e-05	down	NC_038242.1	4519735	4521059	+	LOC100804201	protein_coding	K12130 pseudo-response regulator 5 | (RefSeq) two-component response regulator-like PRR95 (A)	ko04712: Circadian rhythm - plant	PREDICTED: zinc finger protein CONSTANS-LIKE 4 [Glycine max]	RecName: Full=Zinc finger protein CONSTANS-LIKE 4;	SubName: Full=Uncharacterized protein {ECO:0000313|EMBL:KRH52295.1, ECO:0000313|EnsemblPlants:GLYMA06G06300.1};	GATA-4/5/6 transcription factors	GO:0005634,nucleus; GO:0008270,zinc ion binding; GO:0009909,regulation of flower development; GO:0009416,response to light stimulus	PF06203.14:CCT motif
gene-LOC100500349	6.41	14.76	6.63	2.03	2.94	1.89	127	317	141	44	52	39	-2.28846	1.67274e-07	3.92722e-05	down	NC_038249.1	33234370	33237473	+	LOC100500349	gbkey=Gene	--	--	uncharacterized protein LOC100500349 [Glycine max]	RecName: Full=Protein TIFY 5A {ECO:0000303|PubMed:17499004}; AltName: Full=Jasmonate ZIM domain-containing protein 8 {ECO:0000303|PubMed:17637675};	SubName: Full=Uncharacterized protein {ECO:0000313|EMBL:ACU15403.1, ECO:0000313|EnsemblPlants:GLYMA13G29070.1};	--	GO:0005634,nucleus; GO:0003714,transcription corepressor activity; GO:0006952,defense response; GO:1903507,negative regulation of nucleic acid-templated transcription; GO:0031347,regulation of defense response; GO:2000022,regulation of jasmonic acid mediated signaling pathway; GO:0006355,regulation of transcription, DNA-templated; GO:0009611,response to wounding; GO:0006351,transcription, DNA-tem…	PF06200.14:tify domain
gene-COL2B	65.2	16.6	16.16	4.01	3.72	6.56	2397	662	638	161	122	251	-3.0491	1.7714e-07	4.12828e-05	down	NC_038254.1	55964535	55967175	-	COL2B	protein	K12130 pseudo-response regulator 5 | (RefSeq) two-component response regulator-like PRR95 (A)	ko04712: Circadian rhythm - plant	zinc finger protein CONSTANS-LIKE 2 [Glycine max]	RecName: Full=Zinc finger protein CONSTANS-LIKE 2;	SubName: Full=Uncharacterized protein {ECO:0000313|EMBL:KRH01455.1, ECO:0000313|EnsemblPlants:GLYMA18G51320.1};	GATA-4/5/6 transcription factors	GO:0005634,nucleus; GO:0003677,DNA binding; GO:0003700,DNA-binding transcription factor activity; GO:0008270,zinc ion binding; GO:0009658,chloroplast organization; GO:0009909,regulation of flower development; GO:0009416,response to light stimulus; GO:0006351,transcription, DNA-templated	PF06203.14:CCT motif
gene-LOC100792572	0.21	0.23	0.21	2.01	3.95	0.95	11	13	12	116	186	52	3.12192	1.80008e-07	4.1645e-05	up	NC_038244.1	22923154	22925200	-	LOC100792572	protein_coding	--	--	PREDICTED: transcription factor DICHOTOMA-like [Glycine max]	RecName: Full=Transcription factor TCP1;	SubName: Full=Uncharacterized protein {ECO:0000313|EMBL:KRH45185.1, ECO:0000313|EnsemblPlants:GLYMA08G28691.1};	--	GO:0005634,nucleus; GO:0003677,DNA binding; GO:0003700,DNA-binding transcription factor activity; GO:0009908,flower development; GO:0006351,transcription, DNA-templated	PF03634.13:TCP family transcription factor
gene-LOC100778517	0	0	0	2.12	0.1	1.74	0	0	0	132	5	103	8.51054	1.87124e-07	4.29775e-05	up	NC_038241.1	37767953	37770136	+	LOC100778517	protein_coding	--	--	PREDICTED: proline-rich extensin-like protein EPR1 [Glycine max]	--	SubName: Full=Uncharacterized protein {ECO:0000313|EMBL:KRH59581.1, ECO:0000313|EnsemblPlants:GLYMA05G32565.1};	--	--	--
gene-LOC100789855	11.76	16.3	18.65	37.57	55.19	44.12	764	1148	1301	2666	3200	2983	1.27961	1.90902e-07	4.34081e-05	up	NC_038247.1	10010755	10015641	-	LOC100789855	protein_coding	K12126 phytochrome-interacting factor 3 | (RefSeq) transcription factor PIF3-like (A)	ko04075: Plant hormone signal transduction; ko04712: Circadian rhythm - plant	PREDICTED: transcription factor bHLH122-like [Glycine max]	RecName: Full=Transcription factor bHLH122; AltName: Full=Basic helix-loop-helix protein 122; Short=AtbHLH122; Short=bHLH 122; AltName: Full=Transcription factor EN 70; AltName: Full=bHLH transcription factor bHLH122;	SubName: Full=BHLH transcription factor {ECO:0000313|EMBL:ALA09142.1};	--	GO:0005634,nucleus; GO:0001046,core promoter sequence-specific DNA binding; GO:0003700,DNA-binding transcription factor activity; GO:0046983,protein dimerization activity; GO:0001228,DNA-binding transcription activator activity, RNA polymerase II-specific; GO:0042335,cuticle development; GO:0048573,photoperiodism, flowering; GO:0010119,regulation of stomatal movement; GO:0006355,regulation of tra…	PF00010.26:Helix-loop-helix DNA-binding domain
gene-LOC100792786	0	0	0	1.09	0.85	1.28	0	0	0	33	21	37	7.15267	1.91738e-07	4.34081e-05	up	NC_038244.1	9206817	9207833	+	LOC100792786	protein_coding	--	--	PREDICTED: fasciclin-like arabinogalactan protein 12 [Glycine max]	RecName: Full=Fasciclin-like arabinogalactan protein 12; Flags: Precursor;	SubName: Full=Uncharacterized protein {ECO:0000313|EMBL:KRH42914.1, ECO:0000313|EnsemblPlants:GLYMA08G12580.1};	--	GO:0031225,anchored component of membrane; GO:0005886,plasma membrane; GO:0009834,plant-type secondary cell wall biogenesis	PF02469.22:Fasciclin domain
gene-LOC100808330	4.33	6.72	18.34	1.22	1.57	1.82	114	192	519	35	37	50	-2.93741	1.9478e-07	4.3784e-05	down	NC_038244.1	20475815	20477402	+	LOC100808330	S18	--	--	hypothetical protein GLYMA_08G240100 [Glycine max]	--	SubName: Full=Uncharacterized protein {ECO:0000313|EMBL:KRH44932.1, ECO:0000313|EnsemblPlants:GLYMA08G26160.1};	--	GO:0005737,cytoplasm; GO:0008080,N-acetyltransferase activity	PF00583.25:Acetyltransferase (GNAT) family
gene-LOC100527929	55.27	46.94	64.88	32.21	28.64	32.35	1016	936	1281	647	470	619	-1.10797	2.08813e-07	4.6608e-05	down	NC_038241.1	32139717	32141784	-	LOC100527929	protein_coding	K12624 U6 snRNA-associated Sm-like protein LSm5 | (RefSeq) sm-like protein LSM5 (A)	ko03018: RNA degradation; ko03040: Spliceosome	PREDICTED: sm-like protein LSM5 [Glycine max]	RecName: Full=Sm-like protein LSM5 {ECO:0000305}; Short=AtLSM5 {ECO:0000303|PubMed:23620288}; AltName: Full=Protein SUPERSENSITIVE TO ABA AND DROUGHT 1 {ECO:0000303|PubMed:11740939}; Short=AtSAD1 {ECO:0000303|PubMed:11740939}; AltName: Full=U6 snRNA-associated Sm-like protein LSM5 {ECO:0000305};	SubName: Full=Uncharacterized protein {ECO:0000313|EMBL:ACU17158.1, ECO:0000313|EnsemblPlants:GLYMA05G25800.1};	U6 snRNA-associated Sm-like protein	GO:0005737,cytoplasm; GO:1990726,Lsm1-7-Pat1 complex; GO:0005681,spliceosomal complex; GO:0046540,U4/U6 x U5 tri-snRNP complex; GO:0005688,U6 snRNP; GO:0003723,RNA binding; GO:0000398,mRNA splicing, via spliceosome; GO:0000956,nuclear-transcribed mRNA catabolic process; GO:0009737,response to abscisic acid; GO:0009414,response to water deprivation	PF01423.22:LSM domain
gene-LOC100798709	26.3	25.51	13.43	7.59	7.5	9.58	1477	1554	810	466	376	560	-1.66625	2.3088e-07	5.1173e-05	down	NC_038249.1	29636536	29643295	+	LOC100798709	protein_coding	K00422 polyphenol oxidase [EC:1.10.3.1] | (RefSeq) polyphenol oxidase A1, chloroplastic-like (A)	ko00350: Tyrosine metabolism; ko00950: Isoquinoline alkaloid biosynthesis	PREDICTED: polyphenol oxidase A1, chloroplastic-like [Glycine max]	RecName: Full=Polyphenol oxidase A1, chloroplastic; Short=PPO; EC=1.10.3.1; AltName: Full=Catechol oxidase; Flags: Precursor;	SubName: Full=Polyphenol oxidase A1, chloroplastic {ECO:0000313|EMBL:KHN46329.1}; EC=1.10.3.1 {ECO:0000313|EMBL:KHN46329.1};	--	GO:0009543,chloroplast thylakoid lumen; GO:0004097,catechol oxidase activity; GO:0046872,metal ion binding; GO:0046148,pigment biosynthetic process	PF12143.8:Protein of unknown function (DUF_B2219)
gene-LOC100811518	36.11	56.68	57.92	21.68	20.69	10.08	1445	2460	2489	948	739	420	-1.79462	2.33805e-07	5.14615e-05	down	NC_038250.1	2263619	2266535	+	LOC100811518	protein_coding	K02291 15-cis-phytoene/all-trans-phytoene synthase [EC:2.5.1.32 2.5.1.99] | (RefSeq) phytoene synthase 2, chloroplastic (A)	ko00906: Carotenoid biosynthesis	PREDICTED: phytoene synthase 2, chloroplastic [Glycine max]	RecName: Full=Phytoene synthase, chloroplastic; EC=2.5.1.32; Flags: Precursor;	SubName: Full=Uncharacterized protein {ECO:0000313|EMBL:KRH14519.1, ECO:0000313|EnsemblPlants:GLYMA14G03500.1};	Squalene synthetase	GO:0009507,chloroplast; GO:0004310,farnesyl-diphosphate farnesyltransferase activity; GO:0016767,geranylgeranyl-diphosphate geranylgeranyltransferase activity; GO:0051996,squalene synthase activity; GO:0016117,carotenoid biosynthetic process; GO:0006696,ergosterol biosynthetic process	PF00494.19:Squalene/phytoene synthase
gene-LOC100816034	9.16	7.65	4.16	2.67	2.48	1.81	599	543	292	191	145	123	-1.86264	2.58847e-07	5.65805e-05	down	NC_038245.1	43396435	43398832	-	LOC100816034	protein_coding	K23541 Ca2+/H+ antiporter, TMEM165/GDT1 family | (RefSeq) putative pentatricopeptide repeat-containing protein At3g23330 (A)	--	PREDICTED: pentatricopeptide repeat-containing protein At1g31920-like [Glycine max]	RecName: Full=Pentatricopeptide repeat-containing protein At1g31920;	SubName: Full=Uncharacterized protein {ECO:0000313|EnsemblPlants:GLYMA09G34285.1};	FOG: PPR repeat	GO:0043231,intracellular membrane-bounded organelle; GO:0004519,endonuclease activity; GO:0003723,RNA binding; GO:0008270,zinc ion binding; GO:0009451,RNA modification	PF13041.6:PPR repeat family
gene-GMLUXB	4.42	6.1	4.11	17.96	16.56	11.49	239	358	239	1062	800	647	1.3847	2.67612e-07	5.80957e-05	up	NC_038248.1	4345044	4347971	-	GMLUXB	protein_coding	K14491 two-component response regulator ARR-B family | (RefSeq) two-component response regulator ARR12 (A)	ko04075: Plant hormone signal transduction	PREDICTED: transcription factor PCL1-like [Glycine max]	RecName: Full=Transcription factor LUX; AltName: Full=Protein LUX ARRHYTHMO; AltName: Full=Protein PHYTOCLOCK 1;	SubName: Full=Uncharacterized protein {ECO:0000313|EMBL:KRH24746.1, ECO:0000313|EnsemblPlants:GLYMA12G06406.2};	--	GO:0005634,nucleus; GO:0003677,DNA binding; GO:0003700,DNA-binding transcription factor activity; GO:0007623,circadian rhythm; GO:0042753,positive regulation of circadian rhythm; GO:0006351,transcription, DNA-templated	PF00249.31:Myb-like DNA-binding domain
gene-LOC100794343	25.96	33.61	35.64	19.17	21.89	19.26	2030	2851	2993	1638	1528	1568	-0.926649	2.73556e-07	5.85874e-05	false	NC_038251.1	9904108	9911569	-	LOC100794343	protein_coding	K00521 ferric-chelate reductase [EC:1.16.1.7] | (RefSeq) ferric reduction oxidase 7, chloroplastic-like (A)	--	PREDICTED: ferric reduction oxidase 7, chloroplastic-like [Glycine max]	RecName: Full=Ferric reduction oxidase 7, chloroplastic; Short=AtFRO7; EC=1.16.1.7; AltName: Full=Ferric-chelate reductase 7; Flags: Precursor;	SubName: Full=Uncharacterized protein {ECO:0000313|EMBL:KRH11700.1, ECO:0000313|EnsemblPlants:GLYMA15G13090.1};	Ferric reductase, NADH/NADPH oxidase and related proteins	GO:0009507,chloroplast; GO:0031969,chloroplast membrane; GO:0016021,integral component of membrane; GO:0000293,ferric-chelate reductase activity; GO:0046872,metal ion binding; GO:0006811,ion transport; GO:0009767,photosynthetic electron transport chain	PF08030.12:Ferric reductase NAD binding domain
gene-LOC100785614	12.21	10.17	7.9	5.54	4.61	4.19	638	576	443	316	215	228	-1.34589	2.73574e-07	5.85874e-05	down	NC_038247.1	32132270	32138969	+	LOC100785614	protein_coding	K15285 solute carrier family 35, member E3 | (RefSeq) UDP-galactose transporter 1 (A)	--	PREDICTED: probable sugar phosphate/phosphate translocator At3g11320 [Glycine max]	RecName: Full=Probable sugar phosphate/phosphate translocator At3g11320;	SubName: Full=Uncharacterized protein {ECO:0000313|EMBL:KRH31077.1, ECO:0000313|EnsemblPlants:GLYMA11G34795.1};	Glucose-6-phosphate/phosphate and phosphoenolpyruvate/phosphate antiporter	GO:0005783,endoplasmic reticulum; GO:0005794,Golgi apparatus; GO:0016021,integral component of membrane; GO:0008643,carbohydrate transport	PF03151.16:Triose-phosphate Transporter family
gene-LOC100815844	60.12	62.28	68.7	31.4	47.62	35.59	4103	4610	5035	2341	2901	2528	-1.01277	2.79452e-07	5.94445e-05	down	NC_038253.1	4855676	4861285	+	LOC100815844	protein_coding	K00327 NADPH-ferrihemoprotein reductase [EC:1.6.2.4] | (RefSeq) NADPH--cytochrome P450 reductase 2 (A)	--	PREDICTED: NADPH--cytochrome P450 reductase 2 [Glycine max]	RecName: Full=NADPH--cytochrome P450 reductase {ECO:0000255|HAMAP-Rule:MF_03212}; Short=CPR {ECO:0000255|HAMAP-Rule:MF_03212}; Short=P450R {ECO:0000255|HAMAP-Rule:MF_03212}; EC=1.6.2.4 {ECO:0000255|HAMAP-Rule:MF_03212};	RecName: Full=NADPH--cytochrome P450 reductase {ECO:0000256|PIRNR:PIRNR000208}; EC=1.6.2.4 {ECO:0000256|PIRNR:PIRNR000208};	NADP/FAD dependent oxidoreductase	GO:0005789,endoplasmic reticulum membrane; GO:0016021,integral component of membrane; GO:0010181,FMN binding; GO:0003958,NADPH-hemoprotein reductase activity	PF00667.20:FAD binding domain
gene-LOC100784089	1878.6	1766.66	1898.58	1322.74	1177.66	1335.24	59539	60733	64624	45806	33321	44054	-0.796512	2.925e-07	6.18052e-05	false	NC_038243.1	3991008	3993336	-	LOC100784089	protein_coding	K08908 light-harvesting complex I chlorophyll a/b binding protein 2 | (RefSeq) chlorophyll a-b binding protein, chloroplastic (A)	ko00196: Photosynthesis - antenna proteins	PREDICTED: chlorophyll a-b binding protein, chloroplastic [Glycine max]	RecName: Full=Chlorophyll a-b binding protein 7, chloroplastic; AltName: Full=LHCI type II CAB-7; Flags: Precursor;	RecName: Full=Chlorophyll a-b binding protein, chloroplastic {ECO:0000256|RuleBase:RU363080};	--	GO:0009941,chloroplast envelope; GO:0009535,chloroplast thylakoid membrane; GO:0016021,integral component of membrane; GO:0009522,photosystem I; GO:0009523,photosystem II; GO:0010287,plastoglobule; GO:0016168,chlorophyll binding; GO:0046872,metal ion binding; GO:0031409,pigment binding; GO:0009768,photosynthesis, light harvesting in photosystem I; GO:0018298,protein-chromophore linkage; GO:000941…	PF00504.21:Chlorophyll A-B binding protein
gene-LOC100800722	26.15	29.6	34.44	12.21	16.97	18.34	1619	1988	2290	826	938	1182	-1.19199	3.10338e-07	6.51401e-05	down	NC_038245.1	45006809	45009845	+	LOC100800722	protein_coding	K00279 cytokinin dehydrogenase [EC:1.5.99.12] | (RefSeq) cytokinin dehydrogenase 6-like (A)	ko00908: Zeatin biosynthesis	PREDICTED: cytokinin dehydrogenase 6-like [Glycine max]	RecName: Full=Cytokinin dehydrogenase 6; EC=1.5.99.12; AltName: Full=Cytokinin oxidase 6; Short=AtCKX6; Short=AtCKX7; Short=CKO6; Flags: Precursor;	SubName: Full=Uncharacterized protein {ECO:0000313|EMBL:KRH39870.1, ECO:0000313|EnsemblPlants:GLYMA09G35950.1};	Proteins containing the FAD binding domain	GO:0005615,extracellular space; GO:0019139,cytokinin dehydrogenase activity; GO:0050660,flavin adenine dinucleotide binding; GO:0016614,oxidoreductase activity, acting on CH-OH group of donors; GO:0009690,cytokinin metabolic process; GO:0010103,stomatal complex morphogenesis	PF09265.10:Cytokinin dehydrogenase 1, FAD and cytokinin binding
gene-LOC100803302	10.94	9.73	8.6	5.74	6.96	5.18	1304	1258	1101	748	740	642	-0.986104	3.31346e-07	6.90922e-05	false	NC_038241.1	40073946	40080831	-	LOC100803302	protein_coding	K14486 auxin response factor | (RefSeq) auxin response factor 5-like (A)	ko04075: Plant hormone signal transduction	PREDICTED: auxin response factor 19-like isoform X1 [Glycine max]	RecName: Full=Auxin response factor 5;	RecName: Full=Auxin response factor {ECO:0000256|RuleBase:RU004561};	--	GO:0005634,nucleus; GO:0003677,DNA binding; GO:0009734,auxin-activated signaling pathway; GO:0006355,regulation of transcription, DNA-templated; GO:0006351,transcription, DNA-templated	PF06507.13:Auxin response factor
gene-LOC100776479	3.36	5.21	9.32	1.52	1.42	0.76	85	143	253	42	32	20	-2.54644	3.35872e-07	6.95782e-05	down	NC_038245.1	48063393	48064319	-	LOC100776479	protein_coding	K00345 NAD(P)H-quinone oxidoreductase subunit S, chloroplastic [EC:1.6.5.-] | (RefSeq) NAD(P)H-quinone oxidoreductase subunit S, chloroplastic (A)	--	PREDICTED: NAD(P)H-quinone oxidoreductase subunit S, chloroplastic-like [Glycine max]	RecName: Full=NAD(P)H-quinone oxidoreductase subunit S, chloroplastic {ECO:0000305}; EC=1.6.5.- {ECO:0000305}; AltName: Full=NAD(P)H dehydrogenase subunit S {ECO:0000303|PubMed:21785130}; Short=NDH subunit S {ECO:0000305}; AltName: Full=NADH-plastoquinone oxidoreductase subunit S {ECO:0000305}; AltName: Full=Protein CHLORORESPIRATORY REDUCTION 31 {ECO:0000303|PubMed:21505067}; Flags: Precursor;	SubName: Full=Uncharacterized protein {ECO:0000313|EMBL:KRH40507.1, ECO:0000313|EnsemblPlants:GLYMA09G39890.1};	--	GO:0009507,chloroplast; GO:0009534,chloroplast thylakoid; GO:0009535,chloroplast thylakoid membrane; GO:0010598,NAD(P)H dehydrogenase complex (plastoquinone); GO:0016491,oxidoreductase activity; GO:0048038,quinone binding; GO:0009767,photosynthetic electron transport chain	--
gene-LOC100807417	58.5	74.8	82.01	40.51	38.42	45.72	2301	3191	3464	1741	1349	1872	-1.05071	3.52126e-07	7.24716e-05	down	NC_038243.1	2329719	2334023	-	LOC100807417	protein_coding	--	--	PREDICTED: haloalkane dehalogenase 2 [Glycine max]	--	SubName: Full=Uncharacterized protein {ECO:0000313|EMBL:KRH47425.1, ECO:0000313|EnsemblPlants:GLYMA07G03260.1};	Predicted hydrolase/acyltransferase (alpha/beta hydrolase superfamily)	GO:0003824,catalytic activity	PF00561.20:alpha/beta hydrolase fold
gene-LOC100801729	14.13	14.69	16.17	8.65	11.4	10.09	1595	1799	1961	1067	1149	1186	-0.849184	3.59298e-07	7.32112e-05	false	NC_038249.1	31872599	31883173	-	LOC100801729	protein_coding	K00703 starch synthase [EC:2.4.1.21] | (RefSeq) starch synthase 3, chloroplastic/amyloplastic (A)	ko00500: Starch and sucrose metabolism	PREDICTED: starch synthase 3, chloroplastic/amyloplastic-like [Glycine max]	RecName: Full=Soluble starch synthase 3, chloroplastic/amyloplastic; EC=2.4.1.21; AltName: Full=Soluble starch synthase III; Short=SS III; Flags: Precursor;	SubName: Full=Uncharacterized protein {ECO:0000313|EMBL:KRH20852.1, ECO:0000313|EnsemblPlants:GLYMA13G27480.1};	--	GO:0009501,amyloplast; GO:0009507,chloroplast; GO:0033201,alpha-1,4-glucan synthase activity; GO:0004373,glycogen (starch) synthase activity; GO:2001070,starch binding; GO:0009011,starch synthase activity; GO:0019252,starch biosynthetic process	PF16760.5:Starch/carbohydrate-binding module (family 53)
gene-LOC100817028	907.48	947.12	858.56	698.28	616.38	551.97	23192	26255	23565	19499	14063	14685	-0.806779	3.61178e-07	7.32112e-05	false	NC_038242.1	5150425	5151361	-	LOC100817028	protein_coding	K02109 F-type H+-transporting ATPase subunit b | (RefSeq) ATP synthase subunit b', chloroplastic-like (A)	ko00190: Oxidative phosphorylation; ko00195: Photosynthesis	PREDICTED: ATP synthase subunit b', chloroplastic-like [Glycine max]	RecName: Full=ATP synthase subunit b', chloroplastic; AltName: Full=ATP synthase F(0) sector subunit b'; AltName: Full=ATPase subunit II; Flags: Precursor;	SubName: Full=Uncharacterized protein {ECO:0000313|EnsemblPlants:GLYMA06G07115.1};	--	GO:0009535,chloroplast thylakoid membrane; GO:0016021,integral component of membrane; GO:0045263,proton-transporting ATP synthase complex, coupling factor F(o); GO:0005524,ATP binding; GO:0015078,proton transmembrane transporter activity; GO:0015986,ATP synthesis coupled proton transport	PF00430.18:ATP synthase B/B' CF(0)
gene-LOC100812414	16.78	28.24	18.28	53.39	67.4	67.53	759	1385	888	2638	2721	3179	1.30872	3.62649e-07	7.32112e-05	up	NC_038243.1	36595661	36599824	-	LOC100812414	protein_coding	K19371 DnaJ homolog subfamily C member 25 | (RefSeq) chaperone protein dnaJ 50-like (A)	--	PREDICTED: uncharacterized protein LOC100812414 [Glycine max]	RecName: Full=Chaperone protein dnaJ C76, chloroplastic {ECO:0000305}; Short=atDjC76 {ECO:0000303|PubMed:23894646}; AltName: Full=AtDjC17 {ECO:0000303|PubMed:25339971}; AltName: Full=AtJ17 {ECO:0000305}; Flags: Precursor;	SubName: Full=Uncharacterized protein {ECO:0000313|EMBL:KRH50060.1, ECO:0000313|EnsemblPlants:GLYMA07G31740.2};	Molecular chaperone (DnaJ superfamily)	GO:0009507,chloroplast	PF00226.31:DnaJ domain
gene-LOC100794779	18.03	16.31	17.78	4.8	10.04	7.88	1165	1143	1234	339	579	530	-1.4763	3.69071e-07	7.40361e-05	down	NW_020446025.1	3247147	3255842	-	LOC100794779	protein_coding	K08472 mlo protein | (RefSeq) MLO-like protein 6 (A)	--	PREDICTED: MLO-like protein 6 [Glycine max]	RecName: Full=MLO-like protein 6; Short=AtMlo6;	RecName: Full=MLO-like protein {ECO:0000256|RuleBase:RU280816};	--	GO:0016021,integral component of membrane; GO:0005886,plasma membrane; GO:0005516,calmodulin binding; GO:0009817,defense response to fungus, incompatible interaction	PF03094.15:Mlo family
gene-SGT3	525.39	593.71	518.55	411.95	424.76	425.85	24490	30018	25959	20981	17676	20664	-0.641482	4.0505e-07	8.07426e-05	false	NC_038244.1	42074331	42079667	-	SGT3	aminotransferase	K00830 alanine-glyoxylate transaminase / serine-glyoxylate transaminase / serine-pyruvate transaminase [EC:2.6.1.44 2.6.1.45 2.6.1.51] | (RefSeq) SGT3; enzymatic resistance protein (A)	ko00250: Alanine, aspartate and glutamate metabolism; ko00260: Glycine, serine and threonine metabolism; ko00630: Glyoxylate and dicarboxylate metabolism; ko01200: Carbon metabolism; ko04146: Peroxisome	serine glyoxylate aminotransferase 3 [Glycine max]	RecName: Full=Serine--glyoxylate aminotransferase; EC=2.6.1.45 {ECO:0000269|PubMed:18235971, ECO:0000269|PubMed:23098902}; AltName: Full=Alanine--glyoxylate aminotransferase; Short=AGT; EC=2.6.1.44 {ECO:0000269|PubMed:18235971, ECO:0000269|PubMed:23098902}; AltName: Full=Asparagine aminotransferase; EC=2.6.1.-; AltName: Full=Serine--pyruvate aminotransferase; EC=2.6.1.51 {ECO:0000269|PubMed:23098…	SubName: Full=Alanine:glyoxylate aminotransferase {ECO:0000313|EMBL:ACE63506.1};	Alanine-glyoxylate aminotransferase AGT1	GO:0048046,apoplast; GO:0009507,chloroplast; GO:0009570,chloroplast stroma; GO:0016020,membrane; GO:0005777,peroxisome; GO:0005886,plasma membrane; GO:0008453,alanine-glyoxylate transaminase activity; GO:0050281,serine-glyoxylate transaminase activity; GO:0004760,serine-pyruvate transaminase activity; GO:0019265,glycine biosynthetic process, by transamination of glyoxylate; GO:0009853,photorespir…	PF00266.19:Aminotransferase class-V
gene-LOC100790960	3097.77	2436.31	2385.3	1553.87	1042.63	826.99	84998	72510	70291	46586	25540	23622	-1.47869	4.25526e-07	8.42941e-05	down	NC_038249.1	38340557	38342299	-	LOC100790960	binding	K08914 light-harvesting complex II chlorophyll a/b binding protein 3 | (RefSeq) chlorophyll a-b binding protein 13, chloroplastic-like (A)	ko00196: Photosynthesis - antenna proteins	uncharacterized protein LOC100790960 [Glycine max]	RecName: Full=Chlorophyll a-b binding protein 3, chloroplastic; AltName: Full=Light-harvesting chlorophyll B-binding protein 3 {ECO:0000312|EMBL:AED96477.1}; Short=LHCB3*1 {ECO:0000303|PubMed:11245797}; Short=Lhcb3 {ECO:0000303|PubMed:11245797}; Flags: Precursor;	RecName: Full=Chlorophyll a-b binding protein, chloroplastic {ECO:0000256|RuleBase:RU363080};	--	GO:0009507,chloroplast; GO:0009941,chloroplast envelope; GO:0009534,chloroplast thylakoid; GO:0009535,chloroplast thylakoid membrane; GO:0016021,integral component of membrane; GO:0009522,photosystem I; GO:0009523,photosystem II; GO:0010287,plastoglobule; GO:0009579,thylakoid; GO:0042651,thylakoid membrane; GO:0016168,chlorophyll binding; GO:0046872,metal ion binding; GO:0031409,pigment binding; …	PF00504.21:Chlorophyll A-B binding protein
gene-LOC100500642	27.27	32.14	29.07	69.79	60.34	61.71	531	679	608	1485	1049	1251	0.85221	4.49949e-07	8.85785e-05	false	NC_038250.1	1566355	1567397	+	LOC100500642	gbkey=Gene	--	--	uncharacterized protein LOC100500642 [Glycine max]	--	SubName: Full=Uncharacterized protein {ECO:0000313|EMBL:ACU15782.1, ECO:0000313|EnsemblPlants:GLYMA14G02540.1};	--	GO:0016021,integral component of membrane	--
gene-LOC100818054	70.41	65.52	49.87	36.92	34.93	25.03	2775	2801	2111	1590	1229	1027	-1.21117	4.71285e-07	9.22061e-05	down	NC_038248.1	21910272	21913611	-	LOC100818054	protein_coding	K03671 thioredoxin 1 | (RefSeq) thioredoxin M1, chloroplastic-like (A)	--	PREDICTED: thioredoxin M1, chloroplastic-like [Glycine max]	RecName: Full=Thioredoxin M4, chloroplastic; Short=AtTrxm4; Flags: Precursor;	SubName: Full=Uncharacterized protein {ECO:0000313|EnsemblPlants:GLYMA12G23331.2};	Thioredoxin-like protein	GO:0005618,cell wall; GO:0009507,chloroplast; GO:0009941,chloroplast envelope; GO:0009570,chloroplast stroma; GO:0009535,chloroplast thylakoid membrane; GO:0009579,thylakoid; GO:0008047,enzyme activator activity; GO:0004857,enzyme inhibitor activity; GO:0016671,oxidoreductase activity, acting on a sulfur group of donors, disulfide as acceptor; GO:0015035,protein disulfide oxidoreductase activity;…	PF00085.20:Thioredoxin
gene-LOC100791076	540.88	748.38	646.2	406.47	366.02	421.71	19724	29602	25308	16196	11916	16009	-0.958007	4.77348e-07	9.28192e-05	false	NC_016090.3	43191090	43194784	-	LOC100791076	gbkey=Gene	--	--	uncharacterized protein LOC100791076 [Glycine max]	RecName: Full=Chloroplast stem-loop binding protein of 41 kDa b, chloroplastic; Short=CSP41-b; AltName: Full=Heteroglycan-interacting protein 1.3; AltName: Full=Protein CHLOROPLAST RNA BINDING; AltName: Full=Protein Gb5f; Flags: Precursor;	SubName: Full=Uncharacterized protein {ECO:0000313|EMBL:ACU24022.1};	--	GO:0048046,apoplast; GO:0009507,chloroplast; GO:0009941,chloroplast envelope; GO:0009570,chloroplast stroma; GO:0016020,membrane; GO:0005777,peroxisome; GO:0009506,plasmodesma; GO:0000427,plastid-encoded plastid RNA polymerase complex; GO:0010287,plastoglobule; GO:0005840,ribosome; GO:0010319,stromule; GO:0005773,vacuole; GO:0003824,catalytic activity; GO:0050662,coenzyme binding; GO:0003677,DNA …	PF01370.21:NAD dependent epimerase/dehydratase family
gene-COL11	25.46	23.52	20.09	15.18	14.37	14.73	1036	1038	878	675	522	624	-0.907918	4.89446e-07	9.40477e-05	false	NC_038241.1	41087637	41089500	+	COL11	protein	K12130 pseudo-response regulator 5 | (RefSeq) two-component response regulator-like PRR95 (A)	ko04712: Circadian rhythm - plant	PREDICTED: zinc finger protein CONSTANS-LIKE 16-like [Glycine max]	RecName: Full=Zinc finger protein CONSTANS-LIKE 16;	SubName: Full=Uncharacterized protein {ECO:0000313|EMBL:KRH60334.1, ECO:0000313|EnsemblPlants:GLYMA05G35151.1};	GATA-4/5/6 transcription factors	GO:0016020,membrane; GO:0005634,nucleus; GO:0003700,DNA-binding transcription factor activity; GO:0008270,zinc ion binding; GO:0006355,regulation of transcription, DNA-templated	PF06203.14:CCT motif
novel.736	5.0044	5.21272	4.82425	9.57545	9.49471	9.54227	993	1124	1028	2094	1677	1958	0.659946	4.896e-07	9.40477e-05	false	NC_038253.1	18423632	18425505	+	--	--	--	--	hypothetical protein KK1_042896 [Cajanus cajan]	--	SubName: Full=Uncharacterized protein {ECO:0000313|EMBL:KYP36018.1};	FOG: Transposon-encoded proteins with TYA, reverse transcriptase, integrase domains in various combinations	--	PF00385.24:Chromo (CHRromatin Organisation MOdifier) domain
gene-LOC100810533	1.75	1.46	2.46	0.77	0.92	0.7	207	187	312	99	97	86	-1.5239	5.19253e-07	9.91429e-05	down	NC_016090.3	30064790	30087207	+	LOC100810533	protein_coding	--	--	PREDICTED: protein ENHANCED DOWNY MILDEW 2-like isoform X1 [Glycine max]	RecName: Full=Protein ENHANCED DOWNY MILDEW 2 {ECO:0000303|PubMed:23940361};	SubName: Full=Uncharacterized protein {ECO:0000313|EMBL:KRH66411.1, ECO:0000313|EnsemblPlants:GLYMA03G25145.1};	--	GO:0005634,nucleus; GO:0003700,DNA-binding transcription factor activity; GO:0046872,metal ion binding; GO:0043565,sequence-specific DNA binding; GO:0016569,covalent chromatin modification; GO:0050832,defense response to fungus; GO:0070829,heterochromatin maintenance; GO:0090436,leaf pavement cell development; GO:0031937,positive regulation of chromatin silencing; GO:0009911,positive regulation o…	PF00628.29:PHD-finger
gene-LOC100810387	5.63	9.25	11.7	3.58	4.05	2.49	540	963	1206	375	347	249	-1.66502	5.34217e-07	0.000101389	down	NC_038256.1	37119144	37126356	+	LOC100810387	protein_coding	K15923 alpha-L-fucosidase 2 [EC:3.2.1.51] | (RefSeq) alpha-L-fucosidase 2-like (A)	ko00511: Other glycan degradation	PREDICTED: alpha-L-fucosidase 2-like isoform X2 [Glycine max]	RecName: Full=Alpha-L-fucosidase 2; EC=3.2.1.51; AltName: Full=Alpha-1,2-fucosidase 2; AltName: Full=Alpha-L-fucosidase 95A; Short=AtFuc95A; AltName: Full=Alpha-L-fucoside fucohydrolase 2; AltName: Full=Protein ALTERED XYLOGLUCAN 8; Flags: Precursor;	SubName: Full=Uncharacterized protein {ECO:0000313|EnsemblPlants:GLYMA20G26646.1};	--	GO:0048046,apoplast; GO:0047513,1,2-alpha-L-fucosidase activity; GO:0008152,metabolic process	PF14498.6:Glycosyl hydrolase family 65, N-terminal domain
gene-LOC100802132	8.45	11.15	8.79	6.12	5.53	5.17	430	615	480	340	251	274	-1.01952	6.0414e-07	0.000113977	down	NC_038244.1	47357647	47361999	-	LOC100802132	protein_coding	K23872 putative homogalacturonan methyltransferase [EC:2.1.1.-] | (RefSeq) probable methyltransferase PMT13 (A)	--	hypothetical protein GLYMA_08G362000 [Glycine max]	RecName: Full=Probable methyltransferase PMT19; EC=2.1.1.-;	SubName: Full=Uncharacterized protein {ECO:0000313|EMBL:KRH46879.1, ECO:0000313|EnsemblPlants:GLYMA08G47710.1};	--	GO:0005737,cytoplasm; GO:0005789,endoplasmic reticulum membrane; GO:0016021,integral component of membrane; GO:0008757,S-adenosylmethionine-dependent methyltransferase activity; GO:0032259,methylation	PF03141.16:Putative S-adenosyl-L-methionine-dependent methyltransferase
gene-LOC100784531	16.79	13.41	13.34	9.28	9.75	8.79	1173	1016	1001	708	608	639	-0.917588	6.67212e-07	0.000125132	false	NC_038254.1	14099145	14105060	+	LOC100784531	protein_coding	K16189 phytochrome-interacting factor 4 | (RefSeq) transcription factor PIF4 (A)	ko04075: Plant hormone signal transduction	PREDICTED: transcription factor PIF4 [Glycine max]	RecName: Full=Transcription factor PIF4; AltName: Full=Basic helix-loop-helix protein 9; Short=AtbHLH9; Short=bHLH 9; AltName: Full=Phytochrome-interacting factor 4; AltName: Full=Short under red-light 2; AltName: Full=Transcription factor EN 102; AltName: Full=bHLH transcription factor bHLH009;	SubName: Full=Uncharacterized protein {ECO:0000313|EMBL:KRG99030.1};	--	GO:0005634,nucleus; GO:0003677,DNA binding; GO:0003700,DNA-binding transcription factor activity; GO:0046983,protein dimerization activity; GO:0009704,de-etiolation; GO:0010161,red light signaling pathway; GO:0010017,red or far-red light signaling pathway; GO:0009585,red, far-red light phototransduction; GO:0010600,regulation of auxin biosynthetic process; GO:0010928,regulation of auxin mediated …	PF00010.26:Helix-loop-helix DNA-binding domain
gene-LOC100779417	722.2	1232.61	1361.86	552.42	543.8	475.84	18122	33549	36701	15146	12182	12430	-1.34188	6.74406e-07	0.000125737	down	NC_038242.1	9200858	9202314	-	LOC100779417	22	K03542 photosystem II 22kDa protein | (RefSeq) photosystem II 22 kDa protein, chloroplastic-like (A)	ko00195: Photosynthesis	photosystem II 22 kDa protein, chloroplastic-like [Glycine max]	RecName: Full=Photosystem II 22 kDa protein, chloroplastic; AltName: Full=CP22; Flags: Precursor;	SubName: Full=Uncharacterized protein {ECO:0000313|EMBL:ACU19708.1};	--	GO:0009535,chloroplast thylakoid membrane; GO:0016021,integral component of membrane; GO:0009523,photosystem II; GO:0042802,identical protein binding; GO:0051219,phosphoprotein binding; GO:0015979,photosynthesis	PF00504.21:Chlorophyll A-B binding protein
gene-COL2A	18.47	9.19	7.86	3.36	4.32	2.09	680	367	311	135	142	80	-2.15008	7.19557e-07	0.000133371	down	NC_038244.1	22599548	22602134	-	COL2A	gbkey=Gene	--	--	CONSTANS-like 2a [Glycine max]	RecName: Full=Zinc finger protein CONSTANS-LIKE 2;	SubName: Full=CONSTANS protein {ECO:0000313|EMBL:ACJ65311.1}; SubName: Full=CONSTANS-like 2a {ECO:0000313|EMBL:ABD17253.1};	GATA-4/5/6 transcription factors	GO:0005634,nucleus; GO:0003677,DNA binding; GO:0003700,DNA-binding transcription factor activity; GO:0008270,zinc ion binding; GO:0009658,chloroplast organization; GO:0009909,regulation of flower development; GO:0009416,response to light stimulus; GO:0006351,transcription, DNA-templated	PF06203.14:CCT motif
gene-LOC100815660	36	26.32	35.78	13.5	14.46	19.83	2164	1716	2310	887	776	1241	-1.30278	7.2415e-07	0.000133442	down	NC_038245.1	8955787	8963587	-	LOC100815660	protein_coding	K07198 5'-AMP-activated protein kinase, catalytic alpha subunit [EC:2.7.11.11] | (RefSeq) CBL-interacting serine/threonine-protein kinase 1 (A)	--	PREDICTED: CBL-interacting serine/threonine-protein kinase 1 isoform X1 [Glycine max]	RecName: Full=CBL-interacting serine/threonine-protein kinase 1; EC=2.7.11.1; AltName: Full=SNF1-related kinase 3.16; AltName: Full=SOS2-like protein kinase PKS13;	RecName: Full=Non-specific serine/threonine protein kinase {ECO:0000256|SAAS:SAAS00351747}; EC=2.7.11.1 {ECO:0000256|SAAS:SAAS00351747};	Serine/threonine protein kinase	GO:0005737,cytoplasm; GO:0005634,nucleus; GO:0005886,plasma membrane; GO:0005524,ATP binding; GO:0004674,protein serine/threonine kinase activity; GO:0035556,intracellular signal transduction; GO:0006468,protein phosphorylation; GO:0009737,response to abscisic acid; GO:0006970,response to osmotic stress; GO:0009651,response to salt stress	PF00069.25:Protein kinase domain
gene-LOC100799568	19.94	21.65	21.81	13.78	16.33	15.05	584	688	686	441	427	459	-0.758992	7.42552e-07	0.00013592	false	NC_038241.1	35423410	35424571	+	LOC100799568	protein_coding	--	--	PREDICTED: cyclic phosphodiesterase-like [Glycine max]	RecName: Full=Cyclic phosphodiesterase; Short=CPDase; EC=3.1.4.-;	SubName: Full=Uncharacterized protein {ECO:0000313|EMBL:KRH59042.1, ECO:0000313|EnsemblPlants:GLYMA05G29580.1};	--	GO:0005737,cytoplasm; GO:0004113,2',3'-cyclic-nucleotide 3'-phosphodiesterase activity; GO:0009187,cyclic nucleotide metabolic process; GO:0006388,tRNA splicing, via endonucleolytic cleavage and ligation	PF07823.11:Cyclic phosphodiesterase-like protein
gene-LOC100810714	43.16	38.79	51.1	18.09	23.22	27.97	2505	2442	3185	1147	1203	1690	-1.20849	7.46175e-07	0.00013592	down	NC_016089.3	9418100	9423918	+	LOC100810714	protein_coding	K07760 cyclin-dependent kinase [EC:2.7.11.22] | (RefSeq) cell division control protein 2 homolog C (A)	--	PREDICTED: serine/threonine-protein kinase STN7, chloroplastic-like [Glycine max]	RecName: Full=Serine/threonine-protein kinase STN7, chloroplastic; EC=2.7.11.1; AltName: Full=Protein STATE TRANSITION 7; AltName: Full=Stt7 homolog; Flags: Precursor;	SubName: Full=Uncharacterized protein {ECO:0000313|EMBL:KRH70612.1, ECO:0000313|EnsemblPlants:GLYMA02G11110.1};	Protein kinase PCTAIRE and related kinases	GO:0009507,chloroplast; GO:0009535,chloroplast thylakoid membrane; GO:0042651,thylakoid membrane; GO:0005524,ATP binding; GO:0004672,protein kinase activity; GO:0004674,protein serine/threonine kinase activity; GO:0007623,circadian rhythm; GO:0009643,photosynthetic acclimation; GO:0042548,regulation of photosynthesis, light reaction	PF00069.25:Protein kinase domain
gene-LOC100815846	118.13	64.54	64.55	27.53	39.37	18.44	8039	4764	4718	2047	2392	1306	-1.82176	7.57745e-07	0.000137238	down	NC_038253.1	5400109	5405643	-	LOC100815846	protein_coding	K15404 aldehyde decarbonylase [EC:4.1.99.5] | (RefSeq) protein ECERIFERUM 1-like (A)	ko00073: Cutin, suberine and wax biosynthesis	PREDICTED: protein ECERIFERUM 3 [Glycine max]	RecName: Full=Protein ECERIFERUM 3; AltName: Full=Protein FACELESS POLLEN 1; AltName: Full=Protein WAX2; AltName: Full=Protein YORE-YORE;	SubName: Full=Uncharacterized protein {ECO:0000313|EMBL:KRH02959.1, ECO:0000313|EnsemblPlants:GLYMA17G07670.1};	--	GO:0005789,endoplasmic reticulum membrane; GO:0016021,integral component of membrane; GO:0016020,membrane; GO:0005886,plasma membrane; GO:0005506,iron ion binding; GO:0016491,oxidoreductase activity; GO:0043447,alkane biosynthetic process; GO:0042335,cuticle development; GO:0006723,cuticle hydrocarbon biosynthetic process; GO:0008610,lipid biosynthetic process; GO:0006629,lipid metabolic process;…	PF12076.8:WAX2 C-terminal domain
gene-LOC100788586	20.57	33.85	37.54	13.77	14.93	14.08	372	664	729	272	241	265	-1.36966	7.74272e-07	0.000139435	down	NC_038245.1	13552819	13554823	-	LOC100788586	gene=LOC100788586	--	--	uncharacterized protein LOC100788586 precursor [Glycine max]	RecName: Full=Gibberellin-regulated protein 9; AltName: Full=GAST1 protein homolog 9; Flags: Precursor;	SubName: Full=Uncharacterized protein {ECO:0000313|EMBL:ACU20508.1, ECO:0000313|EnsemblPlants:GLYMA02G23860.1};	--	GO:0005576,extracellular region; GO:0009740,gibberellic acid mediated signaling pathway	PF02704.14:Gibberellin regulated protein
gene-LOC100785802	12.15	12.09	18.46	3.66	4.23	7.13	480	518	783	158	149	293	-1.76802	8.0147e-07	0.000143128	down	NC_038247.1	1603334	1605129	+	LOC100785802	protein_coding	--	--	PREDICTED: phosphoglycerate mutase-like protein AT74H isoform X1 [Glycine max]	RecName: Full=Phosphoglycerate mutase-like protein AT74 {ECO:0000305}; Short=At-74 {ECO:0000303|PubMed:15737980};	SubName: Full=Uncharacterized protein {ECO:0000313|EMBL:KRH27903.1, ECO:0000313|EnsemblPlants:GLYMA11G02460.2};	--	GO:0005829,cytosol; GO:0016791,phosphatase activity; GO:0005975,carbohydrate metabolic process	PF00300.22:Histidine phosphatase superfamily (branch 1)
gene-LOC100791021	237.63	248.21	257.52	202.97	197.77	191.86	7836	8878	9120	7313	5822	6586	-0.594056	8.03808e-07	0.000143128	false	NC_016088.3	55869849	55872369	+	LOC100791021	misc_RNA	--	--	--	--	--	--	--	--
gene-LOC100802266	3.7	3.89	3.62	8.04	7.58	7.66	295	336	310	700	539	635	0.787821	8.29234e-07	0.00014683	false	NC_038249.1	2735566	2746065	+	LOC100802266	protein_coding	K01897 long-chain acyl-CoA synthetase [EC:6.2.1.3] | (RefSeq) long chain acyl-CoA synthetase 8-like (A)	ko00061: Fatty acid biosynthesis; ko00071: Fatty acid degradation; ko01212: Fatty acid metabolism; ko04146: Peroxisome	PREDICTED: long chain acyl-CoA synthetase 8-like [Glycine max]	RecName: Full=Long chain acyl-CoA synthetase 8; EC=6.2.1.3;	SubName: Full=Long chain acyl-CoA synthetase 8 {ECO:0000313|EMBL:KHN39945.1}; EC=6.2.1.3 {ECO:0000313|EMBL:KHN39945.1};	Acyl-CoA synthetase	GO:0009941,chloroplast envelope; GO:0005783,endoplasmic reticulum; GO:0005794,Golgi apparatus; GO:0005524,ATP binding; GO:0102391,decanoate-CoA ligase activity; GO:0004467,long-chain fatty acid-CoA ligase activity; GO:0006631,fatty acid metabolic process	PF00501.28:AMP-binding enzyme
gene-LOC100784090	2802.31	2416.37	2301.71	1826.97	1595.39	1558.98	100050	93577	88257	71271	50851	57943	-0.862096	8.41294e-07	0.000148138	false	NC_038250.1	317498	319227	+	LOC100784090	III	K08909 light-harvesting complex I chlorophyll a/b binding protein 3 | (RefSeq) chlorophyll a-b binding protein 8, chloroplastic (A)	ko00196: Photosynthesis - antenna proteins	PSI type III chlorophyll a/b-binding protein [Glycine max]	RecName: Full=Chlorophyll a-b binding protein 3, chloroplastic; AltName: Full=LHCII type III CAB-3; Flags: Precursor;	RecName: Full=Chlorophyll a-b binding protein, chloroplastic {ECO:0000256|RuleBase:RU363080};	--	GO:0009535,chloroplast thylakoid membrane; GO:0016021,integral component of membrane; GO:0009522,photosystem I; GO:0009523,photosystem II; GO:0016168,chlorophyll binding; GO:0046872,metal ion binding; GO:0009765,photosynthesis, light harvesting; GO:0018298,protein-chromophore linkage	PF00504.21:Chlorophyll A-B binding protein
gene-LOC100804596	10.65	14.98	19.41	6.56	7.32	7.35	419	639	820	282	257	301	-1.35092	8.56984e-07	0.000149715	down	NC_038251.1	49532336	49534680	+	LOC100804596	protein_coding	--	--	PREDICTED: uncharacterized protein LOC100804596 [Glycine max]	--	SubName: Full=Uncharacterized protein {ECO:0000313|EMBL:KRH13767.1, ECO:0000313|EnsemblPlants:GLYMA15G41610.1};	--	--	PF10184.9:Uncharacterized conserved protein (DUF2358)
gene-LOC100527186	69.39	59.73	57.8	38.55	41.74	44.43	2201	2055	1969	1336	1182	1467	-0.851863	8.59696e-07	0.000149715	false	NC_038244.1	3581814	3583639	-	LOC100527186	family	K07766 diphosphoinositol-polyphosphate diphosphatase [EC:3.6.1.52] | (RefSeq) uncharacterized LOC100527186 (A)	--	uncharacterized protein LOC100527186 [Glycine max]	RecName: Full=Nudix hydrolase 17, mitochondrial; Short=AtNUDT17; EC=3.6.1.-; Flags: Precursor;	SubName: Full=Uncharacterized protein {ECO:0000313|EMBL:ACU16237.1, ECO:0000313|EnsemblPlants:GLYMA08G05000.1};	Diadenosine and diphosphoinositol polyphosphate phosphohydrolase	GO:0005737,cytoplasm; GO:0005739,mitochondrion; GO:0005634,nucleus; GO:0016818,hydrolase activity, acting on acid anhydrides, in phosphorus-containing anhydrides; GO:0046872,metal ion binding	PF00293.28:NUDIX domain
gene-LOC100793847	0	0	0.08	1.28	0.9	2.88	0	0	3	47	27	101	5.66168	9.05431e-07	0.000156818	up	NC_038244.1	9213994	9215227	+	LOC100793847	protein_coding	--	--	PREDICTED: fasciclin-like arabinogalactan protein 11 [Glycine max]	RecName: Full=Fasciclin-like arabinogalactan protein 11; Flags: Precursor;	SubName: Full=Uncharacterized protein {ECO:0000313|EnsemblPlants:GLYMA08G12600.2};	--	GO:0031225,anchored component of membrane; GO:0005886,plasma membrane; GO:0009834,plant-type secondary cell wall biogenesis	PF02469.22:Fasciclin domain
gene-LOC100820093	171.87	161.34	201.9	111.4	133.97	95.85	11799	12014	14886	8356	8211	6850	-0.923415	9.23392e-07	0.000159059	false	NC_038252.1	16879981	16885691	-	LOC100820093	protein_coding	--	--	PREDICTED: protein WEAK CHLOROPLAST MOVEMENT UNDER BLUE LIGHT 1 isoform X1 [Glycine max]	RecName: Full=Protein WEAK CHLOROPLAST MOVEMENT UNDER BLUE LIGHT 1; Short=Protein WEB1;	SubName: Full=Uncharacterized protein {ECO:0000313|EMBL:KRH07566.1, ECO:0000313|EnsemblPlants:GLYMA16G15790.4};	--	GO:0005829,cytosol; GO:0005886,plasma membrane; GO:0009904,chloroplast accumulation movement; GO:0009903,chloroplast avoidance movement	PF05701.11:Weak chloroplast movement under blue light
gene-LOC100796677	0.13	0.41	0.21	1.51	1.81	1.46	7	24	12	89	87	82	2.40498	9.34314e-07	0.000159508	up	NC_016089.3	4079240	4081326	-	LOC100796677	protein	K13800 UMP-CMP kinase [EC:2.7.4.14] | (RefSeq) pentatricopeptide repeat-containing protein At4g25270, chloroplastic-like (A)	ko00240: Pyrimidine metabolism	pentatricopeptide repeat-containing protein At3g24000, mitochondrial-like [Glycine max]	RecName: Full=Pentatricopeptide repeat-containing protein At3g24000, mitochondrial; Flags: Precursor;	SubName: Full=Uncharacterized protein {ECO:0000313|EMBL:ACU21153.1};	FOG: PPR repeat	GO:0043231,intracellular membrane-bounded organelle; GO:0005739,mitochondrion; GO:0004519,endonuclease activity; GO:0003723,RNA binding; GO:0008270,zinc ion binding; GO:0009451,RNA modification	PF01535.20:PPR repeat
gene-LOC100810469	64.48	69.53	73.23	53.89	58.33	50.42	5318	6220	6487	4857	4295	4329	-0.618925	9.36062e-07	0.000159508	false	NC_038244.1	10292879	10297538	+	LOC100810469	protein_coding	K20884 riboflavin kinase / FMN hydrolase [EC:2.7.1.26 3.1.3.102] | (RefSeq) bifunctional riboflavin kinase/FMN phosphatase-like (A)	ko00740: Riboflavin metabolism	PREDICTED: haloacid dehalogenase-like hydrolase domain-containing protein At4g39970 [Glycine max]	RecName: Full=Haloacid dehalogenase-like hydrolase domain-containing protein At4g39970; EC=3.1.3.-; Flags: Precursor;	SubName: Full=Uncharacterized protein {ECO:0000313|EMBL:KRH43157.1, ECO:0000313|EnsemblPlants:GLYMA08G14280.1};	--	GO:0009507,chloroplast; GO:0009941,chloroplast envelope; GO:0009570,chloroplast stroma; GO:0016787,hydrolase activity; GO:0046872,metal ion binding; GO:0008152,metabolic process	PF13419.6:Haloacid dehalogenase-like hydrolase
gene-LOC100527077	5.31	6.19	4	24.22	16.9	14.39	99	125	80	493	281	279	1.5765	9.51246e-07	0.000161229	up	NC_038244.1	10702375	10703057	-	LOC100527077	gbkey=Gene	--	--	hypothetical protein glysoja_008433 [Glycine soja]	--	SubName: Full=Uncharacterized protein {ECO:0000313|EMBL:KRH43254.1, ECO:0000313|EnsemblPlants:GLYMA08G14810.1};	--	--	--
gene-LOC100816389	27.9	19.48	19.36	11.89	13.74	11.78	2136	1618	1592	995	939	939	-1.10902	9.86175e-07	0.00016626	down	NC_038245.1	38399665	38405893	-	LOC100816389	protein_coding	K05681 ATP-binding cassette, subfamily G (WHITE), member 2 | (RefSeq) ABC transporter G family member 5 (A)	ko02010: ABC transporters	PREDICTED: ABC transporter G family member 11-like [Glycine max]	RecName: Full=ABC transporter G family member 11; Short=ABC transporter ABCG.11; Short=AtABCG11; AltName: Full=Protein CUTICULAR DEFECT AND ORGAN FUSION 1; AltName: Full=Protein DESPERADO; AltName: Full=Protein PERMEABLE LEAVES 1; AltName: Full=White-brown complex homolog protein 11; Short=AtWBC11;	SubName: Full=Uncharacterized protein {ECO:0000313|EMBL:KRH38814.1, ECO:0000313|EnsemblPlants:GLYMA09G28870.1};	Transporter, ABC superfamily (Breast cancer resistance protein)	GO:0009897,external side of plasma membrane; GO:0016021,integral component of membrane; GO:0005886,plasma membrane; GO:0005524,ATP binding; GO:0042626,ATPase activity, coupled to transmembrane movement of substances; GO:0015245,fatty acid transmembrane transporter activity; GO:0042803,protein homodimerization activity; GO:0010588,cotyledon vascular tissue pattern formation; GO:0080051,cutin trans…	PF01061.24:ABC-2 type transporter
gene-LOC100815943	91.7	76.82	68.49	45.35	33.31	45.99	3549	3225	2847	1918	1151	1853	-1.18895	1.01228e-06	0.000169758	down	NC_038256.1	40418741	40423611	+	LOC100815943	gbkey=Gene	K03841 fructose-1,6-bisphosphatase I [EC:3.1.3.11] | (RefSeq) fructose-1,6-bisphosphatase, cytosolic-like (A)	ko00010: Glycolysis / Gluconeogenesis; ko00030: Pentose phosphate pathway; ko00051: Fructose and mannose metabolism; ko00710: Carbon fixation in photosynthetic organisms; ko01200: Carbon metabolism	hypothetical protein GLYMA_20G166400 [Glycine max]	RecName: Full=Fructose-1,6-bisphosphatase, cytosolic; Short=FBPase; EC=3.1.3.11; AltName: Full=CY-F1; AltName: Full=D-fructose-1,6-bisphosphate 1-phosphohydrolase;	SubName: Full=Uncharacterized protein {ECO:0000313|EMBL:KRG91644.1, ECO:0000313|EnsemblPlants:GLYMA20G30620.1};	Fructose-1,6-bisphosphatase	GO:0005737,cytoplasm; GO:0042132,fructose 1,6-bisphosphate 1-phosphatase activity; GO:0046872,metal ion binding; GO:0005975,carbohydrate metabolic process	PF00316.20:Fructose-1-6-bisphosphatase, N-terminal domain
gene-LOC100806055	51.13	65.96	73.22	36.46	40.95	40.49	1435	2008	2207	1118	1026	1183	-0.957199	1.01799e-06	0.000169816	false	NC_038253.1	13627602	13630931	-	LOC100806055	At2g37240%2C	--	--	uncharacterized protein LOC100806055 [Glycine max]	RecName: Full=Thioredoxin-like protein AAED1, chloroplastic; AltName: Full=AhpC/TSA antioxidant enzyme domain-containing protein 1; Flags: Precursor;	SubName: Full=Uncharacterized protein {ECO:0000313|EMBL:ACU24130.1, ECO:0000313|EnsemblPlants:GLYMA17G17051.1};	Uncharacterized conserved protein	GO:0009507,chloroplast; GO:0016209,antioxidant activity; GO:0055114,oxidation-reduction process	PF13911.6:AhpC/TSA antioxidant enzyme
gene-LOC100795135	29.75	36.98	28.42	19.61	16.8	20.58	1148	1548	1178	827	579	827	-0.999918	1.02901e-06	0.000170757	false	NC_038247.1	3326117	3327884	-	LOC100795135	ABIG1-like	K09338 homeobox-leucine zipper protein | (RefSeq) homeobox-leucine zipper protein HAT22-like (A)	--	transcription factor ABIG1-like protein [Glycine max]	RecName: Full=Homeobox-leucine zipper protein HAT22; AltName: Full=Homeodomain-leucine zipper protein HAT22; Short=HD-ZIP protein 22;	SubName: Full=Uncharacterized protein {ECO:0000313|EMBL:KRH28314.1, ECO:0000313|EnsemblPlants:GLYMA11G04840.1};	Transcription factor HEX, contains HOX and HALZ domains	GO:0005634,nucleus; GO:0003700,DNA-binding transcription factor activity; GO:0043565,sequence-specific DNA binding; GO:0009738,abscisic acid-activated signaling pathway; GO:0009737,response to abscisic acid; GO:0009735,response to cytokinin; GO:0009414,response to water deprivation; GO:0006351,transcription, DNA-templated	PF00046.29:Homeodomain
novel.524	0.247001	0.227796	0.197445	0.701965	0.991014	1.10988	28	28	24	88	100	130	1.79189	1.037e-06	0.000171186	up	NC_038249.1	13445266	13446276	-	--	--	--	--	hypothetical protein GLYMA_19G233200 [Glycine max]	--	SubName: Full=Uncharacterized protein {ECO:0000313|EMBL:KRG96794.1};	--	--	--
gene-GMALMT21	9.65	11.97	12.93	5.39	7.77	4.52	601	809	865	367	432	293	-1.2442	1.13115e-06	0.000185761	down	NC_038247.1	3111783	3115289	-	GMALMT21	protein_coding	--	--	PREDICTED: aluminum-activated malate transporter 12-like [Glycine max]	RecName: Full=Aluminum-activated malate transporter 12; Short=AtALMT12; AltName: Full=Quick anion channel 1;	SubName: Full=Uncharacterized protein {ECO:0000313|EMBL:KRH28280.1, ECO:0000313|EnsemblPlants:GLYMA11G04570.1};	Predicted membrane protein	GO:0012505,endomembrane system; GO:0016021,integral component of membrane; GO:0009705,plant-type vacuole membrane; GO:0005886,plasma membrane; GO:0008509,anion transmembrane transporter activity; GO:0015140,malate transmembrane transporter activity; GO:0010118,stomatal movement; GO:0008272,sulfate transport	PF11744.8:Aluminium activated malate transporter
gene-LOC100775540	320.89	373.25	307.9	239.08	262.89	203.01	16857	21268	17371	13723	12329	11102	-0.777501	1.13966e-06	0.000186194	false	NC_038252.1	16891019	16896797	-	LOC100775540	protein_coding	--	--	PREDICTED: plastidal glycolate/glycerate translocator 1, chloroplastic-like [Glycine max]	RecName: Full=Plastidal glycolate/glycerate translocator 1, chloroplastic; AltName: Full=Bacterial membrane protein LrgB-like protein; Short=AtLrgB; Flags: Precursor;	SubName: Full=Uncharacterized protein {ECO:0000313|EMBL:KHN36959.1};	--	GO:0009507,chloroplast; GO:0009941,chloroplast envelope; GO:0009706,chloroplast inner membrane; GO:0016021,integral component of membrane; GO:0016020,membrane; GO:1901974,glycerate transmembrane transporter activity; GO:0043879,glycolate transmembrane transporter activity; GO:0009658,chloroplast organization; GO:1901975,glycerate transmembrane transport; GO:0097339,glycolate transmembrane transpo…	PF04172.16:LrgB-like family
gene-LOC547940	13.56	19.36	21.98	9.64	9.9	10.21	649	1005	1130	504	423	509	-1.14815	1.17958e-06	0.000191422	down	NC_038248.1	2751164	2757374	-	LOC547940	gbkey=Gene	K00801 farnesyl-diphosphate farnesyltransferase [EC:2.5.1.21] | (RefSeq) squalene synthase (A)	ko00100: Steroid biosynthesis; ko00909: Sesquiterpenoid and triterpenoid biosynthesis	squalene synthase [Glycine max]	RecName: Full=Squalene synthase; Short=SQS; Short=SS; EC=2.5.1.21; AltName: Full=FPP:FPP farnesyltransferase; AltName: Full=Farnesyl-diphosphate farnesyltransferase;	SubName: Full=Uncharacterized protein {ECO:0000313|EMBL:KRH24386.1, ECO:0000313|EnsemblPlants:GLYMA12G04220.6};	Squalene synthetase	GO:0005789,endoplasmic reticulum membrane; GO:0016021,integral component of membrane; GO:0004310,farnesyl-diphosphate farnesyltransferase activity; GO:0016491,oxidoreductase activity; GO:0051996,squalene synthase activity; GO:0006696,ergosterol biosynthetic process; GO:0008299,isoprenoid biosynthetic process	PF00494.19:Squalene/phytoene synthase
gene-SCAM-4	21.32	24.55	21.66	14.58	17.42	13.48	506	632	552	378	369	333	-0.842383	1.18374e-06	0.000191422	false	NC_038246.1	41169409	41171278	-	SCAM-4	gene=SCAM-4	K13448 calcium-binding protein CML | (RefSeq) SCAM-4, cam-4; calmodulin (A)	ko04626: Plant-pathogen interaction	calmodulin [Glycine max]	RecName: Full=Calmodulin-like protein 11;	SubName: Full=Calmodulin-like protein 11 {ECO:0000313|EMBL:KHN30548.1};	Calmodulin and related proteins (EF-Hand superfamily)	GO:0005509,calcium ion binding	PF00036.32:EF hand
gene-LOC100813091	21.45	23.47	26.87	14.26	17.68	12.04	1049	1245	1411	762	772	613	-0.981024	1.19215e-06	0.000191802	false	NC_038248.1	7091831	7093623	-	LOC100813091	protein_coding	K20624 12-hydroxyjasmonoyl-L-amino acid 12-hydroxylase / fatty acid hydroxylase [EC:1.14.14.49] | (RefSeq) cytochrome P450 94C1 (A)	--	PREDICTED: cytochrome P450 94C1 [Glycine max]	RecName: Full=Cytochrome P450 94C1 {ECO:0000305}; EC=1.14.14.49 {ECO:0000269|PubMed:22215670, ECO:0000269|PubMed:26164240}; AltName: Full=12-hydroxyjasmonoyl-L-amino acid 12-hydroxylase {ECO:0000303|PubMed:22215670};	SubName: Full=Uncharacterized protein {ECO:0000313|EMBL:KRH25192.1, ECO:0000313|EnsemblPlants:GLYMA12G09240.1};	Cytochrome P450 CYP4/CYP19/CYP26 subfamilies	GO:0005789,endoplasmic reticulum membrane; GO:0016021,integral component of membrane; GO:0043231,intracellular membrane-bounded organelle; GO:0018685,alkane 1-monooxygenase activity; GO:0020037,heme binding; GO:0005506,iron ion binding; GO:0009611,response to wounding	PF00067.22:Cytochrome P450
gene-LOC100818032	30.4	18.12	18.59	8.99	11.61	10.32	1194	772	784	386	407	422	-1.39367	1.22572e-06	0.000196208	down	NC_038247.1	11300731	11303008	+	LOC100818032	protein_coding	K09872 aquaporin PIP | (RefSeq) aquaporin PIP2-7 (A)	--	PREDICTED: aquaporin PIP2-7 [Glycine max]	RecName: Full=Aquaporin PIP2-7; AltName: Full=Plasma membrane intrinsic protein 2-7; AltName: Full=ZmPIP2-7; AltName: Full=ZmPIP2;7;	SubName: Full=Uncharacterized protein {ECO:0000313|EMBL:KRH29919.1};	Aquaporin (major intrinsic protein family)	GO:0016021,integral component of membrane; GO:0005886,plasma membrane; GO:0015250,water channel activity	PF00230.20:Major intrinsic protein
gene-LOC102669753	0.09	0	0.18	1.61	2.26	1.14	3	0	7	62	71	42	3.9302	1.31362e-06	0.000208201	up	NC_038243.1	728638	729929	-	LOC102669753	protein_coding	--	--	PREDICTED: protein YLS9-like [Glycine max]	RecName: Full=NDR1/HIN1-like protein 2 {ECO:0000303|Ref.1};	SubName: Full=Uncharacterized protein {ECO:0000313|EMBL:KRH47115.1, ECO:0000313|EnsemblPlants:GLYMA07G01200.1};	--	GO:0046658,anchored component of plasma membrane; GO:0009507,chloroplast; GO:0016021,integral component of membrane; GO:0009506,plasmodesma; GO:0004871,NA; GO:0051607,defense response to virus	PF03168.13:Late embryogenesis abundant protein
gene-LOC100500269	116.06	118.64	128.72	92.18	74.96	75.58	2428	2692	2892	2107	1400	1646	-0.84738	1.31378e-06	0.000208201	false	NC_038242.1	19170995	19173160	+	LOC100500269	gbkey=Gene	--	--	uncharacterized protein LOC100500269 [Glycine max]	--	SubName: Full=Uncharacterized protein {ECO:0000313|EMBL:ACU15292.1, ECO:0000313|EnsemblPlants:GLYMA06G22220.1};	--	GO:0016021,integral component of membrane	PF06549.12:Protein of unknown function (DUF1118)
gene-LOC100816825	7.88	7.87	6.54	3.31	4.34	2.09	340	368	303	156	167	94	-1.47488	1.33219e-06	0.000210069	down	NC_038249.1	27703621	27706559	-	LOC100816825	protein_coding	K07297 adiponectin receptor | (RefSeq) heptahelical transmembrane protein 1-like (A)	--	PREDICTED: heptahelical transmembrane protein 1-like [Glycine max]	RecName: Full=Heptahelical transmembrane protein 1; AltName: Full=PAQR family protein HHP1;	SubName: Full=Uncharacterized protein {ECO:0000313|EMBL:KRH20176.1, ECO:0000313|EnsemblPlants:GLYMA13G23050.1};	Predicted membrane proteins, contain hemolysin III domain	GO:0016021,integral component of membrane; GO:0004872,NA; GO:0009788,negative regulation of abscisic acid-activated signaling pathway; GO:0009725,response to hormone; GO:0009651,response to salt stress; GO:0009744,response to sucrose	PF03006.20:Haemolysin-III related
gene-LOC100788090	276.73	368.39	342.98	229.01	227.43	228.69	10650	15378	14176	9630	7814	9162	-0.792789	1.35464e-06	0.000212552	false	NC_038247.1	32186169	32189343	+	LOC100788090	protein_coding	K01100 sedoheptulose-bisphosphatase [EC:3.1.3.37] | (RefSeq) sedoheptulose-1,7-bisphosphatase, chloroplastic (A)	ko00710: Carbon fixation in photosynthetic organisms; ko01200: Carbon metabolism	PREDICTED: sedoheptulose-1,7-bisphosphatase, chloroplastic [Glycine max]	RecName: Full=Sedoheptulose-1,7-bisphosphatase, chloroplastic; EC=3.1.3.37; AltName: Full=SED(1,7)P2ase; AltName: Full=Sedoheptulose bisphosphatase; Short=SBPase; Flags: Precursor;	SubName: Full=Uncharacterized protein {ECO:0000313|EMBL:KRH31096.1, ECO:0000313|EnsemblPlants:GLYMA11G34900.1};	Fructose-1,6-bisphosphatase	GO:0009507,chloroplast; GO:0046872,metal ion binding; GO:0050278,sedoheptulose-bisphosphatase activity; GO:0019253,reductive pentose-phosphate cycle	PF00316.20:Fructose-1-6-bisphosphatase, N-terminal domain
gene-LOC100819945	3.63	3.61	3.05	10.18	13.11	7.03	357	385	322	1094	1151	720	1.28122	1.41077e-06	0.000220267	up	--	--	--	--	--	--	--	--
gene-LOC100793315	0	0	0.25	2.44	2.29	5.93	0	0	9	91	70	211	5.17958	1.42289e-06	0.000221071	up	NC_038244.1	9210920	9212173	+	LOC100793315	protein_coding	--	--	PREDICTED: fasciclin-like arabinogalactan protein 12 [Glycine max]	RecName: Full=Fasciclin-like arabinogalactan protein 12; Flags: Precursor;	SubName: Full=Uncharacterized protein {ECO:0000313|EMBL:KRH42915.1, ECO:0000313|EnsemblPlants:GLYMA08G12590.1};	--	GO:0031225,anchored component of membrane; GO:0005886,plasma membrane; GO:0009834,plant-type secondary cell wall biogenesis	PF02469.22:Fasciclin domain
gene-LOC100794527	5.29	6.45	6.62	3.66	4.01	2.53	616	815	829	466	417	307	-1.12095	1.52107e-06	0.000235173	down	NC_038244.1	5423826	5445877	-	LOC100794527	protein_coding	K05681 ATP-binding cassette, subfamily G (WHITE), member 2 | (RefSeq) ABC transporter G family member 5 (A)	ko02010: ABC transporters	PREDICTED: ABC transporter G family member 2-like [Glycine max]	RecName: Full=ABC transporter G family member 11; Short=ABC transporter ABCG.11; Short=AtABCG11; AltName: Full=Protein CUTICULAR DEFECT AND ORGAN FUSION 1; AltName: Full=Protein DESPERADO; AltName: Full=Protein PERMEABLE LEAVES 1; AltName: Full=White-brown complex homolog protein 11; Short=AtWBC11;	SubName: Full=LOW QUALITY PROTEIN: ABC transporter G family member 2-like {ECO:0000313|RefSeq:XP_014515287.1};	Transporter, ABC superfamily (Breast cancer resistance protein)	GO:0009897,external side of plasma membrane; GO:0016021,integral component of membrane; GO:0005886,plasma membrane; GO:0005524,ATP binding; GO:0042626,ATPase activity, coupled to transmembrane movement of substances; GO:0015245,fatty acid transmembrane transporter activity; GO:0042803,protein homodimerization activity; GO:0010588,cotyledon vascular tissue pattern formation; GO:0080051,cutin trans…	PF01061.24:ABC-2 type transporter
gene-LOC100810243	2.96	2.97	3.25	6.23	7.08	6.07	224	244	264	515	478	478	0.80649	1.55282e-06	0.000238915	false	NC_038241.1	34389240	34393552	-	LOC100810243	protein_coding	K09571 FK506-binding protein 4/5 [EC:5.2.1.8] | (RefSeq) peptidyl-prolyl cis-trans isomerase FKBP62 (A)	--	PREDICTED: peptidyl-prolyl cis-trans isomerase FKBP62 [Glycine max]	RecName: Full=Peptidyl-prolyl cis-trans isomerase FKBP65; Short=PPIase FKBP65; EC=5.2.1.8; AltName: Full=70 kDa peptidyl-prolyl isomerase; AltName: Full=FK506-binding protein 65; Short=AtFKBP65; AltName: Full=Immunophilin FKBP65; AltName: Full=Peptidyl-prolyl isomerase ROF2; AltName: Full=Protein ROTAMASE FKBP 2; AltName: Full=Rotamase;	RecName: Full=Peptidylprolyl isomerase {ECO:0000256|PROSITE-ProRule:PRU00277}; EC=5.2.1.8 {ECO:0000256|PROSITE-ProRule:PRU00277};	FKBP-type peptidyl-prolyl cis-trans isomerase	GO:0005634,nucleus; GO:0005773,vacuole; GO:0005516,calmodulin binding; GO:0005528,FK506 binding; GO:0003755,peptidyl-prolyl cis-trans isomerase activity; GO:0070370,cellular heat acclimation; GO:0061077,chaperone-mediated protein folding	PF00254.28:FKBP-type peptidyl-prolyl cis-trans isomerase
gene-LOC100816666	0.62	0.57	0.47	2.6	2	4.75	29	29	24	134	84	233	2.24434	1.56349e-06	0.000239395	up	NC_038249.1	15417538	15419991	+	LOC100816666	protein_coding	K13692 UDP-glucose:(indol-3-yl)acetate beta-D-glucosyltransferase [EC:2.4.1.121] | (RefSeq) UDP-glycosyltransferase 84B2-like (A)	--	PREDICTED: UDP-glycosyltransferase 83A1-like [Glycine max]	RecName: Full=UDP-glycosyltransferase 83A1; EC=2.4.1.-;	RecName: Full=Glycosyltransferase {ECO:0000256|RuleBase:RU362057}; EC=2.4.1.- {ECO:0000256|RuleBase:RU362057};	UDP-glucuronosyl and UDP-glucosyl transferase	GO:0043231,intracellular membrane-bounded organelle; GO:0080043,quercetin 3-O-glucosyltransferase activity; GO:0080044,quercetin 7-O-glucosyltransferase activity; GO:0008152,metabolic process	PF00201.18:UDP-glucoronosyl and UDP-glucosyl transferase
gene-LOC100792879	68	82.06	75.87	52.68	62.29	48.74	3309	4331	3965	2801	2706	2469	-0.735319	1.5811e-06	0.000240928	false	NC_038248.1	34067341	34070479	+	LOC100792879	protein_coding	K12449 UDP-apiose/xylose synthase | (RefSeq) UDP-D-apiose/UDP-D-xylose synthase 2 (A)	ko00520: Amino sugar and nucleotide sugar metabolism	PREDICTED: UDP-D-apiose/UDP-D-xylose synthase 2 [Glycine max]	RecName: Full=UDP-D-apiose/UDP-D-xylose synthase 2;	SubName: Full=Uncharacterized protein {ECO:0000313|EMBL:KRH26559.1, ECO:0000313|EnsemblPlants:GLYMA12G30490.1};	dTDP-glucose 4-6-dehydratase/UDP-glucuronic acid decarboxylase	GO:0048046,apoplast; GO:0005737,cytoplasm; GO:0005829,cytosol; GO:0003824,catalytic activity; GO:0050662,coenzyme binding; GO:0071555,cell wall organization	PF01370.21:NAD dependent epimerase/dehydratase family
gene-LOC100784071	63.36	70.1	67.91	49.72	50.6	53.82	2568	3082	2956	2202	1831	2271	-0.651014	1.60579e-06	0.00024352	false	NC_038242.1	10753447	10757817	+	LOC100784071	protein_coding	K14803 protein phosphatase PTC2/3 [EC:3.1.3.16] | (RefSeq) probable protein phosphatase 2C 49 (A)	--	hypothetical protein GLYMA_06G130900 [Glycine max]	RecName: Full=Protein phosphatase 2C 57; Short=AtPP2C57; EC=3.1.3.16; AltName: Full=Protein phosphatase 2C PPH1; Short=PP2C PPH1;	SubName: Full=Uncharacterized protein {ECO:0000313|EMBL:KRH53537.1, ECO:0000313|EnsemblPlants:GLYMA06G13600.1};	Serine/threonine protein phosphatase	GO:0009507,chloroplast; GO:0009570,chloroplast stroma; GO:0005737,cytoplasm; GO:0016021,integral component of membrane; GO:0005730,nucleolus; GO:0005634,nucleus; GO:0009579,thylakoid; GO:0046872,metal ion binding; GO:0016791,phosphatase activity; GO:0004722,protein serine/threonine phosphatase activity; GO:0016311,dephosphorylation; GO:0009767,photosynthetic electron transport chain; GO:0080005,p…	PF00481.21:Protein phosphatase 2C
gene-LOC100798775	34.21	29.78	31.18	11.11	10.15	19.11	1907	1801	1867	677	505	1109	-1.49536	1.61929e-06	0.000244398	down	NC_016088.3	18297531	18303596	+	LOC100798775	protein_coding	K12126 phytochrome-interacting factor 3 | (RefSeq) transcription factor PIF3-like (A)	ko04075: Plant hormone signal transduction; ko04712: Circadian rhythm - plant	PREDICTED: transcription factor UNE10-like [Glycine max]	RecName: Full=Transcription factor UNE10; AltName: Full=Basic helix-loop-helix protein 16; Short=AtbHLH16; Short=bHLH 16; AltName: Full=Protein UNFERTILIZED EMBRYO SAC 10; AltName: Full=Transcription factor EN 108; AltName: Full=bHLH transcription factor bHLH016;	SubName: Full=Uncharacterized protein {ECO:0000313|EMBL:KRH75301.1, ECO:0000313|EnsemblPlants:GLYMA01G15930.1};	--	GO:0005634,nucleus; GO:0009506,plasmodesma; GO:0003677,DNA binding; GO:0003700,DNA-binding transcription factor activity; GO:0046983,protein dimerization activity; GO:0009567,double fertilization forming a zygote and endosperm; GO:0006355,regulation of transcription, DNA-templated; GO:0006351,transcription, DNA-templated	PF00010.26:Helix-loop-helix DNA-binding domain
gene-HSP90-1	34.18	42.68	54.79	106.54	111.93	108.9	2190	2966	3770	7458	6402	7263	1.04776	1.72315e-06	0.000258746	up	NC_038254.1	7029093	7032050	+	HSP90-1	protein	K04079 molecular chaperone HtpG | (RefSeq) HSP90-1; heat shock protein 90-1 (A)	ko04141: Protein processing in endoplasmic reticulum; ko04626: Plant-pathogen interaction	heat shock protein 90-1 [Glycine max]	RecName: Full=Heat shock protein 90-2 {ECO:0000305}; Short=AtHSP90.2 {ECO:0000305}; Short=AtHsp90-2 {ECO:0000303|PubMed:11599565}; AltName: Full=Heat shock protein 81-2 {ECO:0000305}; Short=Hsp81-2 {ECO:0000303|PubMed:11599565}; AltName: Full=Protein EARLY-RESPONSIVE TO DEHYDRATION 8; AltName: Full=Protein LOSS OF RECOGNITION OF AVRRPM1 2; AltName: Full=Protein MUTANT SNC1-ENHANCING 12 {ECO:00003…	SubName: Full=HSP90-1 {ECO:0000313|EMBL:ADC45395.1};	Molecular chaperone (HSP90 family)	GO:0005737,cytoplasm; GO:0005524,ATP binding; GO:0016887,ATPase activity; GO:0051082,unfolded protein binding; GO:0061077,chaperone-mediated protein folding; GO:0009816,defense response to bacterium, incompatible interaction	PF00183.18:Hsp90 protein
gene-LOC100809783	7.61	10.02	10.77	21.1	24.13	20.01	499	712	758	1511	1412	1365	0.930638	1.73069e-06	0.000258746	false	NC_038253.1	39528493	39535245	+	LOC100809783	protein_coding	K00654 serine palmitoyltransferase [EC:2.3.1.50] | (RefSeq) long chain base biosynthesis protein 1-like (A)	ko00600: Sphingolipid metabolism	PREDICTED: long chain base biosynthesis protein 1-like isoform X1 [Glycine max]	RecName: Full=Long chain base biosynthesis protein 1; Short=AtLCB1; EC=2.3.1.50; AltName: Full=Protein EMBRYO DEFECTIVE 2779; AltName: Full=Protein FUMONISIN B1 RESISTANT 11;	SubName: Full=Uncharacterized protein {ECO:0000313|EMBL:KRH05647.1, ECO:0000313|EnsemblPlants:GLYMA17G35800.2};	Serine palmitoyltransferase	GO:0005783,endoplasmic reticulum; GO:0005789,endoplasmic reticulum membrane; GO:0016021,integral component of membrane; GO:0030170,pyridoxal phosphate binding; GO:0004758,serine C-palmitoyltransferase activity; GO:0009793,embryo development ending in seed dormancy; GO:0009825,multidimensional cell growth; GO:0043067,regulation of programmed cell death; GO:0030148,sphingolipid biosynthetic process	PF00155.21:Aminotransferase class I and II
gene-LOC100820389	14.82	11.06	16.11	7.14	9.05	5.85	1046	847	1221	551	570	430	-1.20806	1.74506e-06	0.000259669	down	NC_038241.1	40846362	40851590	-	LOC100820389	protein_coding	K17710 pentatricopeptide repeat domain-containing protein 1 | (RefSeq) pentatricopeptide repeat-containing protein At5g21222-like (A)	--	PREDICTED: pentatricopeptide repeat-containing protein At5g21222-like isoform X1 [Glycine max]	RecName: Full=Pentatricopeptide repeat-containing protein At5g21222; AltName: Full=SNF1-like protein kinase AtC401;	SubName: Full=Uncharacterized protein {ECO:0000313|EMBL:KRH60281.1, ECO:0000313|EnsemblPlants:GLYMA05G35470.2};	FOG: PPR repeat	GO:0043231,intracellular membrane-bounded organelle; GO:0005524,ATP binding; GO:0004519,endonuclease activity; GO:0004672,protein kinase activity; GO:0003723,RNA binding; GO:0009451,RNA modification	PF13041.6:PPR repeat family
gene-LOC100813437	7.91	20.25	40.14	4.44	5.63	2.05	318	883	1733	195	202	86	-2.77233	1.8094e-06	0.000267986	down	NC_038248.1	4648186	4651645	-	LOC100813437	protein_coding	K10355 actin, other eukaryote | (RefSeq) SAc4, Soy70; actin (A)	--	PREDICTED: actin [Glycine max]	RecName: Full=Actin-97;	SubName: Full=Uncharacterized protein {ECO:0000313|EMBL:KRH24801.1, ECO:0000313|EnsemblPlants:GLYMA12G06820.3};	Actin and related proteins	GO:0005737,cytoplasm; GO:0005856,cytoskeleton; GO:0005524,ATP binding	PF00022.19:Actin
gene-GMNF-YA03	0.71	0.67	0.87	2.48	3.1	5.65	35	36	46	134	137	291	2.06415	1.83616e-06	0.000270684	up	NC_016090.3	41147196	41152102	-	GMNF-YA03	factor	K08064 nuclear transcription factor Y, alpha | (RefSeq) nuclear transcription factor Y subunit A-10 (A)	--	putative CCAAT-binding transcription factor NF-YA1a [Glycine max]	RecName: Full=Nuclear transcription factor Y subunit A-10; Short=AtNF-YA-10;	SubName: Full=Nuclear transcription factor Y subunit A-10 {ECO:0000313|EMBL:KHN22600.1};	CCAAT-binding factor, subunit B (HAP2)	GO:0016602,CCAAT-binding factor complex; GO:0003677,DNA binding; GO:0003700,DNA-binding transcription factor activity; GO:0006351,transcription, DNA-templated	PF02045.15:CCAAT-binding transcription factor (CBF-B/NF-YA) subunit B
gene-LOC100780856	2.29	1.52	2.74	5.43	15.88	14.47	101	73	130	262	626	665	2.16989	1.8614e-06	0.000273135	up	NC_038242.1	6810781	6814601	+	LOC100780856	protein_coding	K14490 histidine-containing phosphotransfer peotein | (RefSeq) histidine-containing phosphotransfer protein 4-like (A)	ko04075: Plant hormone signal transduction	PREDICTED: histidine-containing phosphotransfer protein 4-like [Glycine max]	RecName: Full=Pseudo histidine-containing phosphotransfer protein 5 {ECO:0000303|PubMed:17284581}; AltName: Full=OsHpt5 {ECO:0000303|PubMed:16891544};	SubName: Full=Uncharacterized protein {ECO:0000313|EMBL:KRH52794.1, ECO:0000313|EnsemblPlants:GLYMA06G09251.1};	Two-component phosphorelay intermediate involved in MAP kinase cascade regulation	GO:0005737,cytoplasm; GO:0005634,nucleus; GO:0009927,histidine phosphotransfer kinase activity; GO:0043424,protein histidine kinase binding; GO:0009736,cytokinin-activated signaling pathway; GO:0000160,phosphorelay signal transduction system; GO:0016310,phosphorylation	--
gene-LOC100776503	46.19	63.03	52.52	36.12	29.98	23.29	1993	2950	2434	1703	1155	1046	-1.12138	1.90259e-06	0.000277892	down	NC_038254.1	13308644	13312028	+	LOC100776503	chloroplastic-like	K02291 15-cis-phytoene/all-trans-phytoene synthase [EC:2.5.1.32 2.5.1.99] | (RefSeq) phytoene synthase, chloroplastic-like (A)	ko00906: Carotenoid biosynthesis	uncharacterized protein LOC100776503 [Glycine max]	RecName: Full=Phytoene synthase, chloroplastic; EC=2.5.1.32; Flags: Precursor;	SubName: Full=Phytoene synthase, chloroplastic {ECO:0000313|EMBL:KHN29819.1}; EC=2.5.1.32 {ECO:0000313|EMBL:KHN29819.1};	Squalene synthetase	GO:0009507,chloroplast; GO:0004310,farnesyl-diphosphate farnesyltransferase activity; GO:0016767,geranylgeranyl-diphosphate geranylgeranyltransferase activity; GO:0051996,squalene synthase activity; GO:0016117,carotenoid biosynthetic process; GO:0006696,ergosterol biosynthetic process	PF00494.19:Squalene/phytoene synthase
gene-LOC100788191	55.08	61.08	67.18	28.71	37.94	42.25	3140	3777	4113	1788	1931	2507	-1.01833	1.95747e-06	0.000284596	down	NC_038252.1	1422118	1426378	+	LOC100788191	protein_coding	--	--	PREDICTED: uncharacterized calcium-binding protein At1g02270-like isoform X1 [Glycine max]	RecName: Full=Uncharacterized calcium-binding protein At1g02270;	SubName: Full=Uncharacterized protein {ECO:0000313|EnsemblPlants:GLYMA16G01890.4};	Transcriptional effector CCR4-related protein	GO:0016021,integral component of membrane; GO:0005634,nucleus; GO:0005509,calcium ion binding; GO:0009409,response to cold	PF03372.23:Endonuclease/Exonuclease/phosphatase family
gene-LOC100816231	36.65	53.62	59.81	15.75	22.8	27.96	2027	3217	3553	952	1126	1610	-1.4373	2.0418e-06	0.000295502	down	NC_038254.1	48016544	48020794	-	LOC100816231	protein_coding	K07300 Ca2+:H+ antiporter | (RefSeq) vacuolar cation/proton exchanger 3 (A)	--	PREDICTED: vacuolar cation/proton exchanger 3 [Glycine max]	RecName: Full=Vacuolar cation/proton exchanger 3; AltName: Full=Ca(2+)/H(+) antiporter CAX3; AltName: Full=Ca(2+)/H(+) exchanger 3; AltName: Full=Protein CATION EXCHANGER 3;	SubName: Full=Uncharacterized protein {ECO:0000313|EMBL:KRH00226.1, ECO:0000313|EnsemblPlants:GLYMA18G43000.2};	Ca2+/H+ antiporter VCX1 and related proteins	GO:0016021,integral component of membrane; GO:0009705,plant-type vacuole membrane; GO:0005774,vacuolar membrane; GO:0005773,vacuole; GO:0015369,calcium:proton antiporter activity; GO:0006874,cellular calcium ion homeostasis; GO:0030026,cellular manganese ion homeostasis; GO:0006882,cellular zinc ion homeostasis; GO:0055062,phosphate ion homeostasis; GO:0006793,phosphorus metabolic process; GO:005…	PF01699.24:Sodium/calcium exchanger protein
gene-LOC100793835	1.92	3.89	3.47	1.29	0.93	0.93	93	204	180	68	40	47	-1.81737	2.19437e-06	0.000316139	down	NC_038244.1	4330061	4332583	-	LOC100793835	protein_coding	K14379 tartrate-resistant acid phosphatase type 5 [EC:3.1.3.2] | (RefSeq) purple acid phosphatase 17-like (A)	ko00740: Riboflavin metabolism	PREDICTED: purple acid phosphatase 17-like isoform X2 [Glycine max]	RecName: Full=Purple acid phosphatase 17; EC=3.1.3.2; AltName: Full=Acid phosphatase type 5; AltName: Full=Peroxidase; EC=1.11.1.7; Flags: Precursor;	SubName: Full=Uncharacterized protein {ECO:0000313|EMBL:KRH41880.1};	Purple (tartrate-resistant) acid phosphatase	GO:0009986,cell surface; GO:0005576,extracellular region; GO:0003993,acid phosphatase activity; GO:0046872,metal ion binding; GO:0004601,peroxidase activity; GO:0016791,phosphatase activity; GO:0030643,cellular phosphate ion homeostasis; GO:0042542,response to hydrogen peroxide	PF00149.28:Calcineurin-like phosphoesterase
gene-LOC100809780	40.78	28.43	35.41	10.35	11.58	19.53	714	540	666	198	181	356	-1.59804	2.23453e-06	0.000320468	down	NC_038253.1	13702275	13703250	+	LOC100809780	protein_coding	--	--	PREDICTED: phytosulfokines-like [Glycine max]	RecName: Full=Phytosulfokines 5; Short=AtPSK5; Contains: RecName: Full=Phytosulfokine-alpha; Short=PSK-alpha; Short=Phytosulfokine-a; Contains: RecName: Full=Phytosulfokine-beta; Short=PSK-beta; Short=Phytosulfokine-b; Flags: Precursor;	SubName: Full=Uncharacterized protein {ECO:0000313|EMBL:KRH04391.1, ECO:0000313|EnsemblPlants:GLYMA17G17120.1};	--	GO:0031012,extracellular matrix; GO:0008083,growth factor activity; GO:0030154,cell differentiation; GO:0008283,cell proliferation; GO:0007275,multicellular organism development	PF06404.12:Phytosulfokine precursor protein (PSK)
gene-LOC100795884	6.64	7.42	8.1	4.02	5.41	4.92	717	869	940	474	522	553	-0.897784	2.34706e-06	0.000335091	false	NC_038249.1	24696100	24705065	-	LOC100795884	protein_coding	K15728 phosphatidate phosphatase LPIN [EC:3.1.3.4] | (RefSeq) phosphatidate phosphatase PAH1-like (A)	ko00561: Glycerolipid metabolism; ko00564: Glycerophospholipid metabolism	PREDICTED: phosphatidate phosphatase PAH1-like [Glycine max]	RecName: Full=Phosphatidate phosphatase PAH1; EC=3.1.3.4; AltName: Full=Phosphatidic acid phosphohydrolase 1; Short=AtPAH1;	SubName: Full=Uncharacterized protein {ECO:0000313|EMBL:KRH19760.1, ECO:0000313|EnsemblPlants:GLYMA13G19730.1};	Protein involved in plasmid maintenance/nuclear protein involved in lipid metabolism	GO:0005829,cytosol; GO:0000139,Golgi membrane; GO:0032586,protein storage vacuole membrane; GO:0008195,phosphatidate phosphatase activity; GO:0016036,cellular response to phosphate starvation; GO:0019375,galactolipid biosynthetic process; GO:0006886,intracellular protein transport; GO:0006629,lipid metabolic process; GO:0008654,phospholipid biosynthetic process	PF08235.13:LNS2 (Lipin/Ned1/Smp2)
gene-LOC102662192	0	0	0.03	1.88	0.43	2.22	0	0	1	64	12	72	6.86951	2.43512e-06	0.000346104	up	NC_038249.1	42208339	42209482	+	LOC102662192	protein_coding	--	--	PREDICTED: fasciclin-like arabinogalactan protein 11 [Glycine max]	RecName: Full=Fasciclin-like arabinogalactan protein 11; Flags: Precursor;	SubName: Full=Uncharacterized protein {ECO:0000313|EMBL:KRH22915.1, ECO:0000313|EnsemblPlants:GLYMA13G40220.2};	--	GO:0031225,anchored component of membrane; GO:0005886,plasma membrane; GO:0009834,plant-type secondary cell wall biogenesis	PF02469.22:Fasciclin domain
gene-LOC100810366	8.79	12.28	15.89	4.68	4.78	6.76	645	977	1252	375	313	516	-1.44838	2.4666e-06	0.000349013	down	NC_038247.1	32914373	32920849	+	LOC100810366	protein_coding	--	--	PREDICTED: protein RETICULATA-RELATED 5, chloroplastic-like [Glycine max]	RecName: Full=Protein RETICULATA-RELATED 6, chloroplastic {ECO:0000303|PubMed:23596191}; Flags: Precursor;	SubName: Full=Uncharacterized protein {ECO:0000313|EMBL:KRH31203.1, ECO:0000313|EnsemblPlants:GLYMA11G35750.1};	--	GO:0009507,chloroplast; GO:0031969,chloroplast membrane; GO:0016021,integral component of membrane; GO:0007275,multicellular organism development	PF11891.8:Protein RETICULATA-related
gene-LOC100792622	13.83	13.45	9.51	5.07	5.59	7.41	726	766	536	291	262	405	-1.28877	2.48699e-06	0.000350334	down	NC_038253.1	318380	321115	-	LOC100792622	protein_coding	--	--	PREDICTED: transcription factor JUNGBRUNNEN 1 [Glycine max]	RecName: Full=NAC domain-containing protein 35 {ECO:0000303|PubMed:15029955}; Short=ANAC035 {ECO:0000303|PubMed:15029955}; AltName: Full=Protein LONG VEGETATIVE PHASE 1 {ECO:0000303|PubMed:17653269}; Short=AtLOV1 {ECO:0000303|PubMed:17653269};	SubName: Full=Uncharacterized protein {ECO:0000313|EMBL:KRH01889.1, ECO:0000313|EnsemblPlants:GLYMA17G00650.2};	--	GO:0005634,nucleus; GO:0003677,DNA binding; GO:0003700,DNA-binding transcription factor activity; GO:0009908,flower development; GO:0006351,transcription, DNA-templated	PF02365.15:No apical meristem (NAM) protein
gene-LOC100797957	1.56	1.21	0.98	64.99	3.61	461.77	31	26	21	1410	64	9545	6.9133	2.6424e-06	0.000370547	up	NC_038254.1	4553982	4555046	-	LOC100797957	protein_coding	--	--	PREDICTED: non-specific lipid-transfer protein 1-like [Glycine max]	RecName: Full=Non-specific lipid-transfer protein; Short=LTP; AltName: Allergen=Pru av 3; Flags: Precursor;	SubName: Full=Uncharacterized protein {ECO:0000313|EMBL:KRG98138.1, ECO:0000313|EnsemblPlants:GLYMA18G05890.1};	--	GO:0008289,lipid binding; GO:0006869,lipid transport	--
gene-LOC100810052	60.91	84.75	96.77	32.42	49.68	44.5	4087	6168	6973	2377	2976	3108	-1.20691	2.65386e-06	0.000370547	down	NC_038256.1	35529873	35534061	-	LOC100810052	protein_coding	--	--	PREDICTED: uncharacterized protein ycf45 [Glycine max]	RecName: Full=Uncharacterized protein ycf45; AltName: Full=ORF565;	SubName: Full=Uncharacterized protein {ECO:0000313|EMBL:KRG90778.1, ECO:0000313|EnsemblPlants:GLYMA20G24740.1};	--	GO:0009507,chloroplast; GO:0005524,ATP binding; GO:0003676,nucleic acid binding	PF13238.6:AAA domain
gene-LOC100819833	0	0	0.03	2.18	0.36	2.32	0	0	1	74	10	75	6.96782	2.77532e-06	0.000385806	up	NC_038247.1	11466608	11467746	+	LOC100819833	protein_coding	--	--	PREDICTED: fasciclin-like arabinogalactan protein 12 [Glycine max]	RecName: Full=Fasciclin-like arabinogalactan protein 12; Flags: Precursor;	SubName: Full=Uncharacterized protein {ECO:0000313|EMBL:KRH29951.1, ECO:0000313|EnsemblPlants:GLYMA11G20800.2};	--	GO:0031225,anchored component of membrane; GO:0005886,plasma membrane; GO:0009834,plant-type secondary cell wall biogenesis	PF02469.22:Fasciclin domain
gene-LOC100795367	1.95	3.52	2.58	10.67	8.88	6.81	109	214	155	653	444	397	1.44734	2.84201e-06	0.000393352	up	NC_038242.1	6617135	6622809	-	LOC100795367	protein_coding	--	--	PREDICTED: probable transcriptional regulatory protein At2g25830 isoform X1 [Glycine max]	RecName: Full=Probable transcriptional regulatory protein At2g25830;	SubName: Full=Uncharacterized protein {ECO:0000313|EMBL:KRH52749.1};	Uncharacterized conserved protein	GO:0009507,chloroplast	PF01709.20:Transcriptional regulator
gene-LOC100776071	59.98	65.61	63.57	48.06	39.51	44.47	2634	3125	2998	2306	1549	2033	-0.781614	2.87188e-06	0.000395118	false	NC_038251.1	7785164	7789535	-	LOC100776071	protein_coding	--	--	PREDICTED: uncharacterized protein At4g15545-like [Glycine max]	RecName: Full=Uncharacterized protein At4g15545;	SubName: Full=Uncharacterized protein {ECO:0000313|EMBL:KRH11308.1, ECO:0000313|EnsemblPlants:GLYMA15G10700.1};	--	GO:0016021,integral component of membrane; GO:0005886,plasma membrane; GO:0022857,transmembrane transporter activity	PF08317.11:Spc7 kinetochore protein
gene-LOC100527418	8.52	8.47	7.34	25.11	19.78	17.61	203	219	188	654	421	437	1.09532	2.8797e-06	0.000395118	up	NC_016089.3	48214222	48216754	+	LOC100527418	protein	K20347 p24 family protein beta-1 | (RefSeq) transmembrane emp24 domain-containing protein p24beta2-like (A)	--	hypothetical protein GLYMA_02G308100 [Glycine max]	RecName: Full=Transmembrane emp24 domain-containing protein p24beta2; AltName: Full=p24 family protein beta1; Short=p24beta1; AltName: Full=p24 family protein beta2; Short=p24beta2; Flags: Precursor;	SubName: Full=Uncharacterized protein {ECO:0000313|EMBL:KRH74045.1, ECO:0000313|EnsemblPlants:GLYMA02G47820.1};	Putative cargo transport protein EMP24 (p24 protein family)	GO:0030134,COPII-coated ER to Golgi transport vesicle; GO:0005783,endoplasmic reticulum; GO:0005789,endoplasmic reticulum membrane; GO:0005794,Golgi apparatus; GO:0032580,Golgi cisterna membrane; GO:0016021,integral component of membrane; GO:0015031,protein transport; GO:0016192,vesicle-mediated transport	PF01105.24:emp24/gp25L/p24 family/GOLD
gene-LOC100796665	0.47	0.48	0.7	11.81	4.27	1.7	20	22	32	548	162	75	3.16587	2.94713e-06	0.000402627	up	NC_016089.3	11078993	11081315	-	LOC100796665	gbkey=Gene	--	--	hypothetical protein GLYMA_02G114100 [Glycine max]	RecName: Full=Putative F-box protein At2g02030;	SubName: Full=Uncharacterized protein {ECO:0000313|EMBL:KRH70855.1, ECO:0000313|EnsemblPlants:GLYMA02G12710.3};	--	--	--
gene-LOC100787458	4.92	3.66	4	1.33	2.45	1.06	356	287	311	105	158	80	-1.6687	3.04002e-06	0.000413533	down	NC_038250.1	14139651	14143243	-	LOC100787458	protein_coding	--	--	PREDICTED: uncharacterized protein LOC100787458 [Glycine max]	--	SubName: Full=Uncharacterized protein {ECO:0000313|EMBL:KRH15881.1, ECO:0000313|EnsemblPlants:GLYMA14G14380.1};	--	--	--
gene-LOC100799310	5.44	4.9	3.94	2.33	3	2.21	248	242	193	116	122	105	-1.1965	3.10484e-06	0.000420547	down	NC_038253.1	8614026	8616975	+	LOC100799310	protein_coding	K07297 adiponectin receptor | (RefSeq) heptahelical transmembrane protein 1-like (A)	--	PREDICTED: heptahelical transmembrane protein 1-like [Glycine max]	RecName: Full=Heptahelical transmembrane protein 1; AltName: Full=PAQR family protein HHP1;	SubName: Full=Uncharacterized protein {ECO:0000313|EMBL:KRH03630.1, ECO:0000313|EnsemblPlants:GLYMA17G11830.1};	Predicted membrane proteins, contain hemolysin III domain	GO:0016021,integral component of membrane; GO:0004872,NA; GO:0009788,negative regulation of abscisic acid-activated signaling pathway; GO:0009725,response to hormone; GO:0009651,response to salt stress; GO:0009744,response to sucrose	PF03006.20:Haemolysin-III related
gene-LOC100787173	316.63	289.7	325.17	184.81	184.12	233.76	18386	18247	20279	11726	9545	14131	-0.892503	3.21054e-06	0.000431722	false	NC_016089.3	3545860	3553434	+	LOC100787173	protein_coding	K14272 glutamate--glyoxylate aminotransferase [EC:2.6.1.4 2.6.1.2 2.6.1.44] | (RefSeq) glutamate--glyoxylate aminotransferase 2 (A)	ko00220: Arginine biosynthesis; ko00250: Alanine, aspartate and glutamate metabolism; ko00260: Glycine, serine and threonine metabolism; ko00630: Glyoxylate and dicarboxylate metabolism; ko00710: Carbon fixation in photosynthetic organisms; ko01200: Carbon metabolism; ko01210: 2-Oxocarboxylic acid metabolism; ko01230: Biosynthesis of amino acids	PREDICTED: glutamate--glyoxylate aminotransferase 2 [Glycine max]	RecName: Full=Glutamate--glyoxylate aminotransferase 2; Short=AtGGT2; EC=2.6.1.4; AltName: Full=Alanine aminotransferase GGT2; EC=2.6.1.2; AltName: Full=Alanine--glyoxylate aminotransferase GGT2; EC=2.6.1.44; AltName: Full=Alanine-2-oxoglutarate aminotransferase 2; EC=2.6.1.-;	SubName: Full=Uncharacterized protein {ECO:0000313|EMBL:KRH69622.1, ECO:0000313|EnsemblPlants:GLYMA02G04320.4};	Alanine aminotransferase	GO:0009507,chloroplast; GO:0009570,chloroplast stroma; GO:0005777,peroxisome; GO:0008453,alanine-glyoxylate transaminase activity; GO:0047958,glycine:2-oxoglutarate aminotransferase activity; GO:0004021,L-alanine:2-oxoglutarate aminotransferase activity; GO:0030170,pyridoxal phosphate binding; GO:0009058,biosynthetic process; GO:0042853,L-alanine catabolic process	PF00155.21:Aminotransferase class I and II
gene-LOC100796903	4.55	4.1	3.75	2.18	2.91	2.59	431	422	382	226	246	256	-0.963536	3.21459e-06	0.000431722	false	NC_038247.1	10536609	10544101	-	LOC100796903	protein_coding	K14494 DELLA protein | (RefSeq) GAI2, GmGAI2; DELLA protein GAI 2 (A)	ko04075: Plant hormone signal transduction	PREDICTED: scarecrow-like protein 14 isoform X2 [Glycine max]	RecName: Full=Scarecrow-like protein 14; Short=AtSCL14; AltName: Full=GRAS family protein 2; Short=AtGRAS-2;	SubName: Full=Uncharacterized protein {ECO:0000313|EMBL:KRH29779.1, ECO:0000313|EnsemblPlants:GLYMA11G14750.2};	--	GO:0005829,cytosol; GO:0005634,nucleus; GO:0003700,DNA-binding transcription factor activity; GO:0043565,sequence-specific DNA binding; GO:0045893,positive regulation of transcription, DNA-templated; GO:0006355,regulation of transcription, DNA-templated; GO:0009410,response to xenobiotic stimulus; GO:0006351,transcription, DNA-templated	PF03514.14:GRAS domain family
gene-LOC100800832	10.15	9.8	7.08	20.93	22.45	19.97	689	721	516	1552	1360	1411	0.959489	3.30755e-06	0.000442333	false	NC_038249.1	2573531	2580114	-	LOC100800832	protein_coding	--	--	PREDICTED: zinc finger protein CONSTANS-LIKE 9-like [Glycine max]	RecName: Full=Zinc finger protein CONSTANS-LIKE 9;	SubName: Full=Zinc finger protein CONSTANS-LIKE 9 {ECO:0000313|EMBL:KHN10643.1};	--	GO:0005634,nucleus; GO:0003700,DNA-binding transcription factor activity; GO:0008270,zinc ion binding; GO:0007623,circadian rhythm; GO:0048579,negative regulation of long-day photoperiodism, flowering; GO:0006355,regulation of transcription, DNA-templated	PF06203.14:CCT motif
gene-LOC100101861	29.24	26.16	27.19	14.32	17.19	20.08	1764	1712	1762	944	926	1261	-0.945993	3.34884e-06	0.000444942	false	NC_038245.1	39203345	39207849	-	LOC100101861	protein_coding	K12133 MYB-related transcription factor LHY | (RefSeq) MYB114, LCL2, MYB134; MYB transcription factor MYB114 (A)	ko04712: Circadian rhythm - plant	PREDICTED: protein REVEILLE 7-like [Glycine max]	RecName: Full=Protein REVEILLE 7; AltName: Full=Early-phytochrome-responsive 1; AltName: Full=MYB-related transcription factor EPR1;	SubName: Full=Protein LHY {ECO:0000313|EMBL:KHN23589.1};	Zuotin and related molecular chaperones (DnaJ superfamily), contains DNA-binding domains	GO:0005634,nucleus; GO:0003677,DNA binding; GO:0003700,DNA-binding transcription factor activity; GO:0007623,circadian rhythm; GO:0006355,regulation of transcription, DNA-templated; GO:0046686,response to cadmium ion; GO:0009723,response to ethylene; GO:0009651,response to salt stress; GO:0006351,transcription, DNA-templated	PF00249.31:Myb-like DNA-binding domain
gene-SGT2	139.3	203.5	188.42	119.52	90.38	84.69	5566	8820	8086	5218	3224	3523	-1.11299	3.35514e-06	0.000444942	down	NC_038254.1	14361411	14366569	+	SGT2	gbkey=Gene	K00830 alanine-glyoxylate transaminase / serine-glyoxylate transaminase / serine-pyruvate transaminase [EC:2.6.1.44 2.6.1.45 2.6.1.51] | (RefSeq) SGT2; serine--glyoxylate aminotransferase-like (A)	ko00250: Alanine, aspartate and glutamate metabolism; ko00260: Glycine, serine and threonine metabolism; ko00630: Glyoxylate and dicarboxylate metabolism; ko01200: Carbon metabolism; ko04146: Peroxisome	serine--glyoxylate aminotransferase-like [Glycine max]	RecName: Full=Serine--glyoxylate aminotransferase; EC=2.6.1.45 {ECO:0000269|PubMed:18235971, ECO:0000269|PubMed:23098902}; AltName: Full=Alanine--glyoxylate aminotransferase; Short=AGT; EC=2.6.1.44 {ECO:0000269|PubMed:18235971, ECO:0000269|PubMed:23098902}; AltName: Full=Asparagine aminotransferase; EC=2.6.1.-; AltName: Full=Serine--pyruvate aminotransferase; EC=2.6.1.51 {ECO:0000269|PubMed:23098…	SubName: Full=Uncharacterized protein {ECO:0000313|EMBL:ACU18294.1};	Alanine-glyoxylate aminotransferase AGT1	GO:0048046,apoplast; GO:0009507,chloroplast; GO:0009570,chloroplast stroma; GO:0016020,membrane; GO:0005777,peroxisome; GO:0005886,plasma membrane; GO:0008453,alanine-glyoxylate transaminase activity; GO:0050281,serine-glyoxylate transaminase activity; GO:0004760,serine-pyruvate transaminase activity; GO:0019265,glycine biosynthetic process, by transamination of glyoxylate; GO:0009853,photorespir…	PF00266.19:Aminotransferase class-V
gene-WRKY63	6.51	3.79	2.29	1.27	0.63	0.94	220	139	83	47	19	33	-2.40623	3.38593e-06	0.000447154	down	NC_038253.1	37539842	37542156	+	WRKY63	factor	K18834 WRKY transcription factor 1 | (RefSeq) WRKY transcription factor 1-like (A)	ko04626: Plant-pathogen interaction	transcription factor [Glycine max]	RecName: Full=Probable WRKY transcription factor 40; AltName: Full=WRKY DNA-binding protein 40;	SubName: Full=Uncharacterized protein {ECO:0000313|EMBL:ACU20169.1};	--	GO:0005634,nucleus; GO:0003700,DNA-binding transcription factor activity; GO:0043565,sequence-specific DNA binding; GO:0044212,transcription regulatory region DNA binding; GO:0042742,defense response to bacterium; GO:0050832,defense response to fungus; GO:0045892,negative regulation of transcription, DNA-templated; GO:0031347,regulation of defense response; GO:0010200,response to chitin; GO:00022…	PF03106.15:WRKY DNA -binding domain
gene-LOC100784191	7.82	51.17	20.89	4.14	6.28	4.06	237	1682	680	137	170	128	-2.72663	3.42098e-06	0.000449909	down	NC_038247.1	34447397	34448988	+	LOC100784191	BRU1-like	K08235 xyloglucan:xyloglucosyl transferase [EC:2.4.1.207] | (RefSeq) brassinosteroid-regulated protein BRU1-like (A)	--	uncharacterized protein LOC100784191 precursor [Glycine max]	RecName: Full=Xyloglucan endotransglucosylase/hydrolase 2 {ECO:0000250|UniProtKB:Q38857}; EC=2.4.1.207 {ECO:0000250|UniProtKB:Q38857}; AltName: Full=Brassinosteroid-regulated protein BRU1 {ECO:0000303|PubMed:8115544}; Flags: Precursor;	RecName: Full=Xyloglucan endotransglucosylase/hydrolase {ECO:0000256|RuleBase:RU361120}; EC=2.4.1.207 {ECO:0000256|RuleBase:RU361120};	--	GO:0048046,apoplast; GO:0005618,cell wall; GO:0004553,hydrolase activity, hydrolyzing O-glycosyl compounds; GO:0016762,xyloglucan:xyloglucosyl transferase activity; GO:0042546,cell wall biogenesis; GO:0010411,xyloglucan metabolic process	PF00722.21:Glycosyl hydrolases family 16
gene-LOC100801230	0.38	0.46	0.48	1.4	1.56	1.13	37	49	51	150	137	116	1.35986	3.50916e-06	0.000459599	up	NC_038244.1	10052206	10055928	-	LOC100801230	protein_coding	K17710 pentatricopeptide repeat domain-containing protein 1 | (RefSeq) putative pentatricopeptide repeat-containing protein At2g02150 (A)	--	PREDICTED: pentatricopeptide repeat-containing protein At1g13040, mitochondrial-like [Glycine max]	RecName: Full=Pentatricopeptide repeat-containing protein At1g13040, mitochondrial; Flags: Precursor;	SubName: Full=Uncharacterized protein {ECO:0000313|EMBL:KRH43104.1, ECO:0000313|EnsemblPlants:GLYMA08G13930.2};	FOG: PPR repeat	GO:0043231,intracellular membrane-bounded organelle; GO:0005739,mitochondrion; GO:0005774,vacuolar membrane; GO:0004519,endonuclease activity; GO:0003723,RNA binding; GO:0009451,RNA modification	PF13041.6:PPR repeat family
gene-LOC100815469	50.68	51.66	41.81	35.8	36.04	31.91	3858	4266	3418	2978	2449	2529	-0.743118	3.57905e-06	0.000466823	false	NC_038251.1	4125241	4131316	-	LOC100815469	protein_coding	K17508 protein phosphatase PTC7 [EC:3.1.3.16] | (RefSeq) probable protein phosphatase 2C 55 (A)	--	PREDICTED: probable protein phosphatase 2C 62 isoform X1 [Glycine max]	RecName: Full=Probable protein phosphatase 2C 71; Short=OsPP2C71; EC=3.1.3.16;	SubName: Full=Uncharacterized protein {ECO:0000313|EMBL:KRH10513.1};	Serine/threonine protein phosphatase	GO:0046872,metal ion binding; GO:0004721,phosphoprotein phosphatase activity	PF00481.21:Protein phosphatase 2C
gene-LOC100783572	141.95	131.94	171.25	83.35	113.97	89.09	4495	4532	5824	2884	3222	2937	-0.910441	3.93693e-06	0.000511398	false	NC_038244.1	4138031	4139300	-	LOC100783572	protein_coding	K13448 calcium-binding protein CML | (RefSeq) calcium-binding allergen Ole e 8 (A)	ko04626: Plant-pathogen interaction	PREDICTED: calcium-binding allergen Ole e 8 [Glycine max]	RecName: Full=Probable calcium-binding protein CML27; AltName: Full=Calmodulin-like protein 27;	SubName: Full=Uncharacterized protein {ECO:0000313|EMBL:KRH41827.1, ECO:0000313|EnsemblPlants:GLYMA08G05810.2};	Calmodulin and related proteins (EF-Hand superfamily)	GO:0005886,plasma membrane; GO:0005773,vacuole; GO:0005509,calcium ion binding	PF00036.32:EF hand
gene-LOC100798892	0.45	0.63	0.48	2.46	1.55	3.01	25	38	29	150	77	175	1.9172	3.95646e-06	0.000511836	up	NC_038249.1	28436434	28440805	-	LOC100798892	protein_coding	K00128 aldehyde dehydrogenase (NAD+) [EC:1.2.1.3] | (RefSeq) aldehyde dehydrogenase family 2 member B4, mitochondrial-like (A)	ko00010: Glycolysis / Gluconeogenesis; ko00053: Ascorbate and aldarate metabolism; ko00071: Fatty acid degradation; ko00280: Valine, leucine and isoleucine degradation; ko00310: Lysine degradation; ko00330: Arginine and proline metabolism; ko00340: Histidine metabolism; ko00380: Tryptophan metabolism; ko00410: beta-Alanine metabolism; ko00561: Glycerolipid metabolism; ko00620: Pyruvate metabolism…	PREDICTED: aldehyde dehydrogenase family 2 member B7, mitochondrial-like isoform X1 [Glycine max]	RecName: Full=Aldehyde dehydrogenase family 2 member B4, mitochondrial; Short=ALDH2a; EC=1.2.1.3; Flags: Precursor;	SubName: Full=Uncharacterized protein {ECO:0000313|EMBL:KRH20324.1, ECO:0000313|EnsemblPlants:GLYMA13G23950.1};	Aldehyde dehydrogenase	GO:0009507,chloroplast; GO:0005759,mitochondrial matrix; GO:0005739,mitochondrion; GO:0004029,aldehyde dehydrogenase (NAD) activity; GO:0005524,ATP binding; GO:0046686,response to cadmium ion	PF00171.22:Aldehyde dehydrogenase family
gene-LOC100806079	93.33	168.93	143.92	65.09	65.43	32.12	11934	23430	19763	9094	7469	4275	-1.59155	3.99693e-06	0.00051497	down	NC_038246.1	16680917	16687106	-	LOC100806079	protein_coding	K03403 magnesium chelatase subunit H [EC:6.6.1.1] | (RefSeq) magnesium-chelatase subunit ChlH, chloroplastic (A)	ko00860: Porphyrin and chlorophyll metabolism	PREDICTED: magnesium-chelatase subunit ChlH, chloroplastic [Glycine max]	RecName: Full=Magnesium-chelatase subunit ChlH, chloroplastic; Short=Mg-chelatase subunit H; EC=6.6.1.1; AltName: Full=ABA-binding protein; AltName: Full=Mg-protoporphyrin IX chelatase subunit ChlH; AltName: Full=Protein CONDITIONAL CHLORINA; AltName: Full=Protein GENOMES UNCOUPLED 5; AltName: Full=Protein RAPID TRANSPIRATION IN DETACHED LEAVES 1; Flags: Precursor;	SubName: Full=Uncharacterized protein {ECO:0000313|EMBL:KRH33078.1, ECO:0000313|EnsemblPlants:GLYMA10G20570.1};	--	GO:0009507,chloroplast; GO:0009706,chloroplast inner membrane; GO:0009570,chloroplast stroma; GO:0010007,magnesium chelatase complex; GO:0005739,mitochondrion; GO:0005524,ATP binding; GO:0016851,magnesium chelatase activity; GO:0015995,chlorophyll biosynthetic process; GO:0015979,photosynthesis	PF02514.16:CobN/Magnesium Chelatase
gene-GMTPS21	16.64	44.74	93.44	9.56	9.59	13.43	865	2523	5217	543	445	727	-2.50594	4.1487e-06	0.00053236	down	NC_038249.1	41540416	41543978	-	GMTPS21	TPS21	K14173 alpha-farnesene synthase [EC:4.2.3.46] | (RefSeq) alpha-farnesene synthase-like (A)	ko00909: Sesquiterpenoid and triterpenoid biosynthesis	terpene synthase TPS21 [Glycine max]	RecName: Full=Alpha-farnesene synthase; EC=4.2.3.46; AltName: Full=(E,E)-alpha-farnesene synthase; AltName: Full=Terpene synthase 7; Short=RcSeTPS7;	SubName: Full=Uncharacterized protein {ECO:0000313|EMBL:KRH22759.1, ECO:0000313|EnsemblPlants:GLYMA17G05500.1};	--	GO:0000287,magnesium ion binding; GO:0010334,sesquiterpene synthase activity; GO:0051762,sesquiterpene biosynthetic process	PF03936.16:Terpene synthase family, metal binding domain
gene-LOC100793646	84.23	93.15	95	71.65	66.77	70.39	3499	4197	4238	3252	2476	3044	-0.648372	4.17919e-06	0.000534111	false	NC_038244.1	17252901	17262791	+	LOC100793646	protein_coding	--	--	PREDICTED: haloalkane dehalogenase-like [Glycine max]	--	SubName: Full=Uncharacterized protein {ECO:0000313|EMBL:KRH44482.1, ECO:0000313|EnsemblPlants:GLYMA08G22840.1};	Predicted hydrolase/acyltransferase (alpha/beta hydrolase superfamily)	GO:0003824,catalytic activity	PF00561.20:alpha/beta hydrolase fold
gene-LOC100797598	5.23	5.67	4.06	2.74	2.88	3.05	321	378	268	184	158	195	-1.05235	4.23357e-06	0.000538888	down	NC_016090.3	43357753	43360973	+	LOC100797598	protein_coding	--	--	PREDICTED: calmodulin-binding protein 60 B isoform X1 [Glycine max]	RecName: Full=Calmodulin-binding protein 60 B {ECO:0000303|PubMed:11782485};	SubName: Full=Uncharacterized protein {ECO:0000313|EMBL:KRH68456.1, ECO:0000313|EnsemblPlants:GLYMA03G39180.1};	--	GO:0005634,nucleus; GO:0005516,calmodulin binding; GO:0003677,DNA binding; GO:0006355,regulation of transcription, DNA-templated; GO:0006950,response to stress; GO:0006351,transcription, DNA-templated	PF07887.11:Calmodulin binding protein-like
gene-LOC100813595	2.41	3.13	3.45	7.12	7.51	7.54	103	145	158	332	286	335	1.03462	4.6238e-06	0.000586205	up	NC_038255.1	1191365	1194078	+	LOC100813595	lncRNA	--	--	--	--	--	--	--	--
gene-LOC100806922	0.08	0.08	0.03	0.37	0.54	0.71	9	9	3	43	51	78	2.83194	4.66055e-06	0.000588511	up	--	--	--	--	--	--	--	--
gene-LOC100814013	9.08	7.18	10.28	4.46	4.85	5.69	761	653	926	409	363	497	-1.08967	4.74992e-06	0.000597415	down	NC_038249.1	32413309	32419331	+	LOC100814013	protein_coding	K14512 mitogen-activated protein kinase 6 [EC:2.7.11.24] | (RefSeq) MAPK2, GmMAPK2; mitogen-activated protein kinase 2 (A)	ko04016: MAPK signaling pathway - plant; ko04075: Plant hormone signal transduction; ko04626: Plant-pathogen interaction	PREDICTED: mitogen-activated protein kinase 15-like [Glycine max]	RecName: Full=Mitogen-activated protein kinase 16; Short=AtMPK16; Short=MAP kinase 16; EC=2.7.11.24;	RecName: Full=Mitogen-activated protein kinase {ECO:0000256|SAAS:SAAS00652812}; EC=2.7.11.24 {ECO:0000256|SAAS:SAAS00652812};	Mitogen-activated protein kinase	GO:0005634,nucleus; GO:0005886,plasma membrane; GO:0005773,vacuole; GO:0005524,ATP binding; GO:0004707,MAP kinase activity; GO:0010468,regulation of gene expression	PF00069.25:Protein kinase domain
gene-LOC100789617	0	0.01	0	0.72	0.11	0.66	0	1	0	73	9	64	6.84169	4.91702e-06	0.000615988	up	NC_038244.1	9065039	9071608	-	LOC100789617	protein_coding	K10999 cellulose synthase A [EC:2.4.1.12] | (RefSeq) cellulose synthase A catalytic subunit 8 [UDP-forming]-like (A)	--	PREDICTED: cellulose synthase A catalytic subunit 8 [UDP-forming]	RecName: Full=Cellulose synthase A catalytic subunit 8 [UDP-forming]; Short=AtCesA8; EC=2.4.1.12; AltName: Full=Protein IRREGULAR XYLEM 1; Short=AtIRX1; AltName: Full=Protein LEAF WILTING 2;	RecName: Full=Cellulose synthase {ECO:0000256|RuleBase:RU361116}; EC=2.4.1.12 {ECO:0000256|RuleBase:RU361116};	--	GO:0005618,cell wall; GO:0005794,Golgi apparatus; GO:0016021,integral component of membrane; GO:0005886,plasma membrane; GO:0016760,cellulose synthase (UDP-forming) activity; GO:0046872,metal ion binding; GO:0071555,cell wall organization; GO:0030244,cellulose biosynthetic process; GO:0042742,defense response to bacterium; GO:0050832,defense response to fungus; GO:0009833,plant-type primary cell …	PF03552.14:Cellulose synthase
gene-LOC100794712	3.7	3.48	2.86	8.69	8.88	7.09	147	150	122	377	315	293	1.02577	5.07998e-06	0.000633743	up	NC_016088.3	52174543	52177215	+	LOC100794712	gbkey=Gene	--	--	uncharacterized protein LOC100794712 [Glycine max]	--	SubName: Full=Uncharacterized protein {ECO:0000313|EMBL:ACU21456.1};	--	--	PF03763.13:Remorin, C-terminal region
gene-LOC100802971	102.67	89.97	86.76	61.66	54.87	35.86	2467	2345	2239	1619	1177	897	-1.14727	5.09873e-06	0.000633743	down	NC_038242.1	41415631	41418874	+	LOC100802971	protein_coding	K03671 thioredoxin 1 | (RefSeq) thioredoxin-like (A)	--	PREDICTED: thioredoxin-like [Glycine max]	RecName: Full=Thioredoxin M4, chloroplastic; Short=AtTrxm4; Flags: Precursor;	SubName: Full=Uncharacterized protein {ECO:0000313|EMBL:KRH55312.1, ECO:0000313|EnsemblPlants:GLYMA06G37970.1};	Thioredoxin-like protein	GO:0005618,cell wall; GO:0009507,chloroplast; GO:0009941,chloroplast envelope; GO:0009570,chloroplast stroma; GO:0009535,chloroplast thylakoid membrane; GO:0009579,thylakoid; GO:0008047,enzyme activator activity; GO:0004857,enzyme inhibitor activity; GO:0016671,oxidoreductase activity, acting on a sulfur group of donors, disulfide as acceptor; GO:0015035,protein disulfide oxidoreductase activity;…	PF00085.20:Thioredoxin
gene-LOC100820316	28.11	32.56	27.09	64.15	55.53	59.63	1174	1475	1215	2927	2070	2592	0.76701	5.30259e-06	0.000656506	false	NC_016089.3	47615885	47617415	-	LOC100820316	1%2C	K00640 serine O-acetyltransferase [EC:2.3.1.30] | (RefSeq) serine acetyltransferase 1, chloroplastic (A)	ko00270: Cysteine and methionine metabolism; ko00920: Sulfur metabolism; ko01200: Carbon metabolism; ko01230: Biosynthesis of amino acids	serine acetyltransferase 1, chloroplastic [Glycine max]	RecName: Full=Serine acetyltransferase 3, mitochondrial; Short=AtSAT-3; Short=AtSERAT2;2; Short=SAT-m; EC=2.3.1.30; Flags: Precursor;	SubName: Full=Uncharacterized protein {ECO:0000313|EMBL:KRH73892.1, ECO:0000313|EnsemblPlants:GLYMA02G46870.1};	Serine O-acetyltransferase	GO:0005829,cytosol; GO:0005739,mitochondrion; GO:0009001,serine O-acetyltransferase activity; GO:0008270,zinc ion binding; GO:0019344,cysteine biosynthetic process; GO:0006535,cysteine biosynthetic process from serine; GO:0046686,response to cadmium ion	PF06426.14:Serine acetyltransferase, N-terminal
gene-LOC100775630	1.1	1	0.62	0.19	0.17	0.29	65	64	39	12	9	18	-2.31981	5.47787e-06	0.000675568	down	NC_038248.1	32684024	32692290	+	LOC100775630	protein_coding	K08472 mlo protein | (RefSeq) MLO-like protein 6 (A)	--	PREDICTED: MLO-like protein 6 [Glycine max]	RecName: Full=MLO-like protein 6; Short=AtMlo6;	RecName: Full=MLO-like protein {ECO:0000256|RuleBase:RU280816};	--	GO:0016021,integral component of membrane; GO:0005886,plasma membrane; GO:0005516,calmodulin binding; GO:0009817,defense response to fungus, incompatible interaction	PF03094.15:Mlo family
gene-LOC100801567	2.99	11.92	8.88	1.1	2.36	0.53	109	472	348	44	77	20	-2.86179	5.58843e-06	0.000686532	down	NC_038249.1	40133304	40135585	-	LOC100801567	protein_coding	K08235 xyloglucan:xyloglucosyl transferase [EC:2.4.1.207] | (RefSeq) xyloglucan endotransglucosylase/hydrolase protein 9 (A)	--	PREDICTED: xyloglucan endotransglucosylase/hydrolase protein 9 [Glycine max]	RecName: Full=Xyloglucan endotransglucosylase/hydrolase protein 9; Short=At-XTH9; Short=XTH-9; EC=2.4.1.207; Flags: Precursor;	RecName: Full=Xyloglucan endotransglucosylase/hydrolase {ECO:0000256|RuleBase:RU361120}; EC=2.4.1.207 {ECO:0000256|RuleBase:RU361120};	--	GO:0048046,apoplast; GO:0005618,cell wall; GO:0004553,hydrolase activity, hydrolyzing O-glycosyl compounds; GO:0016762,xyloglucan:xyloglucosyl transferase activity; GO:0042546,cell wall biogenesis; GO:0071555,cell wall organization; GO:0010411,xyloglucan metabolic process	PF00722.21:Glycosyl hydrolases family 16
gene-LOC100787735	135.51	185.84	155.57	83.38	77.99	35.15	17002	25291	20962	11430	8735	4591	-1.55231	5.61194e-06	0.000686758	down	NC_038255.1	40058329	40064961	+	LOC100787735	protein_coding	K03403 magnesium chelatase subunit H [EC:6.6.1.1] | (RefSeq) magnesium-chelatase subunit ChlH, chloroplastic (A)	ko00860: Porphyrin and chlorophyll metabolism	PREDICTED: magnesium-chelatase subunit ChlH, chloroplastic [Glycine max]	RecName: Full=Magnesium-chelatase subunit ChlH, chloroplastic; Short=Mg-chelatase subunit H; EC=6.6.1.1; AltName: Full=ABA-binding protein; AltName: Full=Mg-protoporphyrin IX chelatase subunit ChlH; AltName: Full=Protein CONDITIONAL CHLORINA; AltName: Full=Protein GENOMES UNCOUPLED 5; AltName: Full=Protein RAPID TRANSPIRATION IN DETACHED LEAVES 1; Flags: Precursor;	SubName: Full=Uncharacterized protein {ECO:0000313|EMBL:KRG95258.1, ECO:0000313|EnsemblPlants:GLYMA19G32070.1};	--	GO:0009507,chloroplast; GO:0009706,chloroplast inner membrane; GO:0009570,chloroplast stroma; GO:0010007,magnesium chelatase complex; GO:0005739,mitochondrion; GO:0005524,ATP binding; GO:0016851,magnesium chelatase activity; GO:0015995,chlorophyll biosynthetic process; GO:0015979,photosynthesis	PF02514.16:CobN/Magnesium Chelatase
gene-LOC100819045	12.23	10.5	10.59	8.06	7.45	7.98	1493	1390	1389	1075	812	1014	-0.771068	5.82952e-06	0.000710641	false	NC_016088.3	1573784	1583444	+	LOC100819045	protein_coding	K05658 ATP-binding cassette, subfamily B (MDR/TAP), member 1 [EC:3.6.3.44] | (RefSeq) ABC transporter B family member 2-like (A)	ko02010: ABC transporters	PREDICTED: ABC transporter B family member 2-like [Glycine max]	RecName: Full=ABC transporter B family member 2; Short=ABC transporter ABCB.2; Short=AtABCB2; AltName: Full=Multidrug resistance protein 2; AltName: Full=P-glycoprotein 2; Flags: Precursor;	SubName: Full=Uncharacterized protein {ECO:0000313|EMBL:KRH74394.1, ECO:0000313|EnsemblPlants:GLYMA01G02060.1};	Multidrug/pheromone exporter, ABC superfamily	GO:0016021,integral component of membrane; GO:0016020,membrane; GO:0005524,ATP binding; GO:0042626,ATPase activity, coupled to transmembrane movement of substances	PF00664.23:ABC transporter transmembrane region
gene-LOC100797649	8.05	7.85	5.01	3.67	4.22	3.07	771	815	515	384	361	306	-1.20443	5.94345e-06	0.000721199	down	NC_038241.1	38025457	38031403	+	LOC100797649	protein_coding	K00901 diacylglycerol kinase (ATP) [EC:2.7.1.107] | (RefSeq) diacylglycerol kinase 2 (A)	ko00561: Glycerolipid metabolism; ko00564: Glycerophospholipid metabolism; ko04070: Phosphatidylinositol signaling system	PREDICTED: diacylglycerol kinase 2 [Glycine max]	RecName: Full=Diacylglycerol kinase 2; Short=AtDGK2; Short=DAG kinase 2; EC=2.7.1.107; AltName: Full=Diglyceride kinase 2; Short=DGK 2;	RecName: Full=Diacylglycerol kinase {ECO:0000256|RuleBase:RU361128}; Short=DAG kinase {ECO:0000256|RuleBase:RU361128}; EC=2.7.1.107 {ECO:0000256|RuleBase:RU361128};	Diacylglycerol kinase	GO:0016021,integral component of membrane; GO:0005622,intracellular; GO:0005524,ATP binding; GO:0004143,diacylglycerol kinase activity; GO:0046872,metal ion binding; GO:0003951,NAD+ kinase activity; GO:0006952,defense response; GO:0035556,intracellular signal transduction; GO:0048366,leaf development; GO:0007205,protein kinase C-activating G protein-coupled receptor signaling pathway; GO:0009409,…	PF00609.19:Diacylglycerol kinase accessory domain
gene-LOC100787797	5.16	4.14	5.17	2.54	2.27	2.16	117	102	126	63	46	51	-1.32014	5.96649e-06	0.000721199	down	NC_038250.1	22792489	22793450	+	LOC100787797	lncRNA	--	--	--	--	--	--	--	--
gene-LOC100808379	3044.58	2377.53	2535.23	1917.72	1587.92	1658.21	86611	73363	77457	59609	40328	49107	-0.891268	5.98439e-06	0.000721199	false	NC_016089.3	48295569	48296961	-	LOC100808379	binding	K08909 light-harvesting complex I chlorophyll a/b binding protein 3 | (RefSeq) chlorophyll a-b binding protein 3, chloroplastic-like (A)	ko00196: Photosynthesis - antenna proteins	chlorophyll a-b binding protein 3, chloroplastic-like [Glycine max]	RecName: Full=Chlorophyll a-b binding protein 3, chloroplastic; AltName: Full=LHCII type III CAB-3; Flags: Precursor;	RecName: Full=Chlorophyll a-b binding protein, chloroplastic {ECO:0000256|RuleBase:RU363080};	--	GO:0009535,chloroplast thylakoid membrane; GO:0016021,integral component of membrane; GO:0009522,photosystem I; GO:0009523,photosystem II; GO:0016168,chlorophyll binding; GO:0046872,metal ion binding; GO:0009765,photosynthesis, light harvesting; GO:0018298,protein-chromophore linkage	PF00504.21:Chlorophyll A-B binding protein
gene-TOC1	1.77	1.88	1.77	8.58	9.31	3.7	98	113	105	519	460	213	1.71513	6.12051e-06	0.000734809	up	NC_038242.1	17608881	17614440	+	TOC1	CAB	K12127 pseudo-response regulator 1 | (RefSeq) TOC1; timing of CAB expression 1 (A)	ko04712: Circadian rhythm - plant	timing of CAB expression 1 [Glycine max]	RecName: Full=Two-component response regulator-like APRR1; AltName: Full=ABI3-interacting protein 1; AltName: Full=Pseudo-response regulator 1; AltName: Full=Timing of CAB expression 1;	SubName: Full=Timing of CAB expression 1 {ECO:0000313|EMBL:ABW87010.1};	GATA-4/5/6 transcription factors	GO:0005634,nucleus; GO:0003677,DNA binding; GO:0003700,DNA-binding transcription factor activity; GO:0007623,circadian rhythm; GO:0010031,circumnutation; GO:0009908,flower development; GO:0010629,negative regulation of gene expression; GO:0000160,phosphorelay signal transduction system; GO:0010468,regulation of gene expression; GO:0006355,regulation of transcription, DNA-templated; GO:0006351,tra…	PF00072.24:Response regulator receiver domain
gene-LOC100778076	23.11	25.19	23.19	17.46	18.69	19.07	928	1097	1000	766	670	797	-0.63924	6.48316e-06	0.00077541	false	NC_016089.3	10158702	10161810	+	LOC100778076	protein_coding	K04713 sphinganine C4-monooxygenase [EC:1.14.18.5] | (RefSeq) sphinganine C4-monooxygenase 1-like (A)	ko00600: Sphingolipid metabolism	PREDICTED: sphinganine C4-monooxygenase 1-like [Glycine max]	RecName: Full=Sphinganine C4-monooxygenase 1; EC=1.14.18.5 {ECO:0000269|PubMed:11297741}; AltName: Full=Sphingoid C4-hydroxylase 1; AltName: Full=Sphingoid base hydroxylase 1;	SubName: Full=Sphingoid base hydroxylase 2 {ECO:0000313|EMBL:KHN12215.1}; EC=1.14.-.- {ECO:0000313|EMBL:KHN12215.1};	Sphingolipid hydroxylase	GO:0005783,endoplasmic reticulum; GO:0005789,endoplasmic reticulum membrane; GO:0005794,Golgi apparatus; GO:0016021,integral component of membrane; GO:0005506,iron ion binding; GO:0042284,sphingolipid delta-4 desaturase activity; GO:0009640,photomorphogenesis; GO:0046520,sphingoid biosynthetic process	PF04116.13:Fatty acid hydroxylase superfamily
gene-LOC100527463	1310.1	1104.15	1017.18	803.05	605.94	497.62	41164	37631	34325	27570	16997	16277	-1.11669	6.53187e-06	0.0007783	down	NC_038251.1	4133559	4135034	+	LOC100527463	complex	K08917 light-harvesting complex II chlorophyll a/b binding protein 6 | (RefSeq) chlorophyll a-b binding protein CP24 10A, chloroplastic (A)	ko00196: Photosynthesis - antenna proteins	light harvesting complex photosystem II subunit [Glycine max]	RecName: Full=Chlorophyll a-b binding protein CP24 10A, chloroplastic; Short=CAB-10A; Short=LHCP; Flags: Precursor;	RecName: Full=Chlorophyll a-b binding protein, chloroplastic {ECO:0000256|RuleBase:RU363080};	--	GO:0009941,chloroplast envelope; GO:0009535,chloroplast thylakoid membrane; GO:0016021,integral component of membrane; GO:0009523,photosystem II; GO:0010287,plastoglobule; GO:0016168,chlorophyll binding; GO:0031409,pigment binding; GO:0009768,photosynthesis, light harvesting in photosystem I; GO:0018298,protein-chromophore linkage; GO:0009416,response to light stimulus	PF00504.21:Chlorophyll A-B binding protein
novel.197	0.173633	0.29862	0.363417	1.0128	1.11838	1.42693	16	30	36	103	92	136	1.82254	6.64066e-06	0.000788298	up	NC_038241.1	37056628	37057450	.	--	--	K13800 UMP-CMP kinase [EC:2.7.4.14] | (RefSeq) pentatricopeptide repeat-containing protein At4g25270, chloroplastic-like (A)	ko00240: Pyrimidine metabolism	PREDICTED: pentatricopeptide repeat-containing protein At4g19191, mitochondrial-like [Glycine max]	RecName: Full=Pentatricopeptide repeat-containing protein At4g19191, mitochondrial; Flags: Precursor;	SubName: Full=Uncharacterized protein {ECO:0000313|EMBL:KRH59432.1, ECO:0000313|EnsemblPlants:GLYMA05G31656.1};	FOG: PPR repeat	GO:0043231,intracellular membrane-bounded organelle; GO:0005739,mitochondrion; GO:0004519,endonuclease activity; GO:0003723,RNA binding; GO:0009451,RNA modification	PF13041.6:PPR repeat family
gene-LOC100787264	3.98	4.67	4.72	2.73	3.35	2.16	477	607	608	357	358	270	-0.973866	6.81316e-06	0.000805758	false	NC_038249.1	38189377	38201789	+	LOC100787264	protein_coding	K20307 trafficking protein particle complex subunit 10 | (RefSeq) trafficking protein particle complex II-specific subunit 130 homolog (A)	--	PREDICTED: trafficking protein particle complex II-specific subunit 130 homolog [Glycine max]	RecName: Full=Trafficking protein particle complex II-specific subunit 130 homolog {ECO:0000305}; Short=AtTRS130 {ECO:0000303|PubMed:20713617}; Short=TRAPP II-specific subunit 130 homolog {ECO:0000305};	SubName: Full=Uncharacterized protein {ECO:0000313|EMBL:KRH22148.1, ECO:0000313|EnsemblPlants:GLYMA13G35636.1};	Putative transmembrane protein	GO:0005829,cytosol; GO:0005769,early endosome; GO:0005802,trans-Golgi network; GO:1990071,TRAPPII protein complex; GO:0000919,cell plate assembly; GO:0000911,cytokinesis by cell plate formation; GO:0034498,early endosome to Golgi transport; GO:0006891,intra-Golgi vesicle-mediated transport	PF12584.8:Trafficking protein particle complex subunit 10, TRAPPC10
gene-SHOOT1	211.23	286.38	301.89	184.9	175.52	166.27	7720	11353	11850	7384	5727	6326	-0.867156	7.05829e-06	0.000831645	false	NC_038241.1	35731126	35735416	+	SHOOT1	gbkey=Gene	--	--	SHOOT1 protein [Glycine max]	RecName: Full=Protein MET1, chloroplastic {ECO:0000303|PubMed:25587003}; AltName: Full=PDZ domain, K-box domain, and TPR region containing protein {ECO:0000303|PubMed:15914918}; Flags: Precursor;	SubName: Full=Uncharacterized protein {ECO:0000313|EMBL:KRH59125.1, ECO:0000313|EnsemblPlants:GLYMA05G30040.1};	--	GO:0009507,chloroplast; GO:0009941,chloroplast envelope; GO:0031969,chloroplast membrane; GO:0009570,chloroplast stroma; GO:0009534,chloroplast thylakoid; GO:0009535,chloroplast thylakoid membrane; GO:0009575,chromoplast stroma; GO:0035448,extrinsic component of thylakoid membrane; GO:0009523,photosystem II; GO:0009579,thylakoid; GO:0015979,photosynthesis; GO:0010207,photosystem II assembly; GO:0…	PF07719.17:Tetratricopeptide repeat
gene-LOC102666334	88.11	80.49	61.55	49.32	51.83	46.19	1550	1536	1163	948	814	846	-0.913356	7.21426e-06	0.000846874	false	NC_016089.3	1322283	1323690	-	LOC102666334	protein_coding	--	--	PREDICTED: acanthoscurrin-2-like [Glycine max]	--	SubName: Full=Uncharacterized protein {ECO:0000313|EMBL:KRH69256.1, ECO:0000313|EnsemblPlants:GLYMA02G01850.1};	--	GO:0016021,integral component of membrane	--
gene-LOC100810458	5.15	5.51	4.92	4.04	3.85	3.57	578	671	594	496	386	417	-0.709992	7.27586e-06	0.000850954	false	NC_038251.1	6049193	6055298	-	LOC100810458	protein_coding	K14486 auxin response factor | (RefSeq) auxin response factor 3 (A)	ko04075: Plant hormone signal transduction	PREDICTED: auxin response factor 3 [Glycine max]	RecName: Full=Auxin response factor 3; AltName: Full=Protein ETTIN;	RecName: Full=Auxin response factor {ECO:0000256|RuleBase:RU004561};	--	GO:0005634,nucleus; GO:0003677,DNA binding; GO:0003700,DNA-binding transcription factor activity; GO:0010158,abaxial cell fate specification; GO:0009850,auxin metabolic process; GO:0009734,auxin-activated signaling pathway; GO:0010582,floral meristem determinacy; GO:0009733,response to auxin; GO:0006351,transcription, DNA-templated; GO:0010050,vegetative phase change	PF06507.13:Auxin response factor
gene-SGF14G	62.77	62.94	56.15	47.94	49.41	47.61	2385	2594	2291	1990	1676	1883	-0.595035	7.38808e-06	0.000860901	false	NC_016089.3	39388574	39391014	+	SGF14G	SGF14g	K06630 14-3-3 protein epsilon | (RefSeq) 14-3-3-like protein-like (A)	--	14-3-3 protein SGF14g [Glycine max]	RecName: Full=14-3-3-like protein;	SubName: Full=Uncharacterized protein {ECO:0000313|EMBL:ACU21064.1, ECO:0000313|EnsemblPlants:GLYMA02G37120.1};	Multifunctional chaperone (14-3-3 family)	GO:0019904,protein domain specific binding	PF00244.20:14-3-3 protein
gene-LOC100499969	8.26	8.35	5.74	2.82	4.01	3.68	166	182	124	62	72	77	-1.36013	7.83287e-06	0.000909388	down	NC_038248.1	34646799	34649169	-	LOC100499969	gbkey=Gene	K13448 calcium-binding protein CML | (RefSeq) uncharacterized LOC100499969 (A)	ko04626: Plant-pathogen interaction	uncharacterized protein LOC100499969 [Glycine max]	RecName: Full=Probable calcium-binding protein CML48; AltName: Full=Calmodulin-like protein 48;	SubName: Full=Putative calcium-binding protein CML48 {ECO:0000313|EMBL:KHN27643.1};	Ca2+-binding protein, EF-Hand protein superfamily	GO:0005509,calcium ion binding	PF00036.32:EF hand
gene-LOC100804919	7.66	9.75	9.38	5.15	5.86	6.1	294	406	387	216	201	244	-0.912564	7.98285e-06	0.000923418	false	NC_038249.1	28644801	28649196	-	LOC100804919	protein_coding	--	--	PREDICTED: GDSL esterase/lipase At5g45960-like [Glycine max]	RecName: Full=GDSL esterase/lipase At5g45960; EC=3.1.1.-; AltName: Full=Extracellular lipase At5g45960; Flags: Precursor;	SubName: Full=Uncharacterized protein {ECO:0000313|EMBL:KRH20355.1, ECO:0000313|EnsemblPlants:GLYMA13G24130.1};	--	GO:0005576,extracellular region; GO:0016788,hydrolase activity, acting on ester bonds; GO:0016042,lipid catabolic process	PF00657.22:GDSL-like Lipase/Acylhydrolase
gene-LOC100810564	11.02	15.18	17.22	6.49	8.64	4.45	233	348	391	150	163	98	-1.42664	8.09729e-06	0.00093325	down	NC_038255.1	46887280	46888387	-	LOC100810564	protein_coding	--	--	PREDICTED: universal stress protein A-like protein [Glycine max]	RecName: Full=Universal stress protein A-like protein;	SubName: Full=Uncharacterized protein {ECO:0000313|EMBL:KRG96520.1, ECO:0000313|EnsemblPlants:GLYMA19G40330.1};	--	GO:0005886,plasma membrane; GO:0016208,AMP binding; GO:0006950,response to stress	PF00582.26:Universal stress protein family
gene-LOC100784201	21.15	21.02	19.23	38.88	37.91	41.82	1050	1132	1025	2109	1680	2161	0.684498	8.29544e-06	0.000952623	false	NC_038255.1	41686526	41691104	-	LOC100784201	GTPase	K19828 mitochondrial GTPase 1 | (RefSeq) ribosome biogenesis GTPase A-like (A)	--	uncharacterized protein LOC100784201 [Glycine max]	RecName: Full=DAR GTPase 3, chloroplastic {ECO:0000303|PubMed:16849600}; AltName: Full=Protein EMBRYO DEFECTIVE 3129; Flags: Precursor;	SubName: Full=Uncharacterized protein {ECO:0000313|EMBL:ACU17841.1};	GTPase	GO:0009507,chloroplast; GO:0005525,GTP binding; GO:0003924,GTPase activity; GO:0042254,ribosome biogenesis	PF01926.23:50S ribosome-binding GTPase
gene-LOC100776138	4.22	3.99	4.25	2.82	2.87	2.36	236	242	255	172	143	137	-0.90291	8.43457e-06	0.000964179	false	NC_016089.3	7619016	7624415	-	LOC100776138	protein_coding	K09284 AP2-like factor, euAP2 lineage | (RefSeq) AP2-like ethylene-responsive transcription factor TOE3 (A)	--	PREDICTED: AP2-like ethylene-responsive transcription factor TOE3 [Glycine max]	RecName: Full=Ethylene-responsive transcription factor RAP2-7; AltName: Full=Protein RELATED TO APETALA2 7; AltName: Full=Protein TARGET OF EAT 1;	SubName: Full=Ethylene-responsive transcription factor RAP2-7-like protein {ECO:0000313|EMBL:KHN47219.1};	--	GO:0005634,nucleus; GO:0003677,DNA binding; GO:0003700,DNA-binding transcription factor activity; GO:0009873,ethylene-activated signaling pathway; GO:0007275,multicellular organism development; GO:0006351,transcription, DNA-templated	PF00847.20:AP2 domain
gene-LOC100808171	22.27	24.83	16.28	9.43	14.54	8.42	1215	1469	954	562	708	478	-1.24717	8.45691e-06	0.000964179	down	NC_016088.3	50088607	50092644	+	LOC100808171	protein_coding	K22683 aspartyl protease family protein [EC:3.4.23.-] | (RefSeq) aspartyl protease family protein 2 (A)	--	PREDICTED: aspartic proteinase-like protein 1 isoform X1 [Glycine max]	RecName: Full=Aspartyl protease family protein 1 {ECO:0000305}; EC=3.4.23.- {ECO:0000305}; Flags: Precursor;	SubName: Full=Uncharacterized protein {ECO:0000313|EMBL:KRH76603.1, ECO:0000313|EnsemblPlants:GLYMA01G36770.1};	Aspartyl protease	GO:0031225,anchored component of membrane; GO:0005886,plasma membrane; GO:0004190,aspartic-type endopeptidase activity; GO:0030163,protein catabolic process; GO:0006508,proteolysis	PF14543.6:Xylanase inhibitor N-terminal
gene-LOC100803887	4.2	4.03	4.83	8.84	10.22	8.57	236	246	292	543	513	502	0.809077	8.64871e-06	0.000982512	false	NC_038251.1	980560	987664	-	LOC100803887	aminotransferase	K00837 aromatic aminotransferase [EC:2.6.1.-] | (RefSeq) uncharacterized protein LOC100803887 (A)	ko00270: Cysteine and methionine metabolism; ko00380: Tryptophan metabolism	PREDICTED: uncharacterized protein LOC100803887 isoform X2 [Glycine max]	RecName: Full=Aromatic aminotransferase ISS1 {ECO:0000303|PubMed:26163189}; EC=2.6.1.27 {ECO:0000269|PubMed:26163189}; EC=2.6.1.5 {ECO:0000269|PubMed:26163189}; EC=2.6.1.88 {ECO:0000269|PubMed:23377040, ECO:0000269|PubMed:26163189}; AltName: Full=Methionine aminotransferase ISS1 {ECO:0000305}; AltName: Full=Phenylalanine aminotransferase ISS1 {ECO:0000305}; AltName: Full=Protein INDOLE SEVERE SEN…	SubName: Full=Bifunctional aspartate aminotransferase and glutamate/aspartate-prephenate aminotransferase {ECO:0000313|EMBL:KHM98785.1}; EC=2.6.1.7 {ECO:0000313|EMBL:KHM98785.1};	Kynurenine aminotransferase, glutamine transaminase K	GO:0005737,cytoplasm; GO:0005829,cytosol; GO:0080130,L-phenylalanine:2-oxoglutarate aminotransferase activity; GO:0050362,L-tryptophan:2-oxoglutarate aminotransferase activity; GO:0004838,L-tyrosine:2-oxoglutarate aminotransferase activity; GO:0010326,methionine-oxo-acid transaminase activity; GO:0030170,pyridoxal phosphate binding; GO:0008483,transaminase activity; GO:0009072,aromatic amino acid…	PF00155.21:Aminotransferase class I and II
gene-LOC100786872	2.42	3.31	1.79	0.65	0.65	1.16	130	193	103	38	31	65	-1.86812	8.92922e-06	0.00101076	down	NC_016091.3	7718021	7720351	+	LOC100786872	protein_coding	K03327 multidrug resistance protein, MATE family | (RefSeq) protein DETOXIFICATION 48-like (A)	--	PREDICTED: protein DETOXIFICATION 48-like [Glycine max]	RecName: Full=Protein DETOXIFICATION 48 {ECO:0000303|PubMed:11739388}; Short=AtDTX48 {ECO:0000303|PubMed:11739388}; AltName: Full=Multidrug and toxic compound extrusion protein 48 {ECO:0000305}; Short=MATE protein 48 {ECO:0000305}; AltName: Full=Protein ABNORMAL SHOOT 4 {ECO:0000303|PubMed:26160579}; AltName: Full=Protein BUSH-AND-CHLOROTIC-DWARF 1 {ECO:0000303|PubMed:22150160}; Short=Protein BCD…	RecName: Full=Protein DETOXIFICATION {ECO:0000256|RuleBase:RU004914}; AltName: Full=Multidrug and toxic compound extrusion protein {ECO:0000256|RuleBase:RU004914};	Uncharacterized membrane protein, predicted efflux pump	GO:0005794,Golgi apparatus; GO:0000139,Golgi membrane; GO:0017119,Golgi transport complex; GO:0016021,integral component of membrane; GO:0005770,late endosome; GO:0031902,late endosome membrane; GO:0043226,organelle; GO:0015297,antiporter activity; GO:0015238,drug transmembrane transporter activity; GO:0005381,iron ion transmembrane transporter activity; GO:0006855,drug transmembrane transport; G…	PF01554.18:MatE
gene-LOC100809299	123.43	140.49	106.16	75.86	86.76	91.81	18163	22423	16777	12197	11397	14064	-0.806542	8.98752e-06	0.00101085	false	NC_038255.1	39069771	39108781	+	LOC100809299	protein_coding	K00284 glutamate synthase (ferredoxin) [EC:1.4.7.1] | (RefSeq) LOW QUALITY PROTEIN: ferredoxin-dependent glutamate synthase, chloroplastic-like (A)	ko00630: Glyoxylate and dicarboxylate metabolism; ko00910: Nitrogen metabolism	PREDICTED: LOW QUALITY PROTEIN: ferredoxin-dependent glutamate synthase, chloroplastic-like [Glycine max]	RecName: Full=Ferredoxin-dependent glutamate synthase 1, chloroplastic/mitochondrial; EC=1.4.7.1; AltName: Full=Fd-GOGAT 1; Flags: Precursor;	SubName: Full=Uncharacterized protein {ECO:0000313|EnsemblPlants:GLYMA03G28410.2};	Glutamate synthase	GO:0048046,apoplast; GO:0009507,chloroplast; GO:0009941,chloroplast envelope; GO:0009570,chloroplast stroma; GO:0016020,membrane; GO:0005759,mitochondrial matrix; GO:0005739,mitochondrion; GO:0051538,3 iron, 4 sulfur cluster binding; GO:0016041,glutamate synthase (ferredoxin) activity; GO:0046872,metal ion binding; GO:0019676,ammonia assimilation cycle; GO:0006537,glutamate biosynthetic process; …	PF00310.21:Glutamine amidotransferases class-II
gene-LOC100808456	1.82	2.35	3.33	0.91	0.66	1.12	99	138	194	54	32	63	-1.7352	8.99384e-06	0.00101085	down	NC_038249.1	27905181	27908927	-	LOC100808456	protein_coding	--	--	PREDICTED: calcium uptake protein 1, mitochondrial-like isoform X1 [Glycine max]	RecName: Full=Calcium uptake protein, mitochondrial {ECO:0000250|UniProtKB:Q9BPX6}; AltName: Full=Mitochondrial calcium uniporter {ECO:0000303|PubMed:26530087}; Flags: Precursor;	SubName: Full=Uncharacterized protein {ECO:0000313|EMBL:KRH20226.1, ECO:0000313|EnsemblPlants:GLYMA13G23280.2};	Ca2+ binding protein, contains EF-hand motifs	GO:0005743,mitochondrial inner membrane; GO:0005758,mitochondrial intermembrane space; GO:0005739,mitochondrion; GO:0005509,calcium ion binding; GO:0006816,calcium ion transport; GO:0051562,negative regulation of mitochondrial calcium ion concentration	PF00036.32:EF hand
gene-LOC100306383	540.06	334.08	286.89	184.72	163.55	203.39	11784	7907	6723	4404	3186	4620	-1.34144	9.14395e-06	0.00102409	down	NC_038254.1	44321882	44323172	-	LOC100306383	gbkey=Gene	--	--	uncharacterized protein LOC100306383 [Glycine max]	--	SubName: Full=Uncharacterized protein {ECO:0000313|EMBL:KHN14006.1};	--	GO:0016021,integral component of membrane	PF00684.19:DnaJ central domain
gene-LOC100793645	172.64	150.55	166.07	93.21	107.34	54.05	6192	5857	6397	3653	3437	2018	-1.22134	9.37514e-06	0.00104426	down	NC_038244.1	16120499	16122925	+	LOC100793645	protein_coding	--	--	PREDICTED: GDSL esterase/lipase APG [Glycine max]	RecName: Full=GDSL esterase/lipase APG; EC=3.1.1.-; AltName: Full=Extracellular lipase APG; Flags: Precursor;	SubName: Full=Uncharacterized protein {ECO:0000313|EMBL:KRH44252.1, ECO:0000313|EnsemblPlants:GLYMA08G21340.1};	--	GO:0048046,apoplast; GO:0016788,hydrolase activity, acting on ester bonds; GO:0016042,lipid catabolic process	PF00657.22:GDSL-like Lipase/Acylhydrolase
gene-LOC100791930	1.57	2.52	2.75	7.95	7	5.93	58	101	109	321	231	228	1.34433	9.38995e-06	0.00104426	up	NC_016089.3	10852947	10859310	+	LOC100791930	protein_coding	K03681 exosome complex component RRP40 | (RefSeq) putative exosome complex component rrp40 (A)	ko03018: RNA degradation	PREDICTED: putative exosome complex component rrp40 [Glycine max]	--	SubName: Full=Putative exosome complex component rrp40 {ECO:0000313|EMBL:KHN01995.1};	Exosomal 3'-5' exoribonuclease complex subunit Rrp40	GO:0000178,exosome (RNase complex); GO:0003723,RNA binding	PF15985.5:KH domain
gene-LOC100306403	348.81	335.3	291.4	255.93	222.86	222.64	11150	11626	10004	8939	6360	7409	-0.742234	9.54765e-06	0.00105809	false	NC_038243.1	4162599	4164902	-	LOC100306403	gbkey=Gene	--	--	uncharacterized protein LOC100306403 [Glycine max]	RecName: Full=Protein CURVATURE THYLAKOID 1B, chloroplastic; AltName: Full=Photosystem I protein P; AltName: Full=Thylakoid membrane phosphoprotein 14 kDa; Flags: Precursor;	SubName: Full=Uncharacterized protein {ECO:0000313|EMBL:KRH47772.1, ECO:0000313|EnsemblPlants:GLYMA07G05490.1};	--	GO:0009507,chloroplast; GO:0009941,chloroplast envelope; GO:0030093,chloroplast photosystem I; GO:0009534,chloroplast thylakoid; GO:0009535,chloroplast thylakoid membrane; GO:0016021,integral component of membrane; GO:0009295,nucleoid; GO:0009508,plastid chromosome; GO:0009579,thylakoid; GO:0003677,DNA binding; GO:0019904,protein domain specific binding; GO:0009773,photosynthetic electron transpo…	PF14159.6:CAAD domains of cyanobacterial aminoacyl-tRNA synthetase
gene-LOC100816458	130.11	122.56	141.57	103.99	92.25	79.16	4656	4757	5441	4066	2947	2949	-0.786332	9.63645e-06	0.00106214	false	NC_016091.3	43601708	43604054	+	LOC100816458	protein_coding	--	--	PREDICTED: uncharacterized protein LOC100816458 [Glycine max]	--	SubName: Full=Uncharacterized protein {ECO:0000313|EMBL:KRH63407.1, ECO:0000313|EnsemblPlants:GLYMA04G34330.1};	--	GO:0016021,integral component of membrane	PF06549.12:Protein of unknown function (DUF1118)
gene-LOC100790061	10.6	10.98	12.53	7.95	9.37	7.3	977	1098	1241	801	771	701	-0.742484	9.65122e-06	0.00106214	false	NC_038248.1	9338497	9342694	+	LOC100790061	protein_coding	K17550 protein phosphatase 1 regulatory subunit 7 | (RefSeq) protein phosphatase 1 regulatory subunit 7-like (A)	--	PREDICTED: uncharacterized protein LOC100790061 [Glycine max]	RecName: Full=Dynein regulatory complex subunit 3; AltName: Full=Flagellar-associated protein 134;	SubName: Full=Uncharacterized protein {ECO:0000313|EMBL:KRH25451.1, ECO:0000313|EnsemblPlants:GLYMA12G11240.2};	Protein phosphatase 1, regulatory subunit, and related proteins	GO:0005737,cytoplasm; GO:0005856,cytoskeleton; GO:0031514,motile cilium; GO:0060285,cilium-dependent cell motility	PF13855.6:Leucine rich repeat
gene-LOC100795042	7.94	10.01	10.65	28.09	23.53	19.03	327	447	471	1264	865	816	1.03815	9.78002e-06	0.00107259	up	NC_038252.1	9471568	9476646	+	LOC100795042	protein_coding	--	--	PREDICTED: uncharacterized protein LOC100795042 [Glycine max]	RecName: Full=Protein PEP-RELATED DEVELOPMENT ARRESTED 1, chloroplastic {ECO:0000303|PubMed:24132784}; Short=AtPRDA1 {ECO:0000303|PubMed:24132784}; Flags: Precursor;	SubName: Full=Uncharacterized protein {ECO:0000313|EMBL:KHN04561.1};	--	GO:0042644,chloroplast nucleoid; GO:0009658,chloroplast organization; GO:0006355,regulation of transcription, DNA-templated	--
gene-LOC100780041	33.34	56.52	83.34	19.04	24.88	26.4	1797	3304	4824	1121	1197	1481	-1.56543	9.97803e-06	0.00109053	down	NC_016089.3	38754606	38759006	+	LOC100780041	protein_coding	K00131 glyceraldehyde-3-phosphate dehydrogenase (NADP+) [EC:1.2.1.9] | (RefSeq) NADP-dependent glyceraldehyde-3-phosphate dehydrogenase-like (A)	ko00010: Glycolysis / Gluconeogenesis; ko00030: Pentose phosphate pathway; ko01200: Carbon metabolism	PREDICTED: NADP-dependent glyceraldehyde-3-phosphate dehydrogenase-like [Glycine max]	RecName: Full=NADP-dependent glyceraldehyde-3-phosphate dehydrogenase; EC=1.2.1.9; AltName: Full=Glyceraldehyde-3-phosphate dehydrogenase [NADP(+)]; AltName: Full=Non-phosphorylating glyceraldehyde 3-phosphate dehydrogenase; AltName: Full=Triosephosphate dehydrogenase;	SubName: Full=Uncharacterized protein {ECO:0000313|EMBL:KRH72280.1, ECO:0000313|EnsemblPlants:GLYMA02G36370.1};	Aldehyde dehydrogenase	GO:0005737,cytoplasm; GO:0008886,glyceraldehyde-3-phosphate dehydrogenase (NADP+) (non-phosphorylating) activity	PF00171.22:Aldehyde dehydrogenase family
gene-LOC100799233	2.74	0.87	2.16	0.17	0.21	0.36	58	20	49	4	4	8	-3.21444	1.00239e-05	0.00109177	down	NC_038249.1	29644690	29647800	+	LOC100799233	lncRNA	--	--	--	--	--	--	--	--
gene-LOC100776845	32.64	20.25	23.42	11.61	12.03	15.13	924	622	712	359	304	446	-1.24502	1.01484e-05	0.00110004	down	NC_038246.1	4978173	4981426	-	LOC100776845	protein_coding	--	--	PREDICTED: uncharacterized protein LOC100776845 isoform X1 [Glycine max]	--	SubName: Full=Uncharacterized protein {ECO:0000313|EMBL:KRH32506.1, ECO:0000313|EnsemblPlants:GLYMA10G06210.1};	--	--	--
gene-LOC100804440	50.76	35.68	20.75	15.34	16.17	10.65	1772	1351	778	585	504	387	-1.62327	1.02413e-05	0.00110004	down	NC_038244.1	13232011	13235727	+	LOC100804440	protein_coding	K15032 mTERF domain-containing protein, mitochondrial | (RefSeq) uncharacterized LOC100804440 (A)	--	PREDICTED: uncharacterized protein LOC100804440 [Glycine max]	RecName: Full=Transcription termination factor MTEF1, chloroplastic {ECO:0000305}; AltName: Full=Mitochondrial transcription termination factor 1 {ECO:0000303|PubMed:23087700}; AltName: Full=Protein EMBRYO DEFECTIVE 93 {ECO:0000305}; AltName: Full=Protein SINGLET OXYGEN-LINKED DEATH ACTIVATOR 10 {ECO:0000303|PubMed:19563435}; Flags: Precursor;	SubName: Full=Uncharacterized protein {ECO:0000313|EMBL:KRH43735.1, ECO:0000313|EnsemblPlants:GLYMA08G17840.1};	Mitochondrial transcription termination factor, mTERF	GO:0009507,chloroplast; GO:0003690,double-stranded DNA binding; GO:0019843,rRNA binding; GO:0003727,single-stranded RNA binding; GO:0009658,chloroplast organization; GO:0006353,DNA-templated transcription, termination; GO:0009793,embryo development ending in seed dormancy; GO:0006355,regulation of transcription, DNA-templated; GO:0042255,ribosome assembly; GO:0008380,RNA splicing	PF02536.14:mTERF
gene-LOC100527010	32.79	46.93	45.38	28.26	24	25.64	1059	1644	1574	997	692	862	-0.945371	1.02565e-05	0.00110004	false	NC_016090.3	2534606	2538069	-	LOC100527010	protein_coding	--	--	PREDICTED: uncharacterized protein LOC100527010 [Glycine max]	--	SubName: Full=Uncharacterized protein {ECO:0000313|EMBL:KHM98886.1};	--	--	PF07386.11:Protein of unknown function (DUF1499)
gene-LOC100797872	19.49	21.76	26.92	12.44	17.08	14.19	2196	2659	3257	1532	1718	1664	-0.91297	1.02784e-05	0.00110004	false	NC_038251.1	8489418	8500206	+	LOC100797872	protein_coding	K00703 starch synthase [EC:2.4.1.21] | (RefSeq) starch synthase 3, chloroplastic/amyloplastic isoform X3 (A)	ko00500: Starch and sucrose metabolism	PREDICTED: starch synthase 3, chloroplastic/amyloplastic-like isoform X1 [Glycine max]	RecName: Full=Soluble starch synthase 3, chloroplastic/amyloplastic; EC=2.4.1.21; AltName: Full=Soluble starch synthase III; Short=SS III; Flags: Precursor;	SubName: Full=Uncharacterized protein {ECO:0000313|EMBL:KRH11434.1, ECO:0000313|EnsemblPlants:GLYMA15G11500.1};	--	GO:0009501,amyloplast; GO:0009507,chloroplast; GO:0033201,alpha-1,4-glucan synthase activity; GO:0004373,glycogen (starch) synthase activity; GO:2001070,starch binding; GO:0009011,starch synthase activity; GO:0019252,starch biosynthetic process	PF16760.5:Starch/carbohydrate-binding module (family 53)
gene-LOC100305827	4.82	7.65	6.43	21.8	16.13	16.14	90	155	129	445	269	314	1.25529	1.0305e-05	0.00110004	up	NC_038250.1	45592124	45593009	-	LOC100305827	gbkey=Gene	--	--	hypothetical protein GLYMA_14G191200 [Glycine max]	--	SubName: Full=Uncharacterized protein {ECO:0000313|EMBL:KRH17000.1};	--	--	--
gene-LOC100799482	31.36	16.57	33.43	6.14	6.94	13.36	911	522	1043	195	180	404	-1.88369	1.03211e-05	0.00110004	down	NC_038253.1	5016278	5017844	-	LOC100799482	protein_coding	--	--	PREDICTED: CASP-like protein 2C1 [Glycine max]	RecName: Full=CASP-like protein 2C1; Short=GmCASPL2C1;	RecName: Full=CASP-like protein {ECO:0000256|RuleBase:RU361233};	--	GO:0016021,integral component of membrane; GO:0005886,plasma membrane; GO:0051536,iron-sulfur cluster binding	PF04535.12:Domain of unknown function (DUF588)
gene-LOC100790757	16.46	7.13	12.57	2.21	3.64	5.29	634	298	520	93	125	212	-1.97076	1.03427e-05	0.00110004	down	NC_038248.1	37337215	37341162	+	LOC100790757	protein_coding	K04125 gibberellin 2-oxidase [EC:1.14.11.13] | (RefSeq) gibberellin 2-beta-dioxygenase 8-like (A)	ko00904: Diterpenoid biosynthesis	PREDICTED: gibberellin 2-beta-dioxygenase 8-like [Glycine max]	RecName: Full=Gibberellin 2-beta-dioxygenase 8; EC=1.14.11.13; AltName: Full=GA 2-oxidase 8; AltName: Full=Gibberellin 2-beta-hydroxylase 8; AltName: Full=Gibberellin 2-oxidase 8;	SubName: Full=Uncharacterized protein {ECO:0000313|EMBL:KRH27095.1, ECO:0000313|EnsemblPlants:GLYMA12G34200.2};	Iron/ascorbate family oxidoreductases	GO:0052635,C-20 gibberellin 2-beta-dioxygenase activity; GO:0046872,metal ion binding; GO:0009686,gibberellin biosynthetic process; GO:0009685,gibberellin metabolic process	PF03171.20:2OG-Fe(II) oxygenase superfamily
gene-SGF14K	61.71	70.81	68.28	55.14	56.35	49.24	2198	2736	2612	2146	1792	1826	-0.589181	1.03844e-05	0.00110078	false	NC_038250.1	43640054	43642515	+	SGF14K	SGF14k	K06630 14-3-3 protein epsilon | (RefSeq) 14-3-3-like protein (A)	--	hypothetical protein GLYMA_14G176900 [Glycine max]	RecName: Full=14-3-3-like protein;	SubName: Full=Uncharacterized protein {ECO:0000313|EnsemblPlants:GLYMA14G35410.2};	Multifunctional chaperone (14-3-3 family)	GO:0019904,protein domain specific binding	PF00244.20:14-3-3 protein
gene-LOC112999362	39.1	61.33	66.17	28.12	34.16	19	2614	4447	4751	2054	2039	1322	-1.30904	1.04402e-05	0.001103	down	NC_038250.1	971933	978241	+	LOC112999362	protein_coding	K10999 cellulose synthase A [EC:2.4.1.12] | (RefSeq) cellulose synthase A catalytic subunit 7 [UDP-forming]-like (A)	--	PREDICTED: uncharacterized protein LOC100816849 [Glycine max]	RecName: Full=Cellulose synthase-like protein E1; Short=AtCslE1; EC=2.4.1.-;	SubName: Full=Cellulose synthase-like protein E1 {ECO:0000313|EMBL:KHN23837.1}; EC=2.4.1.12 {ECO:0000313|EMBL:KHN23837.1};	--	GO:0005783,endoplasmic reticulum; GO:0005794,Golgi apparatus; GO:0000139,Golgi membrane; GO:0016021,integral component of membrane; GO:0005886,plasma membrane; GO:0016760,cellulose synthase (UDP-forming) activity; GO:0016759,cellulose synthase activity; GO:0071555,cell wall organization; GO:0030244,cellulose biosynthetic process; GO:0009833,plant-type primary cell wall biogenesis	PF03552.14:Cellulose synthase
gene-ACS	71.55	67.67	44.34	27.94	40.91	31.05	4057	4162	2700	1731	2071	1833	-1.15267	1.05241e-05	0.00110817	down	NC_038244.1	1450280	1453086	-	ACS	gbkey=Gene	K20772 1-aminocyclopropane-1-carboxylate synthase 1/2/6 [EC:4.4.1.14] | (RefSeq) ACS; 1-aminocyclopropane-1-carboxylate synthase (A)	ko00270: Cysteine and methionine metabolism; ko04016: MAPK signaling pathway - plant	1-aminocyclopropane-1-carboxylate synthase [Glycine max]	RecName: Full=1-aminocyclopropane-1-carboxylate synthase; Short=ACC synthase; EC=4.4.1.14; AltName: Full=S-adenosyl-L-methionine methylthioadenosine-lyase;	SubName: Full=Uncharacterized protein {ECO:0000313|EMBL:KRH41241.1, ECO:0000313|EnsemblPlants:GLYMA08G02130.1};	1-aminocyclopropane-1-carboxylate synthase, and related proteins	GO:0016847,1-aminocyclopropane-1-carboxylate synthase activity; GO:0030170,pyridoxal phosphate binding; GO:0009693,ethylene biosynthetic process; GO:0009835,fruit ripening	PF00155.21:Aminotransferase class I and II
gene-LOC100794280	0	0	0	0.92	0.18	1.83	0	0	0	32	5	61	7.24209	1.06872e-05	0.00112162	up	NC_038248.1	5113695	5114866	-	LOC100794280	protein_coding	--	--	PREDICTED: fasciclin-like arabinogalactan protein 12 [Glycine max]	RecName: Full=Fasciclin-like arabinogalactan protein 11; Flags: Precursor;	SubName: Full=Fasciclin-like arabinogalactan protein 11 {ECO:0000313|EMBL:KHN32070.1};	--	GO:0031225,anchored component of membrane; GO:0005886,plasma membrane; GO:0009834,plant-type secondary cell wall biogenesis	PF02469.22:Fasciclin domain
gene-LOC100781868	4059.37	5050.37	3970.66	3345.08	2865.3	2501.08	176485	238165	185400	158905	111212	113197	-0.852011	1.07315e-05	0.00112256	false	NC_038255.1	777035	781805	+	LOC100781868	chloroplastic	K01673 carbonic anhydrase [EC:4.2.1.1] | (RefSeq) carbonic anhydrase, chloroplastic (A)	ko00910: Nitrogen metabolism	carbonic anhydrase, chloroplastic isoform 2 [Glycine max]	RecName: Full=Carbonic anhydrase, chloroplastic; EC=4.2.1.1; AltName: Full=Carbonate dehydratase; Contains: RecName: Full=Carbonic anhydrase, 27 kDa isoform; Contains: RecName: Full=Carbonic anhydrase, 25 kDa isoform; Flags: Precursor;	RecName: Full=Carbonic anhydrase {ECO:0000256|RuleBase:RU003956}; EC=4.2.1.1 {ECO:0000256|RuleBase:RU003956}; AltName: Full=Carbonate dehydratase {ECO:0000256|RuleBase:RU003956};	Predicted carbonic anhydrase involved in protection against oxidative damage	GO:0009570,chloroplast stroma; GO:0004089,carbonate dehydratase activity; GO:0008270,zinc ion binding; GO:0015976,carbon utilization	PF00484.19:Carbonic anhydrase
gene-LOC100808660	11.46	15.61	13.3	4.86	7.4	2.39	406	600	506	188	234	88	-1.74779	1.0817e-05	0.00112778	down	NC_038250.1	46598213	46599511	+	LOC100808660	gbkey=Gene	K16040 trans-resveratrol di-O-methyltransferase [EC:2.1.1.240] | (RefSeq) trans-resveratrol di-O-methyltransferase-like (A)	ko00945: Stilbenoid, diarylheptanoid and gingerol biosynthesis	PREDICTED: trans-resveratrol di-O-methyltransferase-like [Glycine max]	RecName: Full=Probable O-methyltransferase 3 {ECO:0000303|PubMed:18223037}; Short=HlOMT3 {ECO:0000303|PubMed:18223037}; EC=2.1.1.- {ECO:0000305};	SubName: Full=Uncharacterized protein {ECO:0000313|EnsemblPlants:GLYMA14G38090.1};	Hydroxyindole-O-methyltransferase and related SAM-dependent methyltransferases	GO:0008171,O-methyltransferase activity; GO:0046983,protein dimerization activity	PF00891.18:O-methyltransferase domain
gene-LOC100800452	53.64	38.36	37.59	28.33	19.26	17.31	3786	2937	2850	2185	1214	1272	-1.26582	1.10154e-05	0.0011447	down	NC_038248.1	38766458	38771165	-	LOC100800452	protein_coding	--	--	PREDICTED: uncharacterized protein LOC100800452 [Glycine max]	RecName: Full=Sodium/calcium exchanger NCL {ECO:0000305}; AltName: Full=Na(+)/Ca(2+)-exchange protein NCL {ECO:0000305}; AltName: Full=Protein NCX-like {ECO:0000303|PubMed:23148213}; Short=AtNCL {ECO:0000303|PubMed:23148213};	SubName: Full=Uncharacterized protein {ECO:0000313|EMBL:KRH27308.1, ECO:0000313|EnsemblPlants:GLYMA12G35670.1};	--	GO:0016021,integral component of membrane; GO:0016020,membrane; GO:0000325,plant-type vacuole; GO:0005886,plasma membrane; GO:0009506,plasmodesma; GO:0005774,vacuolar membrane; GO:0005773,vacuole; GO:0005509,calcium ion binding; GO:0005432,calcium:sodium antiporter activity; GO:0055074,calcium ion homeostasis; GO:0071472,cellular response to salt stress	PF13499.6:EF-hand domain pair
gene-GMHSF-07	11.25	13.3	12.22	22.66	25.68	21.38	584	749	681	1285	1190	1155	0.653043	1.1078e-05	0.00114744	false	NC_016090.3	40192980	40195590	+	GMHSF-07	protein_coding	K09419 heat shock transcription factor, other eukaryote | (RefSeq) heat stress transcription factor A-3-like (A)	--	PREDICTED: heat stress transcription factor A-3-like [Glycine max]	RecName: Full=Heat stress transcription factor A-3; Short=AtHsfA3; AltName: Full=AtHsf-17;	SubName: Full=Uncharacterized protein {ECO:0000313|EMBL:KRH67848.1, ECO:0000313|EnsemblPlants:GLYMA03G34900.1};	Heat shock transcription factor	GO:0005634,nucleus; GO:0003677,DNA binding; GO:0003700,DNA-binding transcription factor activity; GO:0043565,sequence-specific DNA binding; GO:0006355,regulation of transcription, DNA-templated; GO:0010200,response to chitin; GO:0009408,response to heat; GO:0006351,transcription, DNA-templated	PF00447.17:HSF-type DNA-binding
gene-LOC100801396	18.87	18.99	27.59	10.68	12.53	13.94	936	1022	1470	579	555	720	-1.08379	1.13164e-05	0.00116831	down	NC_038250.1	6297499	6301204	+	LOC100801396	gbkey=Gene	--	--	uncharacterized protein LOC100801396 [Glycine max]	RecName: Full=Uncharacterized protein At1g01500;	SubName: Full=Uncharacterized protein {ECO:0000313|EMBL:KRH15215.1, ECO:0000313|EnsemblPlants:GLYMA14G08170.3};	--	GO:0016021,integral component of membrane	--
gene-LOC100798303	126.9	124.41	109.56	97.23	85.81	82.14	5074	5396	4705	4248	3063	3419	-0.711381	1.18473e-05	0.00121916	false	NC_038254.1	331255	335162	+	LOC100798303	protein	K02945 small subunit ribosomal protein S1 | (RefSeq) 30S ribosomal protein S1, chloroplastic-like (A)	ko03010: Ribosome	30S ribosomal protein S1, chloroplastic [Glycine soja]	RecName: Full=30S ribosomal protein S1, chloroplastic {ECO:0000303|PubMed:10874039}; AltName: Full=CS1; AltName: Full=Chloroplastic small ribosomal subunit protein bS1c {ECO:0000303|PubMed:28007896}; Flags: Precursor;	SubName: Full=Uncharacterized protein {ECO:0000313|EnsemblPlants:GLYMA18G00740.5};	--	GO:0009507,chloroplast; GO:0005840,ribosome; GO:0003723,RNA binding	PF00575.23:S1 RNA binding domain
gene-LOC100305357	10.56	9.26	7.5	6.17	5.08	5.38	998	950	761	637	429	529	-0.981869	1.19805e-05	0.00122887	false	NC_038250.1	1887360	1898068	+	LOC100305357	kinase	K13418 somatic embryogenesis receptor kinase 1 [EC:2.7.10.1 2.7.11.1] | (RefSeq) somatic embryogenesis receptor kinase 2 (A)	--	receptor-like protein kinase precursor [Glycine max]	RecName: Full=Probable LRR receptor-like serine/threonine-protein kinase At1g07650; EC=2.7.11.1; Flags: Precursor;	SubName: Full=Uncharacterized protein {ECO:0000313|EMBL:KRH14451.1, ECO:0000313|EnsemblPlants:GLYMA14G02990.1};	--	GO:0016021,integral component of membrane; GO:0005886,plasma membrane; GO:0005524,ATP binding; GO:0004674,protein serine/threonine kinase activity	PF07714.17:Protein tyrosine kinase
gene-LOC100793709	15.9	14.04	20.75	10.12	11.71	9.83	1185	1135	1661	824	779	763	-0.951234	1.2266e-05	0.0012541	false	NC_038254.1	51774905	51789112	+	LOC100793709	protein_coding	--	--	PREDICTED: SPX domain-containing membrane protein At4g22990-like isoform X1 [Glycine max]	RecName: Full=SPX domain-containing membrane protein At4g22990;	SubName: Full=Uncharacterized protein {ECO:0000313|EMBL:KRH00680.1, ECO:0000313|EnsemblPlants:GLYMA18G46286.2};	Predicted transporter/transmembrane protein	GO:0016021,integral component of membrane; GO:0055085,transmembrane transport	PF07690.16:Major Facilitator Superfamily
gene-LOC100776625	0	0	0	1.87	0.05	1	0	0	0	90	2	46	7.70258	1.25401e-05	0.00127477	up	NC_038244.1	53777	55467	+	LOC100776625	protein_coding	--	--	PREDICTED: extensin-like [Glycine max]	--	SubName: Full=Uncharacterized protein {ECO:0000313|EMBL:KRH40937.1, ECO:0000313|EnsemblPlants:GLYMA08G00260.1};	--	--	--
gene-LOC100783215	0	0	0.03	1.24	0.55	0.98	0	0	1	41	15	31	6.111	1.25486e-05	0.00127477	up	NC_038251.1	6603847	6604959	+	LOC100783215	protein_coding	--	--	PREDICTED: fasciclin-like arabinogalactan protein 12 [Glycine max]	RecName: Full=Fasciclin-like arabinogalactan protein 12; Flags: Precursor;	SubName: Full=Fasciclin-like arabinogalactan protein 11 {ECO:0000313|EMBL:KHN28639.1};	--	GO:0031225,anchored component of membrane; GO:0005886,plasma membrane; GO:0009834,plant-type secondary cell wall biogenesis	PF02469.22:Fasciclin domain
gene-LOC100776954	39.65	44.26	45.21	27	26.9	33.81	2241	2713	2744	1667	1357	1989	-0.820804	1.2959e-05	0.00131226	false	NC_038242.1	12990305	12996023	+	LOC100776954	protein_coding	--	--	PREDICTED: CBS domain-containing protein CBSCBSPB3-like isoform X1 [Glycine max]	RecName: Full=CBS domain-containing protein CBSCBSPB3;	SubName: Full=Uncharacterized protein {ECO:0000313|EMBL:KRH53971.1, ECO:0000313|EnsemblPlants:GLYMA06G16570.1};	--	GO:0016021,integral component of membrane	PF00571.28:CBS domain
gene-LOC100779692	18.58	23.74	16.01	11.13	12.68	13.1	1321	1831	1223	865	805	970	-0.925196	1.33567e-05	0.00134821	false	NC_038246.1	46133513	46138370	+	LOC100779692	protein_coding	K00521 ferric-chelate reductase [EC:1.16.1.7] | (RefSeq) ferric reduction oxidase 2-like (A)	--	PREDICTED: ferric reduction oxidase 2-like [Glycine max]	RecName: Full=Ferric reduction oxidase 2; Short=AtFRO2; EC=1.16.1.7; AltName: Full=Ferric-chelate reductase 2; AltName: Full=Protein FERRIC CHELATE REDUCTASE DEFECTIVE 1;	SubName: Full=Uncharacterized protein {ECO:0000313|EMBL:KRH35248.1, ECO:0000313|EnsemblPlants:GLYMA10G37610.2};	Ferric reductase, NADH/NADPH oxidase and related proteins	GO:0016021,integral component of membrane; GO:0005886,plasma membrane; GO:0000293,ferric-chelate reductase activity; GO:0046872,metal ion binding; GO:0006811,ion transport; GO:0015688,iron chelate transport; GO:0055072,iron ion homeostasis; GO:0009617,response to bacterium	PF08030.12:Ferric reductase NAD binding domain
gene-LOC100499905	6.62	38.1	12.57	2.85	5.49	2.13	200	1249	408	94	148	67	-2.72585	1.34375e-05	0.00135207	down	NC_038254.1	267036	268709	-	LOC100499905	protein_coding	K08235 xyloglucan:xyloglucosyl transferase [EC:2.4.1.207] | (RefSeq) xyloglucan endotransglucosylase/hydrolase 2 (A)	--	PREDICTED: xyloglucan endotransglucosylase/hydrolase 2 [Glycine max]	RecName: Full=Xyloglucan endotransglucosylase/hydrolase 2 {ECO:0000250|UniProtKB:Q38857}; EC=2.4.1.207 {ECO:0000250|UniProtKB:Q38857}; AltName: Full=Brassinosteroid-regulated protein BRU1 {ECO:0000303|PubMed:8115544}; Flags: Precursor;	RecName: Full=Xyloglucan endotransglucosylase/hydrolase {ECO:0000256|RuleBase:RU361120}; EC=2.4.1.207 {ECO:0000256|RuleBase:RU361120};	--	GO:0048046,apoplast; GO:0005618,cell wall; GO:0004553,hydrolase activity, hydrolyzing O-glycosyl compounds; GO:0016762,xyloglucan:xyloglucosyl transferase activity; GO:0042546,cell wall biogenesis; GO:0010411,xyloglucan metabolic process	PF00722.21:Glycosyl hydrolases family 16
novel.145	1.53761	1.11769	1.77627	0.461899	0.466227	0.682693	89	70	110	30	24	41	-1.71179	1.35651e-05	0.00136059	down	NC_016091.3	17742579	17743092	.	--	--	K02350 DNA polymerase zeta [EC:2.7.7.7] | (RefSeq) DNA polymerase zeta catalytic subunit-like (A)	--	PREDICTED: uncharacterized protein LOC106794728 [Glycine max]	--	SubName: Full=uncharacterized protein LOC105852727 {ECO:0000313|RefSeq:XP_012574804.1};	--	--	PF14223.6:gag-polypeptide of LTR copia-type
gene-LOC100785470	0.99	1.1	0.51	0.13	0	0.06	34	41	19	5	0	2	-3.98298	1.36326e-05	0.00136305	down	NC_038241.1	29118119	29120424	-	LOC100785470	protein_coding	K08235 xyloglucan:xyloglucosyl transferase [EC:2.4.1.207] | (RefSeq) probable xyloglucan endotransglucosylase/hydrolase protein 6 (A)	--	PREDICTED: probable xyloglucan endotransglucosylase/hydrolase protein 6 [Glycine max]	RecName: Full=Probable xyloglucan endotransglucosylase/hydrolase protein 6; Short=At-XTH6; Short=XTH-6; EC=2.4.1.207; Flags: Precursor;	RecName: Full=Xyloglucan endotransglucosylase/hydrolase {ECO:0000256|RuleBase:RU361120}; EC=2.4.1.207 {ECO:0000256|RuleBase:RU361120};	--	GO:0048046,apoplast; GO:0005618,cell wall; GO:0004553,hydrolase activity, hydrolyzing O-glycosyl compounds; GO:0016762,xyloglucan:xyloglucosyl transferase activity; GO:0042546,cell wall biogenesis; GO:0071555,cell wall organization; GO:0009414,response to water deprivation; GO:0010411,xyloglucan metabolic process	PF00722.21:Glycosyl hydrolases family 16
gene-LOC100800200	46.6	52.18	48.27	37.17	32.72	38.25	2852	3464	3173	2486	1788	2437	-0.706137	1.39202e-05	0.00138742	false	NC_016089.3	15387486	15392632	+	LOC100800200	gbkey=Gene	--	--	hypothetical protein glysoja_028269 [Glycine soja]	--	SubName: Full=Uncharacterized protein {ECO:0000313|EMBL:KHN18900.1};	--	--	--
gene-GMSWEET29	0.9	1.14	2.47	0.29	0.46	0.32	46	63	136	16	21	17	-2.36174	1.50176e-05	0.00149211	down	NC_038248.1	39393784	39397247	+	GMSWEET29	transporter	K15382 solute carrier family 50 (sugar transporter) | (RefSeq) bidirectional sugar transporter SWEET2 (A)	--	sugar efflux transporter GmSWEET29 [Glycine max]	RecName: Full=Bidirectional sugar transporter SWEET2 {ECO:0000303|PubMed:21107422}; Short=AtSWEET2 {ECO:0000303|PubMed:21107422}; AltName: Full=Protein SUGARS WILL EVENTUALLY BE EXPORTED TRANSPORTERS 2 {ECO:0000303|PubMed:21107422};	RecName: Full=Bidirectional sugar transporter SWEET {ECO:0000256|RuleBase:RU910715};	Multitransmembrane protein	GO:0016021,integral component of membrane; GO:0005887,integral component of plasma membrane; GO:0051119,sugar transmembrane transporter activity; GO:0008643,carbohydrate transport	PF03083.16:Sugar efflux transporter for intercellular exchange
gene-DXR2	738.68	892.52	1045.84	382.42	508.15	612.9	35036	45918	53275	19819	21517	30263	-1.09692	1.51737e-05	0.00150113	down	NC_038252.1	11392148	11400072	+	DXR2	5-phosphate	K00099 1-deoxy-D-xylulose-5-phosphate reductoisomerase [EC:1.1.1.267] | (RefSeq) DXR2; 1-deoxy-D-xylulose 5-phosphate reductoisomerase, chloroplastic (A)	ko00900: Terpenoid backbone biosynthesis	putative 1-deoxy-D-xylulose 5-phosphate reductoisomerase [Glycine max]	RecName: Full=1-deoxy-D-xylulose 5-phosphate reductoisomerase, chloroplastic; Short=1-deoxyxylulose-5-phosphate reductoisomerase; Short=DXP reductoisomerase; EC=1.1.1.267; AltName: Full=2-C-methyl-D-erythritol 4-phosphate synthase; AltName: Full=Protein PIGMENT-DEFECTIVE EMBRYO 129; Flags: Precursor;	SubName: Full=Uncharacterized protein {ECO:0000313|EMBL:KRH07437.1, ECO:0000313|EnsemblPlants:GLYMA16G10880.1};	--	GO:0009570,chloroplast stroma; GO:0030604,1-deoxy-D-xylulose-5-phosphate reductoisomerase activity; GO:0030145,manganese ion binding; GO:0070402,NADPH binding; GO:0051484,isopentenyl diphosphate biosynthetic process, methylerythritol 4-phosphate pathway involved in terpenoid biosynthetic process	PF02670.16:1-deoxy-D-xylulose 5-phosphate reductoisomerase
gene-LOC100779251	15.55	21.57	25.19	47.28	53.48	45.97	845	1271	1470	2807	2594	2600	0.967487	1.52031e-05	0.00150113	false	NC_038243.1	3578805	3583060	-	LOC100779251	protein_coding	K09523 DnaJ homolog subfamily C member 3 | (RefSeq) dnaJ protein P58IPK homolog (A)	ko04141: Protein processing in endoplasmic reticulum	PREDICTED: chaperone protein DnaJ isoform X1 [Glycine max]	RecName: Full=DnaJ protein P58IPK homolog A {ECO:0000305}; Short=OsP58A {ECO:0000303|PubMed:24153418}; AltName: Full=Chaperone protein dnaJ C16 {ECO:0000305}; Short=OsDjC16 {ECO:0000303|PubMed:23160806}; Flags: Precursor;	SubName: Full=Uncharacterized protein {ECO:0000313|EMBL:KRH47667.1, ECO:0000313|EnsemblPlants:GLYMA07G04820.1};	Molecular chaperone (DnaJ superfamily)	GO:0005788,endoplasmic reticulum lumen	PF00226.31:DnaJ domain
gene-LOC100817056	1.94	2.18	3.99	0.38	0.77	1.03	99	121	219	21	35	55	-2.16511	1.53484e-05	0.0015091	down	NC_038251.1	43038458	43042596	-	LOC100817056	protein_coding	--	--	PREDICTED: uncharacterized protein LOC100817056 [Glycine max]	RecName: Full=Protein LNK3 {ECO:0000303|PubMed:23818596}; AltName: Full=Night light-inducible and clock-regulated 3 {ECO:0000303|PubMed:23818596};	SubName: Full=Uncharacterized protein {ECO:0000313|EMBL:KHN32851.1};	--	GO:0007623,circadian rhythm; GO:0006355,regulation of transcription, DNA-templated; GO:0006351,transcription, DNA-templated	--
gene-LOC100499658	0.7	0.59	1	2.89	3.72	5.91	13	12	20	59	62	115	2.19158	1.5379e-05	0.0015091	up	NC_038242.1	4134355	4135039	-	LOC100499658	heat	K13993 HSP20 family protein | (RefSeq) uncharacterized LOC100499658 (A)	ko04141: Protein processing in endoplasmic reticulum	class II heat shock protein [Glycine max]	RecName: Full=17.1 kDa class II heat shock protein;	SubName: Full=17.9 kDa class II heat shock protein {ECO:0000313|EMBL:KHN32186.1};	Molecular chaperone (small heat-shock protein Hsp26/Hsp42)	GO:0005737,cytoplasm	PF00011.21:Hsp20/alpha crystallin family
gene-LOC547527	3.35	3.05	5.05	14.46	12.04	49.29	90	89	146	425	289	1380	2.48041	1.59659e-05	0.00156185	up	NC_038252.1	33017133	33018817	-	LOC547527	gene=LOC547527	--	--	unknown, partial [Glycine max]	--	SubName: Full=Uncharacterized protein {ECO:0000313|EMBL:AAF03043.1}; Flags: Fragment;	--	GO:0005199,structural constituent of cell wall; GO:0009664,plant-type cell wall organization	--
gene-LOC100803886	13.71	16.75	24.57	8.08	10.88	6.27	292	387	562	188	207	139	-1.40232	1.60667e-05	0.00156687	down	NC_038251.1	7225812	7228741	-	LOC100803886	protein_coding	--	--	PREDICTED: protein TIFY 5A-like [Glycine max]	RecName: Full=Protein TIFY 5A {ECO:0000303|PubMed:17499004}; AltName: Full=Jasmonate ZIM domain-containing protein 8 {ECO:0000303|PubMed:17637675};	SubName: Full=Uncharacterized protein {ECO:0000313|EMBL:KRH11175.1, ECO:0000313|EnsemblPlants:GLYMA15G09980.1};	--	GO:0005634,nucleus; GO:0003714,transcription corepressor activity; GO:0006952,defense response; GO:1903507,negative regulation of nucleic acid-templated transcription; GO:0031347,regulation of defense response; GO:2000022,regulation of jasmonic acid mediated signaling pathway; GO:0006355,regulation of transcription, DNA-templated; GO:0009611,response to wounding; GO:0006351,transcription, DNA-tem…	PF06200.14:tify domain
gene-LOC100781679	0.82	1.06	1.05	3.07	2.58	3.98	37	52	51	151	104	187	1.45512	1.64837e-05	0.00160261	up	NC_038246.1	1101960	1103697	-	LOC100781679	protein_coding	K17964 leucine-rich PPR motif-containing protein, mitochondrial | (RefSeq) pentatricopeptide repeat-containing protein At5g55840 (A)	--	PREDICTED: pentatricopeptide repeat-containing protein At1g02370, mitochondrial-like [Glycine max]	RecName: Full=Pentatricopeptide repeat-containing protein At1g02370, mitochondrial; Flags: Precursor;	SubName: Full=Pentatricopeptide repeat-containing protein, mitochondrial {ECO:0000313|EMBL:KHN16203.1};	FOG: PPR repeat	GO:0043231,intracellular membrane-bounded organelle; GO:0005739,mitochondrion; GO:0004519,endonuclease activity; GO:0003723,RNA binding; GO:0009451,RNA modification	PF01535.20:PPR repeat
gene-LOC100809637	0.81	1.2	0.69	2.38	2.6	2.24	148	238	135	474	423	426	1.15028	1.68517e-05	0.00163338	up	NC_038253.1	12215454	12261363	-	LOC100809637	protein_coding	K15333 tRNA guanosine-2'-O-methyltransferase [EC:2.1.1.34] | (RefSeq) uncharacterized LOC100809637 (A)	--	PREDICTED: uncharacterized protein LOC100809637 isoform X1 [Glycine max]	--	SubName: Full=Uncharacterized protein {ECO:0000313|EMBL:KRH04231.1};	RNA Methylase, SpoU family	GO:0003723,RNA binding; GO:0008173,RNA methyltransferase activity; GO:0006396,RNA processing	PF00588.19:SpoU rRNA Methylase family
gene-LOC100527116	32.75	49.5	42.5	10.95	19.51	3.93	769	1261	1072	281	409	96	-2.14906	1.71473e-05	0.00165697	down	NC_038242.1	50815561	50816421	-	LOC100527116	methylesterase	K01051 pectinesterase [EC:3.1.1.11] | (RefSeq) putative pectinesterase/pectinesterase inhibitor 22 (A)	ko00040: Pentose and glucuronate interconversions	uncharacterized protein LOC100527116 precursor [Glycine max]	RecName: Full=21 kDa protein; AltName: Full=1.2 protein; Flags: Precursor;	SubName: Full=21 kDa protein {ECO:0000313|EMBL:KHN20594.1}; EC=3.6.5.3 {ECO:0000313|EMBL:KHN20594.1};	--	GO:0004857,enzyme inhibitor activity	PF04043.15:Plant invertase/pectin methylesterase inhibitor
gene-SPCP1	492.24	507.21	607.61	405.21	295.72	271.87	16460	18397	21821	14805	8828	9464	-0.98967	1.72987e-05	0.00166651	false	NC_016090.3	39767326	39768645	-	SPCP1	gene=SPCP1	K09873 aquaporin TIP | (RefSeq) SPCP1; nodulin-26 (A)	--	nodulin-26 [Glycine max]	RecName: Full=Probable aquaporin TIP-type; AltName: Full=MtAQP1;	SubName: Full=Uncharacterized protein {ECO:0000313|EMBL:KRH67767.1, ECO:0000313|EnsemblPlants:GLYMA03G34310.1};	Aquaporin (major intrinsic protein family)	GO:0016021,integral component of membrane; GO:0015267,channel activity	PF00230.20:Major intrinsic protein
gene-LOC100805437	2.92	4.87	3.17	10.71	8.76	10.54	151	273	176	605	404	567	1.19396	1.77901e-05	0.00170855	up	NC_038241.1	34993160	34996488	+	LOC100805437	protein_coding	--	--	PREDICTED: uncharacterized protein LOC100805437 [Glycine max]	RecName: Full=Thioredoxin-like fold domain-containing protein MRL7, chloroplastic {ECO:0000305}; AltName: Full=Protein EARLY CHLOROPLAST BIOGENESIS 1 {ECO:0000303|PubMed:23956074}; Short=AtECB1 {ECO:0000303|PubMed:23956074}; AltName: Full=Protein MESOPHYLL-CELL RNAI LIBRARY LINE 7 {ECO:0000303|PubMed:21515910}; Short=AtMRL7 {ECO:0000303|PubMed:21515910}; AltName: Full=Protein SUPPRESSOR OF VARIEG…	SubName: Full=Uncharacterized protein {ECO:0000313|EMBL:KRH58946.1, ECO:0000313|EnsemblPlants:GLYMA05G29040.1};	--	GO:0042644,chloroplast nucleoid; GO:0009658,chloroplast organization; GO:0006355,regulation of transcription, DNA-templated	--
gene-LOC100800992	1594.22	1328.8	1122.97	966.77	870.4	769.81	39699	35892	30033	26305	19350	19956	-0.903872	1.78429e-05	0.00170855	false	NC_038256.1	38328843	38329755	+	LOC100800992	protein_coding	K02692 photosystem I subunit II | (RefSeq) photosystem I reaction center subunit II, chloroplastic-like (A)	ko00195: Photosynthesis	PREDICTED: photosystem I reaction center subunit II, chloroplastic-like [Glycine max]	RecName: Full=Photosystem I reaction center subunit II, chloroplastic; AltName: Full=PS I subunit 5; AltName: Full=Photosystem I 20 kDa subunit; Short=PSI-D; Flags: Precursor;	SubName: Full=Uncharacterized protein {ECO:0000313|EMBL:KRG91274.1, ECO:0000313|EnsemblPlants:GLYMA20G28300.1};	--	GO:0009535,chloroplast thylakoid membrane; GO:0009538,photosystem I reaction center; GO:0015979,photosynthesis	PF02531.16:PsaD
gene-LOC100306369	104.97	135.87	302.21	56.56	77.57	61.17	1904	2673	5887	1121	1256	1155	-1.74764	1.80423e-05	0.00172244	down	NC_038246.1	1538017	1539332	-	LOC100306369	gbkey=Gene	--	--	uncharacterized protein LOC100306369 [Glycine max]	RecName: Full=Indole-3-acetic acid-induced protein ARG2;	SubName: Full=Uncharacterized protein {ECO:0000313|EMBL:ACU14506.1, ECO:0000313|EnsemblPlants:GLYMA10G02210.1};	--	GO:0006950,response to stress	PF03242.13:Late embryogenesis abundant protein
gene-LOC100803175	79.76	102.47	127.81	234.35	262.42	371.7	1512	2107	2602	4854	4441	7335	1.22541	1.87199e-05	0.00177761	up	NC_038251.1	8726111	8728911	+	LOC100803175	gbkey=Gene	--	--	uncharacterized protein LOC100803175 [Glycine max]	RecName: Full=Chaperonin-like RBCX protein 1, chloroplastic {ECO:0000303|PubMed:21922322}; Short=AtRBCX1 {ECO:0000303|PubMed:21922322}; Flags: Precursor;	SubName: Full=Uncharacterized protein {ECO:0000313|EMBL:ACU20594.1};	--	GO:0009534,chloroplast thylakoid; GO:0044183,protein binding involved in protein folding; GO:0061077,chaperone-mediated protein folding; GO:0009409,response to cold; GO:0009651,response to salt stress; GO:0009414,response to water deprivation	PF02341.15:RbcX protein
gene-LOC100811845	283.78	272.77	267.01	196.37	233.52	226.48	6757	7045	6828	5109	4964	5614	-0.596698	1.88058e-05	0.00177761	false	NC_038249.1	37903089	37905812	+	LOC100811845	protein_coding	K03671 thioredoxin 1 | (RefSeq) thioredoxin-like (A)	--	PREDICTED: thioredoxin-like [Glycine max]	RecName: Full=Thioredoxin M4, chloroplastic; Short=AtTrxm4; Flags: Precursor;	SubName: Full=Uncharacterized protein {ECO:0000313|EMBL:KRH22105.1, ECO:0000313|EnsemblPlants:GLYMA13G35310.1};	Thioredoxin-like protein	GO:0005618,cell wall; GO:0009507,chloroplast; GO:0009941,chloroplast envelope; GO:0009570,chloroplast stroma; GO:0009535,chloroplast thylakoid membrane; GO:0009579,thylakoid; GO:0008047,enzyme activator activity; GO:0004857,enzyme inhibitor activity; GO:0016671,oxidoreductase activity, acting on a sulfur group of donors, disulfide as acceptor; GO:0015035,protein disulfide oxidoreductase activity;…	PF00085.20:Thioredoxin
gene-LOC100799181	12.58	9.7	9.96	6.97	7.34	7.47	1142	955	971	691	595	706	-0.835237	1.88269e-05	0.00177761	false	NC_038247.1	836991	853740	+	LOC100799181	protein_coding	K00951 GTP pyrophosphokinase [EC:2.7.6.5] | (RefSeq) probable GTP diphosphokinase RSH2, chloroplastic (A)	ko00230: Purine metabolism	PREDICTED: uncharacterized protein LOC100799181 isoform X1 [Glycine max]	RecName: Full=Probable GTP diphosphokinase RSH3, chloroplastic; EC=2.7.6.5; AltName: Full=RelA/SpoT homolog 3; Short=AtRSH3; AltName: Full=ppGpp synthetase RSH3; Flags: Precursor;	SubName: Full=Uncharacterized protein {ECO:0000313|EMBL:KRH27745.1, ECO:0000313|EnsemblPlants:GLYMA11G01405.1};	Predicted guanosine polyphosphate pyrophosphohydrolase/synthase	GO:0009507,chloroplast; GO:0005524,ATP binding; GO:0005525,GTP binding; GO:0008728,GTP diphosphokinase activity; GO:0016301,kinase activity; GO:0015970,guanosine tetraphosphate biosynthetic process; GO:0010150,leaf senescence; GO:0015979,photosynthesis	PF13328.6:HD domain
gene-LOC100813574	3.39	3.59	4.4	2.09	2.76	1.57	561	644	781	377	407	270	-1.10575	1.88445e-05	0.00177761	down	NC_016090.3	39369235	39388801	-	LOC100813574	protein_coding	K11642 chromodomain-helicase-DNA-binding protein 3 [EC:3.6.4.12] | (RefSeq) chromodomain-helicase-DNA-binding protein 8 isoform X2 (A)	--	PREDICTED: uncharacterized protein LOC100813574 isoform X1 [Glycine max]	RecName: Full=Helicase protein MOM1; EC=3.6.4.-; AltName: Full=Protein MAINTENANCE OF METHYLATION; AltName: Full=Protein MORPHEUS MOLECULE 1;	SubName: Full=Uncharacterized protein {ECO:0000313|EMBL:KRH67702.1, ECO:0000313|EnsemblPlants:GLYMA03G33900.1};	Predicted helicase	GO:0005634,nucleus; GO:0051537,2 iron, 2 sulfur cluster binding; GO:0005524,ATP binding; GO:0004386,helicase activity; GO:0046872,metal ion binding; GO:0042803,protein homodimerization activity; GO:0006342,chromatin silencing; GO:0031047,gene silencing by RNA; GO:0006344,maintenance of chromatin silencing; GO:0006351,transcription, DNA-templated	PF00385.24:Chromo (CHRromatin Organisation MOdifier) domain
gene-LOC100802776	1.91	3.09	2.44	5.71	7.12	5.47	204	357	280	665	678	607	1.02758	1.90198e-05	0.00178882	up	NC_016091.3	36371223	36423934	+	LOC100802776	protein_coding	K10908 DNA-directed RNA polymerase, mitochondrial [EC:2.7.7.6] | (RefSeq) DNA-directed RNA polymerase 3B, chloroplastic-like (A)	--	PREDICTED: DNA-directed RNA polymerase 3B, chloroplastic-like isoform X1 [Glycine max]	RecName: Full=DNA-directed RNA polymerase 3, chloroplastic; EC=2.7.7.6; AltName: Full=NsRpoT-C; AltName: Full=T7 bacteriophage-type single subunit RNA polymerase 3; Flags: Precursor;	RecName: Full=DNA-directed RNA polymerase {ECO:0000256|RuleBase:RU003805}; EC=2.7.7.6 {ECO:0000256|RuleBase:RU003805};	Mitochondrial/chloroplast DNA-directed RNA polymerase RPO41, provides primers for DNA replication-initiation	GO:0009507,chloroplast; GO:0009536,plastid; GO:0003677,DNA binding; GO:0003899,DNA-directed 5'-3' RNA polymerase activity; GO:0006351,transcription, DNA-templated	PF00940.19:DNA-dependent RNA polymerase
gene-LOC100820476	353.74	471.48	417.4	276.34	284.24	318.78	13324	19263	16885	11373	9558	12500	-0.761913	1.94218e-05	0.00182123	false	NC_038245.1	46925752	46931463	-	LOC100820476	1B%2C	K19269 phosphoglycolate phosphatase [EC:3.1.3.18 3.1.3.48] | (RefSeq) phosphoglycolate phosphatase 1B, chloroplastic-like (A)	ko00630: Glyoxylate and dicarboxylate metabolism; ko01200: Carbon metabolism	PREDICTED: phosphoglycolate phosphatase 1B, chloroplastic-like isoform X1 [Glycine max]	RecName: Full=Phosphoglycolate phosphatase 1B, chloroplastic; EC=3.1.3.18; Flags: Precursor;	SubName: Full=Uncharacterized protein {ECO:0000313|EMBL:KRH40260.1, ECO:0000313|EnsemblPlants:GLYMA09G38340.2};	p-Nitrophenyl phosphatase	GO:0009507,chloroplast; GO:0005829,cytosol; GO:0016791,phosphatase activity; GO:0008967,phosphoglycolate phosphatase activity; GO:0016311,dephosphorylation; GO:0009853,photorespiration	PF13344.6:Haloacid dehalogenase-like hydrolase
gene-LOC100799921	26.89	34.11	31.91	61.13	58.04	58.56	1540	2119	1963	3826	2968	3492	0.671319	2.00553e-05	0.00187508	false	NC_038248.1	36915259	36919079	+	LOC100799921	protein_coding	K00053 ketol-acid reductoisomerase [EC:1.1.1.86] | (RefSeq) ketol-acid reductoisomerase, chloroplastic-like (A)	ko00290: Valine, leucine and isoleucine biosynthesis; ko00770: Pantothenate and CoA biosynthesis; ko01210: 2-Oxocarboxylic acid metabolism; ko01230: Biosynthesis of amino acids	PREDICTED: ketol-acid reductoisomerase, chloroplastic-like [Glycine max]	RecName: Full=Ketol-acid reductoisomerase, chloroplastic; EC=1.1.1.86; AltName: Full=Acetohydroxy-acid reductoisomerase; AltName: Full=Alpha-keto-beta-hydroxylacyl reductoisomerase; Flags: Precursor;	RecName: Full=Ketol-acid reductoisomerase {ECO:0000256|PIRNR:PIRNR000118}; EC=1.1.1.86 {ECO:0000256|PIRNR:PIRNR000118}; AltName: Full=Acetohydroxy-acid reductoisomerase {ECO:0000256|PIRNR:PIRNR000118}; AltName: Full=Alpha-keto-beta-hydroxylacyl reductoisomerase {ECO:0000256|PIRNR:PIRNR000118};	--	GO:0009507,chloroplast; GO:0004455,ketol-acid reductoisomerase activity; GO:0046872,metal ion binding; GO:0009097,isoleucine biosynthetic process; GO:0009099,valine biosynthetic process	PF01450.19:Acetohydroxy acid isomeroreductase, catalytic domain
gene-LOC100804994	19.35	35.17	35	14.34	18.15	10.42	1461	2880	2838	1183	1223	819	-1.33357	2.05711e-05	0.00191765	down	NC_038245.1	1460110	1465679	-	LOC100804994	protein_coding	K00521 ferric-chelate reductase [EC:1.16.1.7] | (RefSeq) ferric reduction oxidase 7, chloroplastic-like (A)	--	PREDICTED: ferric reduction oxidase 7, chloroplastic-like [Glycine max]	RecName: Full=Ferric reduction oxidase 7, chloroplastic; Short=AtFRO7; EC=1.16.1.7; AltName: Full=Ferric-chelate reductase 7; Flags: Precursor;	SubName: Full=Uncharacterized protein {ECO:0000313|EMBL:KRH36697.1, ECO:0000313|EnsemblPlants:GLYMA09G02170.1};	Ferric reductase, NADH/NADPH oxidase and related proteins	GO:0009507,chloroplast; GO:0031969,chloroplast membrane; GO:0016021,integral component of membrane; GO:0000293,ferric-chelate reductase activity; GO:0046872,metal ion binding; GO:0006811,ion transport; GO:0009767,photosynthetic electron transport chain	PF08030.12:Ferric reductase NAD binding domain
gene-LOC100800275	6.29	6.53	5.5	14.23	13.52	10.88	445	501	418	1100	854	801	0.807106	2.07601e-05	0.0019296	false	NC_038248.1	26907768	26910456	-	LOC100800275	protein_coding	--	--	PREDICTED: transcription factor TCP3-like [Glycine max]	RecName: Full=Transcription factor TCP3;	SubName: Full=Uncharacterized protein {ECO:0000313|EMBL:KRH26201.1, ECO:0000313|EnsemblPlants:GLYMA12G20160.2};	--	GO:0005634,nucleus; GO:0003677,DNA binding; GO:0003700,DNA-binding transcription factor activity; GO:0030154,cell differentiation; GO:0048366,leaf development; GO:0009965,leaf morphogenesis; GO:0045962,positive regulation of development, heterochronic; GO:0006355,regulation of transcription, DNA-templated; GO:0009733,response to auxin; GO:0006351,transcription, DNA-templated	PF03634.13:TCP family transcription factor
gene-LOC100799211	1.81	1.81	1.84	0.98	0.54	0.93	161	174	175	95	43	86	-1.40644	2.09077e-05	0.00193763	down	NC_038248.1	955723	959826	+	LOC100799211	protein_coding	K13783 MFS transporter, OPA family, solute carrier family 37 (glycerol-3-phosphate transporter), member 1/2 | (RefSeq) putative glycerol-3-phosphate transporter 1 (A)	--	PREDICTED: putative glycerol-3-phosphate transporter 1 [Glycine max]	RecName: Full=Putative glycerol-3-phosphate transporter 1; Short=G-3-P transporter 1; AltName: Full=Glycerol-3-phosphate permease 1; Short=AtG3Pp1; Short=G-3-P permease 1; AltName: Full=Protein PHOSPHATE STARVATION-INDUCED GENE 3; Short=AtPS3;	SubName: Full=Uncharacterized protein {ECO:0000313|EMBL:KRH23960.1, ECO:0000313|EnsemblPlants:GLYMA12G01590.5};	Permease of the major facilitator superfamily	GO:0016021,integral component of membrane; GO:0022857,transmembrane transporter activity; GO:0008643,carbohydrate transport; GO:0055062,phosphate ion homeostasis	PF07690.16:Major Facilitator Superfamily
gene-BZIP84	7.58	2.21	2.47	0.65	0.91	1.26	503	159	176	47	54	87	-2.39608	2.10658e-05	0.00194659	down	NC_016089.3	42521062	42525080	-	BZIP84	domain	--	--	putative bZIP domain class transcription factor [Glycine max]	RecName: Full=Root phototropism protein 2; AltName: Full=BTB/POZ domain-containing protein RPT2;	SubName: Full=Uncharacterized protein {ECO:0000313|EMBL:KRH72843.1, ECO:0000313|EnsemblPlants:GLYMA02G40360.1};	--	GO:0005737,cytoplasm; GO:0005634,nucleus; GO:0004871,NA; GO:0009638,phototropism; GO:0016567,protein ubiquitination	PF03000.14:NPH3 family
gene-LOC102668110	3.63	3.29	3.2	8.36	12.68	21.52	58	57	55	146	181	358	1.81124	2.12595e-05	0.0019497	up	NC_038248.1	3446074	3446769	-	LOC102668110	protein_coding	K01723 hydroperoxide dehydratase [EC:4.2.1.92] | (RefSeq) CYP74A2, HPL; 9-divinyl ether synthase-like (A)	ko00592: alpha-Linolenic acid metabolism	PREDICTED: uncharacterized protein LOC102668110 [Glycine max]	--	SubName: Full=Uncharacterized protein {ECO:0000313|EMBL:KRH24541.1, ECO:0000313|EnsemblPlants:GLYMA12G05157.1};	--	--	--
gene-LOC100818471	30.33	36.11	43.84	19.87	22.52	10.61	2361	3049	3665	1690	1565	860	-1.33401	2.12791e-05	0.0019497	down	NC_038243.1	142262	145843	+	LOC100818471	protein_coding	K13430 serine/threonine-protein kinase PBS1 [EC:2.7.11.1] | (RefSeq) serine/threonine protein kinase (A)	ko04626: Plant-pathogen interaction	PREDICTED: U-box domain-containing protein 35-like isoform X2 [Glycine max]	RecName: Full=U-box domain-containing protein 35; AltName: Full=Plant U-box protein 35; Includes: RecName: Full=E3 ubiquitin ligase; EC=2.3.2.27; AltName: Full=RING-type E3 ubiquitin transferase {ECO:0000305}; Includes: RecName: Full=Serine/threonine-protein kinase; EC=2.7.11.-;	SubName: Full=Uncharacterized protein {ECO:0000313|EMBL:KRH46976.1, ECO:0000313|EnsemblPlants:GLYMA07G00340.1};	--	GO:0005524,ATP binding; GO:0004674,protein serine/threonine kinase activity; GO:0004842,ubiquitin-protein transferase activity; GO:0006950,response to stress	PF00069.25:Protein kinase domain
gene-LOC100817348	1253.6	863.69	958.73	648.83	607.62	681.57	34260	25603	28140	19375	14825	19391	-0.93499	2.1284e-05	0.0019497	false	NC_038256.1	44952526	44955386	-	LOC100817348	protein_coding	K08916 light-harvesting complex II chlorophyll a/b binding protein 5 | (RefSeq) chlorophyll a-b binding protein CP26, chloroplastic (A)	ko00196: Photosynthesis - antenna proteins	PREDICTED: chlorophyll a-b binding protein CP26, chloroplastic [Glycine max]	RecName: Full=Chlorophyll a-b binding protein CP26, chloroplastic; AltName: Full=LHCB5; AltName: Full=LHCIIc; AltName: Full=Light-harvesting complex II protein 5; Flags: Precursor;	RecName: Full=Chlorophyll a-b binding protein, chloroplastic {ECO:0000256|RuleBase:RU363080};	--	GO:0009507,chloroplast; GO:0009941,chloroplast envelope; GO:0009534,chloroplast thylakoid; GO:0009535,chloroplast thylakoid membrane; GO:0016021,integral component of membrane; GO:0016020,membrane; GO:0009522,photosystem I; GO:0009783,photosystem II antenna complex; GO:0010287,plastoglobule; GO:0009517,PSII associated light-harvesting complex II; GO:0009579,thylakoid; GO:0042651,thylakoid membran…	PF00504.21:Chlorophyll A-B binding protein
novel.349	0.613778	1.13539	1.19735	2.88671	2.97624	4.12497	48	96	100	248	206	332	1.49826	2.15388e-05	0.00196588	up	NC_038244.1	40669773	40670466	.	--	--	--	--	PREDICTED: uncharacterized protein LOC102660192 isoform X2 [Glycine max]	--	SubName: Full=Uncharacterized protein {ECO:0000313|EnsemblPlants:GLYMA08G40350.1};	--	--	PF16994.5:Glycosyl-transferase family 4
gene-LOC100788346	11.43	10.84	6.32	4.85	3.89	5.15	954	981	566	442	290	447	-1.30325	2.15846e-05	0.00196588	down	NC_038250.1	3362543	3365601	+	LOC100788346	protein_coding	K13420 LRR receptor-like serine/threonine-protein kinase FLS2 [EC:2.7.11.1] | (RefSeq) LRR receptor-like serine/threonine-protein kinase FLS2 (A)	ko04016: MAPK signaling pathway - plant; ko04626: Plant-pathogen interaction	PREDICTED: receptor-like protein 12 [Glycine max]	RecName: Full=Receptor-like protein Cf-9 homolog {ECO:0000305}; Flags: Precursor;	SubName: Full=Uncharacterized protein {ECO:0000313|EMBL:KRH14717.1, ECO:0000313|EnsemblPlants:GLYMA14G04870.2};	FOG: Leucine rich repeat	GO:0016021,integral component of membrane; GO:0005886,plasma membrane	PF13855.6:Leucine rich repeat
gene-LOC100815921	0.09	0.25	0.31	1.38	1.86	1.24	3	9	11	49	54	42	2.47595	2.17009e-05	0.00197081	up	NC_016091.3	46058556	46060294	+	LOC100815921	protein_coding	K20617 cytochrome P450 family 71 subfamily A | (RefSeq) cytochrome P450 71A1 (A)	--	PREDICTED: cytochrome P450 71A1-like [Glycine max]	RecName: Full=Cytochrome P450 71A1; EC=1.14.-.-; AltName: Full=ARP-2; AltName: Full=CYPLXXIA1;	SubName: Full=Uncharacterized protein {ECO:0000313|EMBL:KRH63656.1, ECO:0000313|EnsemblPlants:GLYMA04G36373.1};	Cytochrome P450 CYP2 subfamily	GO:0005789,endoplasmic reticulum membrane; GO:0016021,integral component of membrane; GO:0031090,organelle membrane; GO:0020037,heme binding; GO:0005506,iron ion binding; GO:0004497,monooxygenase activity; GO:0016705,oxidoreductase activity, acting on paired donors, with incorporation or reduction of molecular oxygen; GO:0009835,fruit ripening	PF00067.22:Cytochrome P450
gene-LOC100781579	0.95	1.2	1.55	3.03	3.96	3.53	52	71	91	181	193	201	1.23594	2.24016e-05	0.00202862	up	NC_038250.1	5179810	5182218	-	LOC100781579	protein_coding	--	--	PREDICTED: uncharacterized protein LOC100781579 [Glycine max]	--	SubName: Full=Uncharacterized protein {ECO:0000313|EMBL:KRH15021.1, ECO:0000313|EnsemblPlants:GLYMA14G06920.1};	--	--	--
gene-LOC102669137	0.95	1.46	1.5	4.13	3.68	5.31	30	50	51	143	104	175	1.48942	2.26697e-05	0.00204705	up	NC_038254.1	5895949	5897216	-	LOC102669137	protein_coding	--	--	PREDICTED: uncharacterized protein LOC102669137 [Glycine max]	--	SubName: Full=Uncharacterized protein {ECO:0000313|EMBL:KHN06245.1};	--	--	--
gene-LOC100526867	26.36	26.37	34.46	19.12	21.44	17.49	540	586	758	428	392	373	-0.858351	2.32809e-05	0.00209628	false	NC_038242.1	11019144	11019894	+	LOC100526867	family	K14488 SAUR family protein | (RefSeq) uncharacterized LOC100526867 (A)	ko04075: Plant hormone signal transduction	SAUR-like auxin-responsive family protein [Glycine max]	RecName: Full=Auxin-responsive protein SAUR32 {ECO:0000305}; AltName: Full=Protein ABOLISHED APICAL HOOK MAINTENANCE 1 {ECO:0000303|Ref.6}; AltName: Full=Protein SMALL AUXIN UP RNA 32 {ECO:0000303|PubMed:12036261};	SubName: Full=Uncharacterized protein {ECO:0000313|EMBL:ACU15876.1, ECO:0000313|EnsemblPlants:GLYMA06G13910.1};	--	GO:0005737,cytoplasm; GO:0005634,nucleus; GO:0009734,auxin-activated signaling pathway; GO:0007275,multicellular organism development; GO:0040008,regulation of growth; GO:1900140,regulation of seedling development	PF02519.14:Auxin responsive protein
gene-LOC100784940	67.22	81.07	95.25	42.73	50.37	58.6	3432	4490	5223	2384	2296	3115	-0.947411	2.34562e-05	0.00210372	false	NC_038241.1	34881225	34886984	-	LOC100784940	protein_coding	K13071 pheophorbide a oxygenase [EC:1.14.15.17] | (RefSeq) lethal leaf spot 1-like protein (A)	ko00860: Porphyrin and chlorophyll metabolism	PREDICTED: protochlorophyllide-dependent translocon component 52, chloroplastic [Glycine max]	RecName: Full=Protochlorophyllide-dependent translocon component 52, chloroplastic; AltName: Full=ACD1-like protein; AltName: Full=Protein TIC 55-IV; AltName: Full=Translocon at the inner envelope membrane of chloroplasts 55-IV; Flags: Precursor;	SubName: Full=Uncharacterized protein {ECO:0000313|EMBL:KRH58922.1, ECO:0000313|EnsemblPlants:GLYMA05G28900.1};	--	GO:0009507,chloroplast; GO:0009941,chloroplast envelope; GO:0009706,chloroplast inner membrane; GO:0016021,integral component of membrane; GO:0009536,plastid; GO:0051537,2 iron, 2 sulfur cluster binding; GO:0010277,chlorophyllide a oxygenase [overall] activity; GO:0046872,metal ion binding; GO:0015031,protein transport	PF08417.12:Pheophorbide a oxygenase
gene-LOC100777530	8.41	9.47	12.4	5.88	3.77	5.76	720	879	1140	550	288	513	-1.23187	2.34964e-05	0.00210372	down	NC_038245.1	48089484	48104858	-	LOC100777530	protein_coding	--	--	PREDICTED: SPX domain-containing membrane protein At4g22990-like isoform X1 [Glycine max]	RecName: Full=SPX domain-containing membrane protein At4g22990;	SubName: Full=Uncharacterized protein {ECO:0000313|EMBL:KRH40511.1, ECO:0000313|EnsemblPlants:GLYMA09G39920.1};	Predicted transporter/transmembrane protein	GO:0016021,integral component of membrane; GO:0055085,transmembrane transport	PF07690.16:Major Facilitator Superfamily
gene-LOC100527340	3.52	3.01	4.27	8.54	10.11	9.8	69	64	90	183	177	200	1.12704	2.38478e-05	0.00212917	up	NC_038244.1	2262421	2263601	-	LOC100527340	gbkey=Gene	--	--	uncharacterized protein LOC100527340 [Glycine max]	--	SubName: Full=Uncharacterized protein {ECO:0000313|EMBL:ACU16414.1, ECO:0000313|EnsemblPlants:GLYMA08G03200.1};	--	--	--
gene-LOC100811013	84.81	86.08	59.66	50.45	54.88	42.92	4802	5287	3628	3121	2774	2530	-0.908253	2.40588e-05	0.00214198	false	NC_038244.1	47512438	47519127	+	LOC100811013	protein_coding	K10532 heparan-alpha-glucosaminide N-acetyltransferase [EC:2.3.1.78] | (RefSeq) heparan-alpha-glucosaminide N-acetyltransferase (A)	ko00531: Glycosaminoglycan degradation	PREDICTED: heparan-alpha-glucosaminide N-acetyltransferase [Glycine max]	--	SubName: Full=Uncharacterized protein {ECO:0000313|EMBL:KRH46904.1, ECO:0000313|EnsemblPlants:GLYMA08G47880.1};	Uncharacterized conserved protein	GO:0016021,integral component of membrane; GO:0016746,transferase activity, transferring acyl groups	PF07786.12:Protein of unknown function (DUF1624)
gene-COL21	60.65	36.62	38.61	14.69	17.71	27.3	4696	3076	3211	1243	1224	2201	-1.45262	2.42025e-05	0.00214873	down	NC_038243.1	8539141	8549043	+	COL21	finger	K12130 pseudo-response regulator 5 | (RefSeq) two-component response regulator-like APRR5 (A)	ko04712: Circadian rhythm - plant	CONSTANS-like zinc finger protein [Glycine max]	RecName: Full=Zinc finger protein CONSTANS-LIKE 16;	SubName: Full=CONSTANS-like zinc finger protein {ECO:0000313|EMBL:AEF12203.1};	GATA-4/5/6 transcription factors	GO:0016020,membrane; GO:0005634,nucleus; GO:0003700,DNA-binding transcription factor activity; GO:0008270,zinc ion binding; GO:0006355,regulation of transcription, DNA-templated	PF06203.14:CCT motif
gene-LOC100796748	7.94	7.33	4.6	19.9	19.05	14.83	546	547	340	1496	1170	1062	1.16599	2.45256e-05	0.00217134	up	NC_038256.1	18642948	18651504	+	LOC100796748	protein_coding	--	--	PREDICTED: zinc finger protein CONSTANS-LIKE 9-like isoform X1 [Glycine max]	RecName: Full=Zinc finger protein CONSTANS-LIKE 9;	SubName: Full=Uncharacterized protein {ECO:0000313|EMBL:KRG89998.1, ECO:0000313|EnsemblPlants:GLYMA20G07051.2};	--	GO:0005634,nucleus; GO:0003700,DNA-binding transcription factor activity; GO:0008270,zinc ion binding; GO:0007623,circadian rhythm; GO:0048579,negative regulation of long-day photoperiodism, flowering; GO:0006355,regulation of transcription, DNA-templated	PF06203.14:CCT motif
gene-LOC100779397	951.1	870.36	773.66	671.43	600.47	635.84	28976	28762	25314	22351	16332	20166	-0.710245	2.46657e-05	0.00217742	false	NC_038241.1	36235899	36237015	-	LOC100779397	core	K02723 photosystem II PsbY protein | (RefSeq) photosystem II core complex proteins psbY, chloroplastic-like (A)	ko00195: Photosynthesis	photosystem II core complex proteins psbY, chloroplastic-like [Glycine max]	RecName: Full=Photosystem II core complex proteins psbY, chloroplastic; AltName: Full=L-arginine-metabolizing enzyme; Short=L-AME; Contains: RecName: Full=Photosystem II protein psbY-1, chloroplastic; AltName: Full=psbY-A1; Contains: RecName: Full=Photosystem II protein psbY-2, chloroplastic; AltName: Full=psbY-A2; Flags: Precursor;	SubName: Full=Uncharacterized protein {ECO:0000313|EMBL:ACU23765.1, ECO:0000313|EnsemblPlants:GLYMA05G30600.1};	--	GO:0009535,chloroplast thylakoid membrane; GO:0016021,integral component of membrane; GO:0009523,photosystem II; GO:0030145,manganese ion binding; GO:0015979,photosynthesis	PF06298.11:Photosystem II protein Y (PsbY)
gene-LOC100784118	19.59	15.71	15.58	6.57	11.56	10.12	1413	1229	1207	518	744	760	-1.12483	2.47317e-05	0.00217742	down	NC_038244.1	236858	243756	+	LOC100784118	protein_coding	K02433 aspartyl-tRNA(Asn)/glutamyl-tRNA(Gln) amidotransferase subunit A [EC:6.3.5.6 6.3.5.7] | (RefSeq) glutamyl-tRNA(Gln) amidotransferase subunit A, chloroplastic/mitochondrial-like (A)	ko00970: Aminoacyl-tRNA biosynthesis	PREDICTED: fatty acid amide hydrolase-like isoform X1 [Glycine max]	RecName: Full=Fatty acid amide hydrolase; EC=3.5.1.99; AltName: Full=N-acylethanolamine amidohydrolase;	SubName: Full=Uncharacterized protein {ECO:0000313|EMBL:KRH40976.1, ECO:0000313|EnsemblPlants:GLYMA08G00535.1};	Amidases	GO:0005783,endoplasmic reticulum; GO:0005789,endoplasmic reticulum membrane; GO:0005794,Golgi apparatus; GO:0016021,integral component of membrane; GO:0005886,plasma membrane; GO:0005774,vacuolar membrane; GO:0005773,vacuole; GO:0004040,amidase activity; GO:0103073,anandamide amidohydrolase activity; GO:0047412,N-(long-chain-acyl)ethanolamine deacylase activity; GO:0102077,oleamide hydrolase acti…	PF01425.21:Amidase
gene-GMGLYII-12	15.05	15.1	15.83	11.81	13.32	12.35	980	1066	1107	840	774	837	-0.564477	2.49278e-05	0.0021886	false	NC_038256.1	36083252	36091823	+	GMGLYII-12	protein_coding	--	--	PREDICTED: uncharacterized protein LOC100778510 isoform X2 [Glycine max]	--	SubName: Full=Uncharacterized protein {ECO:0000313|EMBL:KRG90859.1, ECO:0000313|EnsemblPlants:GLYMA20G25200.4};	Glyoxylase	--	PF00753.27:Metallo-beta-lactamase superfamily
gene-LOC100779717	3.06	5.17	9.42	1.27	2.44	1.65	132	242	437	60	94	74	-1.99784	2.50238e-05	0.00219096	down	NC_038247.1	14138759	14142846	+	LOC100779717	misc_RNA	--	--	--	--	--	--	--	--
gene-LOC100805270	5.9	2.43	2.07	1.17	0.59	0.73	226	101	85	49	20	29	-2.32985	2.55636e-05	0.00223206	down	NC_038249.1	38798548	38802861	-	LOC100805270	protein_coding	K04125 gibberellin 2-oxidase [EC:1.14.11.13] | (RefSeq) gibberellin 2-beta-dioxygenase 8-like (A)	ko00904: Diterpenoid biosynthesis	PREDICTED: gibberellin 2-beta-dioxygenase 8-like [Glycine max]	RecName: Full=Gibberellin 2-beta-dioxygenase 8; EC=1.14.11.13; AltName: Full=GA 2-oxidase 8; AltName: Full=Gibberellin 2-beta-hydroxylase 8; AltName: Full=Gibberellin 2-oxidase 8;	SubName: Full=Uncharacterized protein {ECO:0000313|EMBL:KRH22241.1, ECO:0000313|EnsemblPlants:GLYMA13G36360.1};	Iron/ascorbate family oxidoreductases	GO:0052635,C-20 gibberellin 2-beta-dioxygenase activity; GO:0046872,metal ion binding; GO:0009686,gibberellin biosynthetic process; GO:0009685,gibberellin metabolic process	PF03171.20:2OG-Fe(II) oxygenase superfamily
gene-LOC100785415	3320.22	3155.7	3113.78	2608.73	2067.5	2249.94	109032	112406	109818	93605	60613	76916	-0.734123	2.56424e-05	0.00223279	false	NC_016090.3	8759695	8761695	+	LOC100785415	binding	K08915 light-harvesting complex II chlorophyll a/b binding protein 4 | (RefSeq) chlorophyll a-b binding protein CP29.2, chloroplastic-like (A)	ko00196: Photosynthesis - antenna proteins	chlorophyll a-b binding protein CP29.2, chloroplastic-like [Glycine max]	RecName: Full=Chlorophyll a-b binding protein CP29.2, chloroplastic; AltName: Full=LHCB4.2; AltName: Full=LHCII protein 4.2; Flags: Precursor;	RecName: Full=Chlorophyll a-b binding protein, chloroplastic {ECO:0000256|RuleBase:RU363080};	--	GO:0009507,chloroplast; GO:0009941,chloroplast envelope; GO:0009534,chloroplast thylakoid; GO:0009535,chloroplast thylakoid membrane; GO:0016021,integral component of membrane; GO:0016020,membrane; GO:0009522,photosystem I; GO:0009523,photosystem II; GO:0010287,plastoglobule; GO:0009579,thylakoid; GO:0016168,chlorophyll binding; GO:0046872,metal ion binding; GO:0031409,pigment binding; GO:0009768…	PF00504.21:Chlorophyll A-B binding protein
gene-LOC100785896	43.23	45.63	35	30.27	30.64	28.32	1119	1281	973	856	708	763	-0.740885	2.58872e-05	0.00224401	false	NC_038244.1	10827283	10831728	-	LOC100785896	protein_coding	--	--	PREDICTED: uncharacterized protein LOC100785896 isoform X1 [Glycine max]	--	SubName: Full=Uncharacterized protein {ECO:0000313|EMBL:ACU14072.1, ECO:0000313|EnsemblPlants:GLYMA05G31770.2};	--	--	--
novel.728	0.212084	0.651809	0.509757	1.93988	1.7832	1.87781	24	80	62	242	180	220	1.76807	2.59128e-05	0.00224401	up	NC_038253.1	12290607	12291615	.	--	--	--	--	hypothetical protein GLYMA_17G148500 [Glycine max]	--	SubName: Full=Uncharacterized protein {ECO:0000313|EMBL:KRH04234.1};	--	GO:0016021,integral component of membrane	--
gene-LOC100814726	1.73	1.65	1.35	6.9	5.08	3.63	67	69	56	291	175	146	1.4539	2.64612e-05	0.00228057	up	NC_038242.1	14057560	14059936	-	LOC100814726	protein	K07213 copper chaperone | (RefSeq) uncharacterized LOC100305622 (A)	--	heavy-metal-associated domain-containing protein [Glycine max]	RecName: Full=Heavy metal-associated isoprenylated plant protein 7 {ECO:0000303|PubMed:21072340, ECO:0000303|PubMed:23368984}; Short=AtHIP07 {ECO:0000303|PubMed:21072340, ECO:0000303|PubMed:23368984}; AltName: Full=Farnesylated protein 3 {ECO:0000303|PubMed:8837031}; Short=AtFP3 {ECO:0000303|PubMed:8837031}; Flags: Precursor;	SubName: Full=Uncharacterized protein {ECO:0000313|EMBL:KRH54158.1, ECO:0000313|EnsemblPlants:GLYMA06G17680.2};	Copper chaperone	GO:0005737,cytoplasm; GO:0005886,plasma membrane; GO:0046914,transition metal ion binding; GO:0046916,cellular transition metal ion homeostasis; GO:0030001,metal ion transport	PF00403.26:Heavy-metal-associated domain
gene-LOC100786651	0.45	0.51	0.61	1.68	2.1	1.43	24	30	35	99	101	80	1.4595	2.6479e-05	0.00228057	up	NC_038255.1	39934409	39938654	-	LOC100786651	protein_coding	K09285 AP2-like factor, ANT lineage | (RefSeq) AP2-like ethylene-responsive transcription factor At2g41710 (A)	--	PREDICTED: AP2-like ethylene-responsive transcription factor At2g41710 isoform X2 [Glycine max]	RecName: Full=AP2-like ethylene-responsive transcription factor At2g41710;	SubName: Full=Uncharacterized protein {ECO:0000313|EMBL:KRG95239.1};	--	GO:0005634,nucleus; GO:0003677,DNA binding; GO:0003700,DNA-binding transcription factor activity; GO:0009873,ethylene-activated signaling pathway; GO:0007275,multicellular organism development; GO:0006351,transcription, DNA-templated	PF00847.20:AP2 domain
gene-LOC100500459	1.88	4.61	3.5	13.4	14.62	8.64	64	170	128	498	444	306	1.60588	2.69799e-05	0.00231742	up	NC_038241.1	7036996	7038367	+	LOC100500459	misc_RNA	--	--	--	--	--	--	--	--
gene-LOC100787809	8.86	7.62	7.91	4.11	6.35	4.77	489	456	469	248	313	274	-0.956399	2.72207e-05	0.00232741	false	NC_038243.1	4622229	4624252	+	LOC100787809	protein_coding	K08900 mitochondrial chaperone BCS1 | (RefSeq) uncharacterized LOC100787809 (A)	--	PREDICTED: uncharacterized protein LOC100787809 [Glycine max]	RecName: Full=AAA-ATPase At2g46620; EC=3.6.1.3 {ECO:0000250|UniProtKB:Q9FLD5};	SubName: Full=Uncharacterized protein {ECO:0000313|EMBL:KRH47849.1, ECO:0000313|EnsemblPlants:GLYMA07G05850.1};	AAA+-type ATPase	GO:0016021,integral component of membrane; GO:0005524,ATP binding; GO:0016887,ATPase activity	PF00004.29:ATPase family associated with various cellular activities (AAA)
gene-LOC100790187	125.43	166.24	154.01	105.08	121.93	107.55	6938	9974	9149	6351	6021	6193	-0.681517	2.7243e-05	0.00232741	false	NC_016089.3	47950148	47954100	+	LOC100790187	protein_coding	K00975 glucose-1-phosphate adenylyltransferase [EC:2.7.7.27] | (RefSeq) glucose-1-phosphate adenylyltransferase small subunit 2, chloroplastic (A)	ko00500: Starch and sucrose metabolism; ko00520: Amino sugar and nucleotide sugar metabolism	PREDICTED: glucose-1-phosphate adenylyltransferase small subunit 2, chloroplastic [Glycine max]	RecName: Full=Glucose-1-phosphate adenylyltransferase small subunit, chloroplastic; EC=2.7.7.27; AltName: Full=ADP-glucose pyrophosphorylase; AltName: Full=ADP-glucose synthase; AltName: Full=AGPase B; AltName: Full=Alpha-D-glucose-1-phosphate adenyl transferase; Flags: Precursor;	RecName: Full=Glucose-1-phosphate adenylyltransferase {ECO:0000256|RuleBase:RU362093}; EC=2.7.7.27 {ECO:0000256|RuleBase:RU362093}; AltName: Full=ADP-glucose pyrophosphorylase {ECO:0000256|RuleBase:RU362093};	GDP-mannose pyrophosphorylase/mannose-1-phosphate guanylyltransferase	GO:0009507,chloroplast; GO:0005524,ATP binding; GO:0008878,glucose-1-phosphate adenylyltransferase activity; GO:0005978,glycogen biosynthetic process; GO:0019252,starch biosynthetic process	PF00483.23:Nucleotidyl transferase
gene-LOC100777528	256.01	398.98	362.42	163.98	253.66	162.26	25752	43532	39153	18023	22779	16991	-1.08489	2.76462e-05	0.0023555	down	NC_038253.1	38383184	38389778	+	LOC100777528	protein_coding	K00281 glycine dehydrogenase [EC:1.4.4.2] | (RefSeq) glycine dehydrogenase (decarboxylating), mitochondrial (A)	ko00260: Glycine, serine and threonine metabolism; ko00630: Glyoxylate and dicarboxylate metabolism; ko01200: Carbon metabolism	PREDICTED: glycine dehydrogenase (decarboxylating), mitochondrial [Glycine max]	RecName: Full=Glycine dehydrogenase (decarboxylating), mitochondrial; EC=1.4.4.2; AltName: Full=Glycine cleavage system P protein; AltName: Full=Glycine decarboxylase; AltName: Full=Glycine dehydrogenase (aminomethyl-transferring); Flags: Precursor;	RecName: Full=Glycine cleavage system P protein {ECO:0000256|RuleBase:RU364056}; EC=1.4.4.2 {ECO:0000256|RuleBase:RU364056};	Glycine dehydrogenase (decarboxylating)	GO:0005960,glycine cleavage complex; GO:0005739,mitochondrion; GO:0004375,glycine dehydrogenase (decarboxylating) activity; GO:0006546,glycine catabolic process	PF02347.16:Glycine cleavage system P-protein
gene-GMIQD37	18.79	18.44	22	13.31	12.76	15.12	960	1022	1207	743	582	804	-0.788549	2.80096e-05	0.00238006	false	NC_038246.1	46688170	46693063	-	GMIQD37	protein_coding	--	--	PREDICTED: protein IQ-DOMAIN 1-like [Glycine max]	--	SubName: Full=Uncharacterized protein {ECO:0000313|EMBL:KRH35361.1, ECO:0000313|EnsemblPlants:GLYMA10G38310.2};	--	--	PF13178.6:Protein of unknown function (DUF4005)
gene-LOC100500580	32.46	43.05	34.71	80.23	73.19	70.93	634	912	728	1712	1276	1442	0.760842	2.86621e-05	0.00242899	false	NC_038247.1	13713881	13719363	-	LOC100500580	gbkey=Gene	K03671 thioredoxin 1 | (RefSeq) uncharacterized LOC100305596 (A)	--	uncharacterized protein LOC100500580 [Glycine max]	RecName: Full=Thioredoxin-like protein CITRX, chloroplastic {ECO:0000303|PubMed:15131698}; EC=1.8.-.- {ECO:0000269|PubMed:20511297}; AltName: Full=Cf-9-interacting thioredoxin {ECO:0000303|PubMed:15131698}; Short=AtCiTrx {ECO:0000303|PubMed:15131698}; AltName: Full=PEP-associated protein 10 {ECO:0000303|PubMed:21949211}; AltName: Full=Thioredoxin Trx p {ECO:0000303|PubMed:20133584}; AltName: Full…	SubName: Full=Uncharacterized protein {ECO:0000313|EMBL:ACU15695.1};	Thioredoxin	GO:0009507,chloroplast; GO:0009295,nucleoid; GO:0009579,thylakoid; GO:0016671,oxidoreductase activity, acting on a sulfur group of donors, disulfide as acceptor; GO:0015035,protein disulfide oxidoreductase activity; GO:0047134,protein-disulfide reductase activity; GO:0004791,thioredoxin-disulfide reductase activity; GO:0008219,cell death; GO:0045454,cell redox homeostasis; GO:0034599,cellular res…	PF00085.20:Thioredoxin
gene-LOC100797103	0.46	1.56	2.41	0.29	0.3	0.29	32	119	182	22	19	21	-2.59977	2.89016e-05	0.00244277	down	NC_038241.1	38010711	38015748	-	LOC100797103	protein_coding	--	--	PREDICTED: uncharacterized protein LOC100797103 isoform X2 [Glycine max]	--	SubName: Full=Uncharacterized protein {ECO:0000313|EMBL:KRH59639.1, ECO:0000313|EnsemblPlants:GLYMA05G32950.2};	--	--	PF03364.20:Polyketide cyclase / dehydrase and lipid transport
gene-LOC100819043	8.89	9.38	10.76	6.67	7.56	7.16	546	625	710	448	415	458	-0.70863	2.91154e-05	0.00245429	false	NC_016088.3	55458333	55464104	+	LOC100819043	protein_coding	K17065 dynamin 1-like protein [EC:3.6.5.5] | (RefSeq) dynamin-related protein 3A-like (A)	--	PREDICTED: dynamin-related protein 5A-like [Glycine max]	RecName: Full=Dynamin-related protein 5A; AltName: Full=Soybean dynamin-like protein 5A; Short=SDL5A;	SubName: Full=Uncharacterized protein {ECO:0000313|EMBL:KRH77654.1, ECO:0000313|EnsemblPlants:GLYMA01G43550.1};	Vacuolar sorting protein VPS1, dynamin, and related proteins	GO:0005737,cytoplasm; GO:0005874,microtubule; GO:0009524,phragmoplast; GO:0005525,GTP binding; GO:0003924,GTPase activity; GO:0008017,microtubule binding; GO:0007049,cell cycle; GO:0051301,cell division; GO:0000266,mitochondrial fission	PF01031.20:Dynamin central region
gene-LOC100798939	17.63	15.16	11.89	7.15	9.91	9.55	1353	1262	980	599	679	763	-1.01972	2.94235e-05	0.00247368	down	NC_038251.1	4044119	4048238	-	LOC100798939	protein_coding	K15920 xylan 1,4-beta-xylosidase [EC:3.2.1.37] | (RefSeq) beta-xylosidase/alpha-L-arabinofuranosidase 1-like (A)	ko00520: Amino sugar and nucleotide sugar metabolism	PREDICTED: beta-xylosidase/alpha-L-arabinofuranosidase 1-like [Glycine max]	RecName: Full=Beta-xylosidase/alpha-L-arabinofuranosidase 1 {ECO:0000303|PubMed:17615411, ECO:0000312|EMBL:ABQ45227.1}; AltName: Full=Xylan 1,4-beta-xylosidase/Alpha-L-arabinofuranosidase 1; Short=MsXyl1 {ECO:0000303|PubMed:17615411}; Includes: RecName: Full=Beta-xylosidase; EC=3.2.1.37; AltName: Full=1,4-beta-D-xylan xylohydrolase {ECO:0000250|UniProtKB:P48792}; AltName: Full=Xylan 1,4-beta-xylo…	SubName: Full=Uncharacterized protein {ECO:0000313|EnsemblPlants:GLYMA15G05720.1};	--	GO:0005578,NA; GO:0046556,alpha-L-arabinofuranosidase activity; GO:0009044,xylan 1,4-beta-xylosidase activity; GO:0045493,xylan catabolic process	PF01915.22:Glycosyl hydrolase family 3 C-terminal domain
gene-LOC100527906	11.26	10.04	10.06	6.83	8.63	5.72	1102	1066	1058	731	754	583	-0.842462	2.9731e-05	0.00249292	false	NC_038251.1	17974842	17990892	-	LOC100527906	protein	K21797 phosphatidylinositol 4-phosphatase [EC:3.1.3.-] | (RefSeq) phosphoinositide phosphatase SAC7-like (A)	ko00562: Inositol phosphate metabolism; ko04070: Phosphatidylinositol signaling system	phosphoinositide phosphatase-like protein [Glycine max]	RecName: Full=Phosphoinositide phosphatase SAC3; Short=AtSAC3; EC=3.1.3.-; AltName: Full=Phosphatidylinositol 3,5-bisphosphate 5-phosphatase SAC3; AltName: Full=Protein SUPPRESSOR OF ACTIN 3; AltName: Full=SAC domain protein 3;	SubName: Full=Polyphosphoinositide phosphatase {ECO:0000313|EMBL:KHN49082.1}; EC=3.2.1.113 {ECO:0000313|EMBL:KHN49082.1};	Putative phosphoinositide phosphatase	GO:0005774,vacuolar membrane; GO:0042578,phosphoric ester hydrolase activity; GO:0036092,phosphatidylinositol-3-phosphate biosynthetic process; GO:0007033,vacuole organization	PF02383.18:SacI homology domain
gene-LOC100819892	21.57	20.58	16.28	8.73	12.77	13.19	1343	1390	1089	594	710	855	-1.02208	3.05106e-05	0.00255154	down	NC_038243.1	38373705	38377709	+	LOC100819892	protein_coding	--	--	PREDICTED: protein CYPRO4-like [Glycine max]	RecName: Full=Protein CYPRO4;	SubName: Full=Uncharacterized protein {ECO:0000313|EMBL:KRH50273.1, ECO:0000313|EnsemblPlants:GLYMA07G33490.1};	Protein involved in vacuole import and degradation	--	PF08553.10:VID27 C-terminal WD40-like domain
gene-LOC100786021	100.02	118.96	99.53	86.72	82.71	70.52	3492	4505	3732	3308	2578	2563	-0.675964	3.09373e-05	0.00258041	false	NC_038242.1	14707127	14712399	-	LOC100786021	protein_coding	K20884 riboflavin kinase / FMN hydrolase [EC:2.7.1.26 3.1.3.102] | (RefSeq) bifunctional riboflavin kinase/FMN phosphatase (A)	ko00740: Riboflavin metabolism	PREDICTED: haloacid dehalogenase-like hydrolase domain-containing protein At3g48420 [Glycine max]	RecName: Full=CBBY-like protein {ECO:0000303|PubMed:27246049}; Short=AtCbby {ECO:0000303|PubMed:27246049}; EC=3.1.3.- {ECO:0000269|PubMed:27246049}; Flags: Precursor;	SubName: Full=Protein CbbY {ECO:0000313|EMBL:KHN07958.1}; EC=2.7.1.26 {ECO:0000313|EMBL:KHN07958.1};	Predicted haloacid-halidohydrolase and related hydrolases	GO:0009507,chloroplast; GO:0009941,chloroplast envelope; GO:0009570,chloroplast stroma; GO:0016787,hydrolase activity; GO:0046872,metal ion binding; GO:0008152,metabolic process	PF13419.6:Haloacid dehalogenase-like hydrolase
gene-LOC100813088	97.26	123.14	119.63	85.88	92.45	85.45	2788	3829	3683	2690	2366	2550	-0.633271	3.13448e-05	0.00260754	false	NC_038248.1	37425750	37427993	-	LOC100813088	ILR3-like	--	--	uncharacterized protein LOC100813088 [Glycine max]	RecName: Full=Transcription factor ILR3; AltName: Full=Basic helix-loop-helix protein 105; Short=AtbHLH105; Short=bHLH 105; AltName: Full=Protein IAA-LEUCINE RESISTANT 3; AltName: Full=Transcription factor EN 133; AltName: Full=bHLH transcription factor bHLH105;	SubName: Full=Uncharacterized protein {ECO:0000313|EMBL:ACU21616.1, ECO:0000313|EnsemblPlants:GLYMA12G34300.1};	--	GO:0005634,nucleus; GO:0003700,DNA-binding transcription factor activity; GO:0046983,protein dimerization activity; GO:0043565,sequence-specific DNA binding; GO:0019760,glucosinolate metabolic process; GO:0006355,regulation of transcription, DNA-templated; GO:0006351,transcription, DNA-templated	PF00010.26:Helix-loop-helix DNA-binding domain
gene-LOC100809126	65	80.29	80.39	59.78	59.89	52.06	2654	3556	3525	2667	2183	2213	-0.66152	3.16127e-05	0.00262295	false	NC_016090.3	28481926	28489064	+	LOC100809126	protein_coding	K13699 abhydrolase domain-containing protein 5 [EC:2.3.1.51] | (RefSeq) probable 1-acylglycerol-3-phosphate O-acyltransferase (A)	--	hypothetical protein GLYMA_03G097300 [Glycine max]	RecName: Full=Probable 1-acylglycerol-3-phosphate O-acyltransferase; EC=2.3.1.51; AltName: Full=Lipid droplet-binding protein CGI-58 homolog;	SubName: Full=Uncharacterized protein {ECO:0000313|EMBL:KRH66302.1, ECO:0000313|EnsemblPlants:GLYMA03G23870.1};	Predicted hydrolase/acyltransferase (alpha/beta hydrolase superfamily)	GO:0005737,cytoplasm; GO:0003841,1-acylglycerol-3-phosphate O-acyltransferase activity; GO:0004623,phospholipase A2 activity; GO:0055089,fatty acid homeostasis; GO:0008654,phospholipid biosynthetic process; GO:0055091,phospholipid homeostasis; GO:0070328,triglyceride homeostasis	PF00561.20:alpha/beta hydrolase fold
gene-LOC100499832	1827.81	1592.72	1751.23	1384.76	1156.41	1245.91	35296	33361	36319	29218	19936	25046	-0.715593	3.1839e-05	0.00263482	false	NC_038243.1	1553972	1555291	+	LOC100499832	gbkey=Gene	K02695 photosystem I subunit VI | (RefSeq) uncharacterized LOC100499832 (A)	ko00195: Photosynthesis	PREDICTED: uncharacterized protein LOC100499832 isoform X1 [Glycine max]	RecName: Full=Photosystem I reaction center subunit VI-2, chloroplastic; AltName: Full=PSI-H1; Flags: Precursor;	SubName: Full=Uncharacterized protein {ECO:0000313|EMBL:KRH47280.1, ECO:0000313|EnsemblPlants:GLYMA07G02240.1};	--	GO:0009507,chloroplast; GO:0009534,chloroplast thylakoid; GO:0009535,chloroplast thylakoid membrane; GO:0016021,integral component of membrane; GO:0016020,membrane; GO:0009538,photosystem I reaction center; GO:0010287,plastoglobule; GO:0009579,thylakoid; GO:0015979,photosynthesis; GO:0009735,response to cytokinin	PF03244.14:Photosystem I reaction centre subunit VI
gene-CYP77A3	10.07	9.45	8.54	5.8	6.66	3.81	559	569	509	352	330	220	-1.06304	3.20464e-05	0.00264009	down	NC_038256.1	42655063	42657097	-	CYP77A3	protein_coding	K21995 unsaturated fatty acid epoxidase [EC:1.14.-.-] | (RefSeq) CYP77A3, CYP77A3p; cytochrome P450 77A3-like (A)	ko00073: Cutin, suberine and wax biosynthesis	PREDICTED: cytochrome P450 77A3 [Glycine max]	RecName: Full=Cytochrome P450 77A3; EC=1.14.-.-;	SubName: Full=Uncharacterized protein {ECO:0000313|EMBL:KRG92050.1, ECO:0000313|EnsemblPlants:GLYMA20G32930.1};	Cytochrome P450 CYP2 subfamily	GO:0016020,membrane; GO:0052722,fatty acid in-chain hydroxylase activity; GO:0020037,heme binding; GO:0005506,iron ion binding; GO:0016709,oxidoreductase activity, acting on paired donors, with incorporation or reduction of molecular oxygen, NAD(P)H as one donor, and incorporation of one atom of oxygen; GO:0010143,cutin biosynthetic process; GO:0044550,secondary metabolite biosynthetic process	PF00067.22:Cytochrome P450
gene-LOC100785357	0.06	0.11	0.41	1.54	2.05	1.7	2	4	15	58	63	61	2.93409	3.20692e-05	0.00264009	up	NC_038244.1	15704816	15707034	-	LOC100785357	protein_coding	K13248 pyridoxal phosphate phosphatase PHOSPHO2 [EC:3.1.3.74] | (RefSeq) inorganic pyrophosphatase 2-like (A)	ko00750: Vitamin B6 metabolism	PREDICTED: inorganic pyrophosphatase 2-like [Glycine max]	RecName: Full=Inorganic pyrophosphatase 2; Short=AtPPsPase2; Short=PPi phosphatase 2; Short=Pyrophosphate-specific phosphatase 2; EC=3.6.1.1;	SubName: Full=Uncharacterized protein {ECO:0000313|EMBL:KRH44181.1, ECO:0000313|EnsemblPlants:GLYMA08G20800.1};	Predicted haloacid dehalogenase-like hydrolase	GO:0004427,inorganic diphosphatase activity; GO:0046872,metal ion binding; GO:0052731,phosphocholine phosphatase activity; GO:0052732,phosphoethanolamine phosphatase activity; GO:0051262,protein tetramerization	PF06888.12:Putative Phosphatase
gene-LOC100785480	8.64	7.93	10.56	6.44	4.56	3.95	762	759	1001	621	359	363	-1.12593	3.24423e-05	0.00266389	down	NC_038249.1	34927185	34931997	-	LOC100785480	protein_coding	K00454 lipoxygenase [EC:1.13.11.12] | (RefSeq) lipoxygenase 3, chloroplastic-like (A)	ko00591: Linoleic acid metabolism; ko00592: alpha-Linolenic acid metabolism	PREDICTED: lipoxygenase 3, chloroplastic-like isoform X1 [Glycine max]	RecName: Full=Lipoxygenase 3, chloroplastic; Short=AtLOX3; EC=1.13.11.12; Flags: Precursor;	RecName: Full=Lipoxygenase {ECO:0000256|RuleBase:RU003975}; EC=1.13.11.- {ECO:0000256|RuleBase:RU003975};	--	GO:0009507,chloroplast; GO:0016165,linoleate 13S-lipoxygenase activity; GO:0046872,metal ion binding; GO:0009901,anther dehiscence; GO:0048653,anther development; GO:0034440,lipid oxidation; GO:0031408,oxylipin biosynthetic process; GO:0009555,pollen development; GO:0009620,response to fungus; GO:0009644,response to high light intensity; GO:0009753,response to jasmonic acid; GO:0009611,response t…	PF00305.19:Lipoxygenase
gene-GSTU37	96.91	91.11	113.49	215.5	192.72	253.65	2786	2841	3504	6769	4946	7591	0.871373	3.26563e-05	0.00267453	false	NC_038244.1	13957852	13959686	-	GSTU37	GST	K00799 glutathione S-transferase [EC:2.5.1.18] | (RefSeq) GSTU37; glutathione S-transferase GST 9 (A)	ko00480: Glutathione metabolism	glutathione S-transferase GST 9 [Glycine max]	RecName: Full=Glutathione S-transferase 3; EC=2.5.1.18;	SubName: Full=Tau class glutathione S-transferase {ECO:0000313|EMBL:AJE59671.1};	Glutathione S-transferase	GO:0005737,cytoplasm; GO:0004364,glutathione transferase activity; GO:0006749,glutathione metabolic process; GO:0009407,toxin catabolic process	PF02798.20:Glutathione S-transferase, N-terminal domain
gene-LOC100790619	5.81	5.39	9.36	3.65	3.21	3.54	306	308	529	210	151	194	-1.24815	3.28554e-05	0.0026839	down	NC_038249.1	20035989	20040685	-	LOC100790619	protein_coding	--	--	PREDICTED: glucan 1,3-beta-glucosidase A-like [Glycine max]	--	SubName: Full=Uncharacterized protein {ECO:0000313|EMBL:KRH18880.1, ECO:0000313|EnsemblPlants:GLYMA13G02000.1};	--	GO:0005737,cytoplasm; GO:0031941,filamentous actin; GO:0051015,actin filament binding; GO:0004553,hydrolase activity, hydrolyzing O-glycosyl compounds; GO:0051017,actin filament bundle assembly; GO:0005975,carbohydrate metabolic process; GO:0016477,cell migration; GO:0007163,establishment or maintenance of cell polarity	PF00150.18:Cellulase (glycosyl hydrolase family 5)
gene-LOC100818513	2.01	1.99	2.01	5.76	4.6	4.82	68	73	73	213	139	170	1.07492	3.30245e-05	0.00269077	up	--	--	--	--	--	--	--	--
gene-LOC100794781	0	0	0	0.94	0.11	1.72	0	0	0	32	3	56	7.13089	3.42052e-05	0.0027742	up	NC_038247.1	11461989	11463136	+	LOC100794781	protein_coding	--	--	PREDICTED: fasciclin-like arabinogalactan protein 12 [Glycine max]	RecName: Full=Fasciclin-like arabinogalactan protein 12; Flags: Precursor;	SubName: Full=Uncharacterized protein {ECO:0000313|EMBL:KRH29950.1, ECO:0000313|EnsemblPlants:GLYMA11G20791.1};	--	GO:0031225,anchored component of membrane; GO:0005886,plasma membrane; GO:0009834,plant-type secondary cell wall biogenesis	PF02469.22:Fasciclin domain
gene-LOC100813755	79.47	154.6	181.56	71.11	64.86	61.21	1927	4066	4728	1884	1404	1545	-1.33822	3.42234e-05	0.0027742	down	NC_038246.1	29476638	29480132	-	LOC100813755	protein_coding	K01724 4a-hydroxytetrahydrobiopterin dehydratase [EC:4.2.1.96] | (RefSeq) probable pterin-4-alpha-carbinolamine dehydratase, chloroplastic (A)	ko00790: Folate biosynthesis	PREDICTED: uncharacterized protein LOC100813755 [Glycine max]	RecName: Full=Probable pterin-4-alpha-carbinolamine dehydratase, chloroplastic {ECO:0000305}; EC=4.2.1.96 {ECO:0000305}; AltName: Full=4-alpha-hydroxy-tetrahydropterin dehydratase {ECO:0000305}; AltName: Full=PCD/DCoH-like protein 1 {ECO:0000303|Ref.1}; AltName: Full=Protein AIRP2 TARGET PROTEIN 1 {ECO:0000303|PubMed:28626006}; AltName: Full=Protein SDIR1-INTERACTING PROTEIN 1 {ECO:0000303|PubMed…	SubName: Full=Uncharacterized protein {ECO:0000313|EnsemblPlants:GLYMA10G22710.2};	--	GO:0071944,cell periphery; GO:0009507,chloroplast; GO:0005634,nucleus; GO:0008124,4-alpha-hydroxytetrahydrobiopterin dehydratase activity; GO:0009737,response to abscisic acid; GO:0009651,response to salt stress; GO:0006729,tetrahydrobiopterin biosynthetic process	PF01329.19:Pterin 4 alpha carbinolamine dehydratase
gene-LOC100793556	3.95	1.8	1.49	0.65	0.54	0.96	341	169	138	61	42	86	-2.0174	3.45458e-05	0.00279318	down	NC_016091.3	47154987	47160953	+	LOC100793556	protein_coding	--	--	PREDICTED: uncharacterized protein LOC100793556 isoform X1 [Glycine max]	--	SubName: Full=Uncharacterized protein {ECO:0000313|EMBL:KRH63828.1, ECO:0000313|EnsemblPlants:GLYMA04G37640.6};	Uncharacterized conserved protein	--	PF13889.6:Chromosome segregation during meiosis
gene-LOC100793093	0.07	0.15	0.21	0.91	0.81	1.87	3	7	10	44	32	86	2.82371	3.46675e-05	0.0027959	up	NC_038243.1	7744824	7749407	+	LOC100793093	protein_coding	--	--	PREDICTED: bark storage protein A isoform X1 [Glycine max]	RecName: Full=Bark storage protein A; Flags: Precursor;	SubName: Full=Uncharacterized protein {ECO:0000313|EMBL:KRH48352.1, ECO:0000313|EnsemblPlants:GLYMA07G09220.1};	--	GO:0003824,catalytic activity; GO:0045735,nutrient reservoir activity; GO:0009116,nucleoside metabolic process	PF01048.20:Phosphorylase superfamily
gene-LOC100776956	1.94	2.87	3.09	1.24	1.05	0.51	85	136	145	59	41	23	-1.77174	3.48191e-05	0.00280099	down	NC_038250.1	6074114	6078276	+	LOC100776956	protein_coding	K08241 jasmonate O-methyltransferase [EC:2.1.1.141] | (RefSeq) jasmonate O-methyltransferase (A)	ko00592: alpha-Linolenic acid metabolism	PREDICTED: jasmonate O-methyltransferase [Glycine max]	RecName: Full=Jasmonate O-methyltransferase; EC=2.1.1.141; AltName: Full=Floral nectary-specific protein 1; AltName: Full=S-adenosyl-L-methionine:jasmonic acid carboxyl methyltransferase;	SubName: Full=Uncharacterized protein {ECO:0000313|EMBL:KRH15165.1, ECO:0000313|EnsemblPlants:GLYMA14G07890.1};	--	GO:0005737,cytoplasm; GO:0005634,nucleus; GO:0030795,jasmonate O-methyltransferase activity; GO:0102078,methyl jasmonate methylesterase activity; GO:0031408,oxylipin biosynthetic process	PF03492.15:SAM dependent carboxyl methyltransferase
gene-MIR5559	3.36	2.62	1.92	78.45	34.13	4.46	13	11	8	332	118	18	3.61995	3.51035e-05	0.00281673	up	NC_038255.1	776239	776380	+	MIR5559	gbkey=Gene	--	--	--	--	--	--	--	--
gene-LOC100527415	14.72	14.35	20.38	6.04	7.74	10.39	279	295	415	125	131	205	-1.29789	3.53438e-05	0.00282575	down	NC_038243.1	42426856	42427743	-	LOC100527415	factor-like	K09286 EREBP-like factor | (RefSeq) uncharacterized LOC100527415 (A)	--	APETALA2/ethylene responsive factor-like protein [Glycine max]	RecName: Full=Ethylene-responsive transcription factor RAP2-3; AltName: Full=Cadmium-induced protein AS30; AltName: Full=Ethylene response factor 72; Short=ERF72; AltName: Full=Ethylene-responsive element binding protein; Short=AtEBP; AltName: Full=Protein RELATED TO APETALA2 3; Short=Related to AP2 3;	SubName: Full=Uncharacterized protein {ECO:0000313|EMBL:ACU16505.1};	--	GO:0005737,cytoplasm; GO:0005634,nucleus; GO:0005886,plasma membrane; GO:0003677,DNA binding; GO:0003700,DNA-binding transcription factor activity; GO:0043565,sequence-specific DNA binding; GO:0008219,cell death; GO:0009873,ethylene-activated signaling pathway; GO:0010286,heat acclimation; GO:0045893,positive regulation of transcription, DNA-templated; GO:0009735,response to cytokinin; GO:0009723…	PF00847.20:AP2 domain
gene-LOC100778751	4.74	3.77	1.42	34.41	21.75	8.99	81	70	26	643	332	160	2.44212	3.53943e-05	0.00282575	up	NC_038244.1	16957490	16958116	+	LOC100778751	protein_coding	--	--	PREDICTED: uncharacterized protein LOC100778751 [Glycine max]	--	SubName: Full=Uncharacterized protein {ECO:0000313|EMBL:KHN47788.1};	--	--	--
gene-SLR1	144.66	126.79	138.77	77.35	95.06	44.47	4565	4340	4703	2667	2678	1461	-1.20012	3.56914e-05	0.00284231	down	NC_038246.1	41371565	41374171	+	SLR1	ali50	K14484 auxin-responsive protein IAA | (RefSeq) SLR1; auxin-induced protein ali50 (A)	ko04075: Plant hormone signal transduction	auxin-induced protein ali50 [Glycine max]	RecName: Full=Auxin-responsive protein IAA14; AltName: Full=Indoleacetic acid-induced protein 14; AltName: Full=Protein SOLITARY ROOT;	RecName: Full=Auxin-induced protein {ECO:0000256|RuleBase:RU004549};	--	GO:0005634,nucleus; GO:0003700,DNA-binding transcription factor activity; GO:0009734,auxin-activated signaling pathway; GO:0010102,lateral root morphogenesis; GO:0045892,negative regulation of transcription, DNA-templated; GO:0009733,response to auxin; GO:0006351,transcription, DNA-templated	PF02309.16:AUX/IAA family
gene-GMSPX7	7.5	9.2	9.54	5.04	5.11	6.23	260	346	355	191	158	225	-0.942147	3.58078e-05	0.0028436	false	NC_038249.1	28161946	28164623	+	GMSPX7	protein	--	--	SPX family protein SPX7 [Glycine max]	RecName: Full=SPX domain-containing protein 2 {ECO:0000303|PubMed:18315545}; AltName: Full=Protein SPX DOMAIN GENE 2 {ECO:0000303|PubMed:18315545}; Short=AtSPX2 {ECO:0000303|PubMed:18315545};	SubName: Full=Uncharacterized protein {ECO:0000313|EMBL:KRH20263.1, ECO:0000313|EnsemblPlants:GLYMA13G23580.1};	Protein involved in vacuolar polyphosphate accumulation, contains SPX domain	GO:0005783,endoplasmic reticulum; GO:0005634,nucleus; GO:0016036,cellular response to phosphate starvation	PF03105.19:SPX domain
gene-LOC100818830	84.88	94.31	77.15	63.41	65.54	69.57	5475	6599	5345	4469	3774	4672	-0.634293	3.5887e-05	0.0028436	false	NC_038251.1	25793455	25802319	+	LOC100818830	protein_coding	K00939 adenylate kinase [EC:2.7.4.3] | (RefSeq) adenylate kinase 5, chloroplastic-like (A)	ko00230: Purine metabolism; ko00730: Thiamine metabolism	Putative adenylate kinase 2, chloroplastic [Glycine soja]	RecName: Full=Adenylate kinase 5, chloroplastic; EC=2.7.4.3; AltName: Full=ATP-AMP transphosphorylase 5; AltName: Full=ATP:AMP phosphotransferase; AltName: Full=Adenylate monophosphate kinase 5; Short=AMK5; Flags: Precursor;	SubName: Full=Putative adenylate kinase 2, chloroplastic {ECO:0000313|EMBL:KHN47553.1}; EC=2.7.4.3 {ECO:0000313|EMBL:KHN47553.1};	Adenylate kinase	GO:0009507,chloroplast; GO:0009941,chloroplast envelope; GO:0009534,chloroplast thylakoid; GO:0009535,chloroplast thylakoid membrane; GO:0004017,adenylate kinase activity; GO:0005524,ATP binding	PF00406.22:Adenylate kinase
gene-LOC100775983	88.05	88.39	101.36	57.64	62.1	74.63	4342	4728	5368	3106	2734	3831	-0.780133	3.62057e-05	0.0028617	false	NC_038247.1	8535005	8542148	-	LOC100775983	protein_coding	K00801 farnesyl-diphosphate farnesyltransferase [EC:2.5.1.21] | (RefSeq) squalene synthase (A)	ko00100: Steroid biosynthesis; ko00909: Sesquiterpenoid and triterpenoid biosynthesis	PREDICTED: squalene synthase [Glycine max]	RecName: Full=Squalene synthase; Short=SQS; Short=SS; EC=2.5.1.21; AltName: Full=FPP:FPP farnesyltransferase; AltName: Full=Farnesyl-diphosphate farnesyltransferase;	SubName: Full=Uncharacterized protein {ECO:0000313|EMBL:KRH29363.1, ECO:0000313|EnsemblPlants:GLYMA11G11960.6};	Squalene synthetase	GO:0005789,endoplasmic reticulum membrane; GO:0016021,integral component of membrane; GO:0004310,farnesyl-diphosphate farnesyltransferase activity; GO:0016491,oxidoreductase activity; GO:0051996,squalene synthase activity; GO:0006696,ergosterol biosynthetic process; GO:0008299,isoprenoid biosynthetic process	PF00494.19:Squalene/phytoene synthase
gene-LOC100799244	0.27	0.64	0.43	1.37	2.96	1.86	17	43	29	93	164	120	1.91988	3.63065e-05	0.00286253	up	NC_038249.1	44242881	44246972	-	LOC100799244	protein_coding	K14484 auxin-responsive protein IAA | (RefSeq) auxin-responsive protein IAA26-like (A)	ko04075: Plant hormone signal transduction	PREDICTED: auxin-responsive protein IAA26-like isoform X1 [Glycine max]	RecName: Full=Auxin-responsive protein IAA26; AltName: Full=Indoleacetic acid-induced protein 26; AltName: Full=Phytochrome-associated protein 1;	RecName: Full=Auxin-induced protein {ECO:0000256|RuleBase:RU004549};	--	GO:0005634,nucleus; GO:0003700,DNA-binding transcription factor activity; GO:0009734,auxin-activated signaling pathway; GO:0009733,response to auxin; GO:0006351,transcription, DNA-templated	PF02309.16:AUX/IAA family
gene-GMSWEET34	4.33	5.05	7.84	3.03	2.86	1.99	178	225	346	136	105	85	-1.39878	3.65094e-05	0.00287138	down	NC_038249.1	36740840	36744084	-	GMSWEET34	transporter	K15382 solute carrier family 50 (sugar transporter) | (RefSeq) uncharacterized LOC100305842 (A)	--	sugar efflux transporter GmSWEET34 [Glycine max]	RecName: Full=Bidirectional sugar transporter SWEET2 {ECO:0000303|PubMed:21107422}; Short=AtSWEET2 {ECO:0000303|PubMed:21107422}; AltName: Full=Protein SUGARS WILL EVENTUALLY BE EXPORTED TRANSPORTERS 2 {ECO:0000303|PubMed:21107422};	RecName: Full=Bidirectional sugar transporter SWEET {ECO:0000256|RuleBase:RU910715};	Multitransmembrane protein	GO:0016021,integral component of membrane; GO:0005887,integral component of plasma membrane; GO:0051119,sugar transmembrane transporter activity; GO:0008643,carbohydrate transport	PF03083.16:Sugar efflux transporter for intercellular exchange
gene-LOC100784216	10.2	6.99	6.98	20.36	18.58	25.93	366	272	269	798	595	968	1.15949	3.71291e-05	0.00291289	up	NC_016091.3	5694492	5697496	-	LOC100784216	protein_coding	--	--	PREDICTED: protein OVEREXPRESSOR OF CATIONIC PEROXIDASE 3-like [Glycine max]	RecName: Full=Protein OVEREXPRESSOR OF CATIONIC PEROXIDASE 3 {ECO:0000303|PubMed:15923348};	SubName: Full=Uncharacterized protein {ECO:0000313|EMBL:KHN08122.1};	--	GO:0005634,nucleus; GO:0003677,DNA binding; GO:0003700,DNA-binding transcription factor activity; GO:0004601,peroxidase activity; GO:0009738,abscisic acid-activated signaling pathway; GO:0006952,defense response; GO:0042742,defense response to bacterium; GO:0050832,defense response to fungus; GO:0002229,defense response to oomycetes; GO:0009682,induced systemic resistance; GO:0009867,jasmonic aci…	PF00046.29:Homeodomain
gene-LOC100806882	0.36	0.5	0.29	1.73	1.75	1.3	14	21	12	74	61	53	1.79986	3.75526e-05	0.00293863	up	NC_038243.1	38508105	38513605	-	LOC100806882	protein_coding	--	--	hypothetical protein GLYMA_07G213000 [Glycine max]	--	SubName: Full=Uncharacterized protein {ECO:0000313|EMBL:KRH50283.1};	--	--	--
gene-LOC100778405	1.6	2.73	2.86	6.4	6.36	7.67	73	135	140	319	259	364	1.2451	3.76426e-05	0.00293863	up	NC_016088.3	49253614	49255285	-	LOC100778405	protein_coding	K13800 UMP-CMP kinase [EC:2.7.4.14] | (RefSeq) pentatricopeptide repeat-containing protein At4g25270, chloroplastic-like (A)	ko00240: Pyrimidine metabolism	PREDICTED: pentatricopeptide repeat-containing protein At1g31790 [Glycine max]	RecName: Full=Pentatricopeptide repeat-containing protein At1g31790;	SubName: Full=Uncharacterized protein {ECO:0000313|EMBL:KRH76476.1};	FOG: PPR repeat	GO:0043231,intracellular membrane-bounded organelle; GO:0004519,endonuclease activity; GO:0003723,RNA binding; GO:0009451,RNA modification	PF13041.6:PPR repeat family
gene-LOC100305402	9	8.35	6.08	3.58	5.67	3.69	642	646	466	279	361	274	-1.1358	3.77439e-05	0.00293929	down	NC_038244.1	39178633	39183278	+	LOC100305402	family	K13416 brassinosteroid insensitive 1-associated receptor kinase 1 [EC:2.7.10.1 2.7.11.1] | (RefSeq) somatic embryogenesis receptor-like kinase-like protein (A)	ko04016: MAPK signaling pathway - plant; ko04075: Plant hormone signal transduction; ko04626: Plant-pathogen interaction	PREDICTED: protein kinase family protein isoform X1 [Glycine max]	RecName: Full=Cysteine-rich receptor-like protein kinase 3; Short=Cysteine-rich RLK3; EC=2.7.11.-; Flags: Precursor;	SubName: Full=Uncharacterized protein {ECO:0000313|EMBL:KRH45629.1, ECO:0000313|EnsemblPlants:GLYMA08G39150.3};	--	GO:0016021,integral component of membrane; GO:0005886,plasma membrane; GO:0005524,ATP binding; GO:0004674,protein serine/threonine kinase activity	PF00069.25:Protein kinase domain
novel.684	0.314871	0.264653	0.243976	0.82752	1.35397	0.906766	24	22	20	70	92	72	1.63119	3.84579e-05	0.00298523	up	NC_038252.1	11076710	11077389	.	--	--	--	--	hypothetical protein GLYMA_16G087800 [Glycine max]	--	SubName: Full=Uncharacterized protein {ECO:0000313|EMBL:KRH07422.1};	--	--	--
gene-LOC100798134	15.07	24.45	25.93	13.26	12.89	9.06	918	1616	1697	883	701	575	-1.16213	3.85305e-05	0.00298523	down	NC_038255.1	1785367	1799119	-	LOC100798134	protein_coding	K01810 glucose-6-phosphate isomerase [EC:5.3.1.9] | (RefSeq) glucose-6-phosphate isomerase, cytosolic-like (A)	ko00010: Glycolysis / Gluconeogenesis; ko00030: Pentose phosphate pathway; ko00500: Starch and sucrose metabolism; ko00520: Amino sugar and nucleotide sugar metabolism; ko01200: Carbon metabolism	PREDICTED: glucose-6-phosphate isomerase, cytosolic-like [Glycine max]	RecName: Full=Glucose-6-phosphate isomerase, cytosolic 1; Short=GPI; EC=5.3.1.9; AltName: Full=Phosphoglucose isomerase; Short=PGI; AltName: Full=Phosphohexose isomerase; Short=PHI;	RecName: Full=Glucose-6-phosphate isomerase {ECO:0000256|RuleBase:RU000612}; EC=5.3.1.9 {ECO:0000256|RuleBase:RU000612};	Glucose-6-phosphate isomerase	GO:0005737,cytoplasm; GO:0004347,glucose-6-phosphate isomerase activity; GO:0006094,gluconeogenesis; GO:0006096,glycolytic process	PF00342.19:Phosphoglucose isomerase
gene-LOC100305412	33.93	28.14	25.64	16.81	22.14	20.22	1921	1728	1559	1040	1119	1192	-0.840224	3.867e-05	0.00298523	false	NC_038253.1	15165947	15168022	+	LOC100305412	family	K13430 serine/threonine-protein kinase PBS1 [EC:2.7.11.1] | (RefSeq) serine/threonine-protein kinase (A)	ko04626: Plant-pathogen interaction	Putative receptor-like protein kinase [Glycine soja]	RecName: Full=Probable receptor-like protein kinase At2g23200; EC=2.7.11.-; Flags: Precursor;	SubName: Full=Putative receptor-like protein kinase {ECO:0000313|EMBL:KHN27061.1}; EC=2.7.11.1 {ECO:0000313|EMBL:KHN27061.1};	Serine/threonine protein kinase	GO:0016021,integral component of membrane; GO:0005524,ATP binding; GO:0004674,protein serine/threonine kinase activity	PF07714.17:Protein tyrosine kinase
gene-LOC100779147	7.69	7.07	7.38	5.11	6.43	4.56	1344	1339	1385	975	1003	830	-0.734609	3.87105e-05	0.00298523	false	NC_038253.1	3344420	3355083	-	LOC100779147	protein_coding	K00921 1-phosphatidylinositol-3-phosphate 5-kinase [EC:2.7.1.150] | (RefSeq) 1-phosphatidylinositol-3-phosphate 5-kinase FAB1B-like (A)	ko00562: Inositol phosphate metabolism; ko04070: Phosphatidylinositol signaling system; ko04145: Phagosome	PREDICTED: LOW QUALITY PROTEIN: 1-phosphatidylinositol-3-phosphate 5-kinase FAB1B-like [Glycine max]	RecName: Full=1-phosphatidylinositol-3-phosphate 5-kinase FAB1B; Short=Phosphatidylinositol 3-phosphate 5-kinase; EC=2.7.1.150; AltName: Full=FYVE finger-containing phosphoinositide kinase; AltName: Full=PIKfyve; AltName: Full=Phosphatidylinositol 3-phosphate 5-kinase type III; Short=PIPkin-III; Short=Type III PIP kinase; AltName: Full=Protein FORMS APLOID AND BINUCLEATE CELLS 1B;	SubName: Full=Uncharacterized protein {ECO:0000313|EMBL:KRH02542.1};	Phosphatidylinositol-4-phosphate 5-kinase and related FYVE finger-containing proteins	GO:0005829,cytosol; GO:0005768,endosome; GO:0010008,endosome membrane; GO:0005739,mitochondrion; GO:0000285,1-phosphatidylinositol-3-phosphate 5-kinase activity; GO:0005524,ATP binding; GO:0046872,metal ion binding; GO:0010256,endomembrane system organization; GO:0009555,pollen development; GO:0042147,retrograde transport, endosome to Golgi; GO:0090332,stomatal closure; GO:0007033,vacuole organiz…	PF01504.18:Phosphatidylinositol-4-phosphate 5-Kinase
gene-LOC100818638	7.05	14.12	12.05	35.01	30.14	27.28	341	741	626	1851	1302	1374	1.21474	3.89648e-05	0.00299755	up	NC_038250.1	5748841	5752768	-	LOC100818638	protein_coding	K06941 23S rRNA (adenine2503-C2)-methyltransferase [EC:2.1.1.192] | (RefSeq) probable dual-specificity RNA methyltransferase RlmN (A)	--	PREDICTED: probable dual-specificity RNA methyltransferase RlmN [Glycine max]	--	SubName: Full=Uncharacterized protein {ECO:0000313|EMBL:KRH15103.1, ECO:0000313|EnsemblPlants:GLYMA14G07450.1};	--	GO:0005737,cytoplasm; GO:0051536,iron-sulfur cluster binding; GO:0008649,rRNA methyltransferase activity; GO:0008175,tRNA methyltransferase activity; GO:0070475,rRNA base methylation	PF04055.21:Radical SAM superfamily
gene-LOC102666034	50.38	43.43	43.2	34.66	38.72	30.85	3801	3554	3500	2857	2608	2423	-0.66723	4.07091e-05	0.00312416	false	NC_038253.1	411281	416048	-	LOC102666034	protein_coding	K13648 alpha-1,4-galacturonosyltransferase [EC:2.4.1.43] | (RefSeq) probable galacturonosyltransferase 4 (A)	ko00520: Amino sugar and nucleotide sugar metabolism	PREDICTED: probable galacturonosyltransferase 4 [Glycine max]	RecName: Full=Probable galacturonosyltransferase 4; EC=2.4.1.-; AltName: Full=Like glycosyl transferase 3;	RecName: Full=Hexosyltransferase {ECO:0000256|RuleBase:RU362027}; EC=2.4.1.- {ECO:0000256|RuleBase:RU362027};	--	GO:0005794,Golgi apparatus; GO:0000139,Golgi membrane; GO:0016021,integral component of membrane; GO:0047262,polygalacturonate 4-alpha-galacturonosyltransferase activity; GO:0071555,cell wall organization; GO:0045489,pectin biosynthetic process	PF01501.20:Glycosyl transferase family 8
gene-LOC100781449	4.18	7.48	5.74	16.16	14.13	14.7	131	254	193	553	395	479	1.10884	4.1026e-05	0.00314087	up	NC_038253.1	26574129	26577391	-	LOC100781449	gbkey=Gene	--	--	uncharacterized protein LOC100781449 [Glycine max]	RecName: Full=Rhomboid-like protein 11, chloroplastic {ECO:0000303|PubMed:17181860}; Short=AtRBL11 {ECO:0000303|PubMed:17181860}; EC=3.4.21.- {ECO:0000305}; Flags: Precursor;	SubName: Full=Uncharacterized protein {ECO:0000313|EMBL:ACU17993.1, ECO:0000313|EnsemblPlants:GLYMA17G25950.1};	--	GO:0009706,chloroplast inner membrane; GO:0016021,integral component of membrane; GO:0019904,protein domain specific binding; GO:0004252,serine-type endopeptidase activity	PF01694.22:Rhomboid family
gene-FAD8.2	59.22	92.19	88.5	46.94	43.06	21.94	3555	6003	5706	3079	2308	1371	-1.37064	4.12877e-05	0.00315329	down	NC_016090.3	7802303	7805621	+	FAD8.2	acid	K10257 acyl-lipid omega-3 desaturase [EC:1.14.19.25 1.14.19.35 1.14.19.36] | (RefSeq) FAD8; omega-3 fatty acid desaturase, chloroplastic-like (A)	--	omega-3 fatty acid desaturase, chloroplastic-like [Glycine max]	RecName: Full=Omega-3 fatty acid desaturase, chloroplastic; EC=1.14.19.-; Flags: Precursor;	SubName: Full=Chloroplast fatty acid desaturase 8 {ECO:0000313|EMBL:AEE25912.1};	--	GO:0031969,chloroplast membrane; GO:0016717,oxidoreductase activity, acting on paired donors, with oxidation of a pair of donors resulting in the reduction of molecular oxygen to two molecules of water; GO:0006636,unsaturated fatty acid biosynthetic process	PF11960.8:Domain of unknown function (DUF3474)
gene-LOC100527137	5.61	5.73	8.2	3.69	3.62	2.36	160	177	251	115	92	70	-1.28775	4.18158e-05	0.00318594	down	NC_038249.1	40276239	40277759	+	LOC100527137	gene=LOC100527137	--	--	uncharacterized protein LOC100527137 [Glycine max]	RecName: Full=Cyclin-U1-1; Short=CycU1;1; AltName: Full=Cyclin-P2.1; Short=CycP2;1;	SubName: Full=Uncharacterized protein {ECO:0000313|EMBL:ACU16185.1};	Cyclin	GO:0019901,protein kinase binding; GO:0007049,cell cycle; GO:0051301,cell division; GO:0000079,regulation of cyclin-dependent protein serine/threonine kinase activity	PF08613.11:Cyclin
novel.727	4.98998	8.90365	4.09746	2.10109	3.06547	2.81822	387	750	341	180	212	226	-1.43844	4.25785e-05	0.00323627	down	NC_038253.1	12049657	12050348	.	--	--	--	--	hypothetical protein glysoja_017159 [Glycine soja]	--	SubName: Full=Uncharacterized protein {ECO:0000313|EMBL:KRH04203.1, ECO:0000313|EnsemblPlants:GLYMA17G15570.1};	--	--	--
gene-LOC100820493	0.32	0.26	0.35	1.22	1.22	0.8	27	24	31	111	91	70	1.52275	4.26899e-05	0.00323698	up	--	--	--	--	--	--	--	--
gene-LOC100500690	0.09	0.74	0.17	3.24	1.86	10.38	2	18	4	79	37	241	3.71934	4.34404e-05	0.00328603	up	NC_038246.1	39568705	39570846	+	LOC100500690	gbkey=Gene	--	--	uncharacterized protein LOC100500690 precursor [Glycine max]	--	SubName: Full=Uncharacterized protein {ECO:0000313|EMBL:ACU15834.1, ECO:0000313|EnsemblPlants:GLYMA10G30340.1};	--	--	--
gene-LOC100499742	31.68	47.66	50.72	119.28	92.66	108.58	489	798	841	2012	1277	1745	1.04127	4.46946e-05	0.00337284	up	NC_038244.1	2453049	2453855	+	LOC100499742	gbkey=Gene	K02910 large subunit ribosomal protein L31e | (RefSeq) uncharacterized LOC100499742 (A)	ko03010: Ribosome	uncharacterized protein LOC100499742 [Glycine max]	RecName: Full=60S ribosomal protein L31;	SubName: Full=Uncharacterized protein {ECO:0000313|EMBL:ACU13458.1, ECO:0000313|EnsemblPlants:GLYMA08G03480.1};	60S ribosomal protein L31	GO:0005840,ribosome; GO:0003735,structural constituent of ribosome; GO:0006412,translation	PF01198.19:Ribosomal protein L31e
gene-GMPHR19	8.57	12.94	7.45	2.65	4.54	5.39	408	668	381	138	193	267	-1.46686	4.49454e-05	0.00338372	down	NC_038247.1	25091816	25095388	-	GMPHR19	protein_coding	K14491 two-component response regulator ARR-B family | (RefSeq) two-component response regulator ARR12-like (A)	ko04075: Plant hormone signal transduction	PREDICTED: uncharacterized protein LOC100781878 [Glycine max]	RecName: Full=Myb-related protein 2 {ECO:0000303|PubMed:21255164}; AltName: Full=Myb family transcription factor PHL9 {ECO:0000305}; AltName: Full=Protein NITROGEN STARVATION RESPONSE 1 {ECO:0000303|PubMed:15592750}; Short=AtNSR1 {ECO:0000303|PubMed:15592750}; AltName: Full=Protein PHR1-LIKE 9 {ECO:0000305};	SubName: Full=Uncharacterized protein {ECO:0000313|EnsemblPlants:GLYMA11G18990.1};	--	GO:0005634,nucleus; GO:0003677,DNA binding; GO:0003700,DNA-binding transcription factor activity; GO:0006351,transcription, DNA-templated	PF14379.6:MYB-CC type transfactor, LHEQLE motif
gene-LOC100800350	3354.3	2924.25	2057.9	1881.23	1560.63	1518.25	94324	89195	62150	57802	39179	44445	-1.01643	4.50676e-05	0.00338454	down	NC_038252.1	30677175	30679434	+	LOC100800350	protein_coding	K08907 light-harvesting complex I chlorophyll a/b binding protein 1 | (RefSeq) chlorophyll a-b binding protein 6A, chloroplastic (A)	ko00196: Photosynthesis - antenna proteins	PREDICTED: chlorophyll a-b binding protein 6A, chloroplastic [Glycine max]	RecName: Full=Chlorophyll a-b binding protein 6A, chloroplastic; AltName: Full=LHCI type I CAB-6A; AltName: Full=Light-harvesting complex I 26 kDa protein; Flags: Precursor;	RecName: Full=Chlorophyll a-b binding protein, chloroplastic {ECO:0000256|RuleBase:RU363080};	--	GO:0009941,chloroplast envelope; GO:0009535,chloroplast thylakoid membrane; GO:0016021,integral component of membrane; GO:0009522,photosystem I; GO:0009523,photosystem II; GO:0010287,plastoglobule; GO:0016168,chlorophyll binding; GO:0046872,metal ion binding; GO:0031409,pigment binding; GO:0009768,photosynthesis, light harvesting in photosystem I; GO:0018298,protein-chromophore linkage; GO:000941…	PF00504.21:Chlorophyll A-B binding protein
gene-LOC100795027	37.29	34.82	50.68	15.56	29.24	21.16	2097	2124	3061	956	1468	1239	-1.17484	4.517e-05	0.00338454	down	NC_038251.1	4764323	4768116	+	LOC100795027	protein_coding	K00511 squalene monooxygenase [EC:1.14.14.17] | (RefSeq) squalene monooxygenase (A)	ko00100: Steroid biosynthesis; ko00909: Sesquiterpenoid and triterpenoid biosynthesis	PREDICTED: squalene monooxygenase [Glycine max]	RecName: Full=Squalene monooxygenase; EC=1.14.14.17 {ECO:0000250|UniProtKB:Q9SM02}; AltName: Full=Squalene epoxidase; Short=SE;	SubName: Full=Uncharacterized protein {ECO:0000313|EMBL:KRH10672.1, ECO:0000313|EnsemblPlants:GLYMA15G06730.1};	Squalene monooxygenase	GO:0016021,integral component of membrane; GO:0050660,flavin adenine dinucleotide binding; GO:0004506,squalene monooxygenase activity	PF08491.10:Squalene epoxidase
gene-LOC100819233	1.16	2.26	1.7	5.66	4.71	4.36	77	162	121	409	278	300	1.25994	4.6509e-05	0.00347353	up	NC_038245.1	1015043	1017468	-	LOC100819233	protein_coding	K17710 pentatricopeptide repeat domain-containing protein 1 | (RefSeq) pentatricopeptide repeat-containing protein At2g18940, chloroplastic-like (A)	--	PREDICTED: pentatricopeptide repeat-containing protein At4g16390, chloroplastic-like [Glycine max]	RecName: Full=Pentatricopeptide repeat-containing protein At4g16390, chloroplastic {ECO:0000305}; AltName: Full=Chloroplastic RNA-binding protein P67 {ECO:0000303|PubMed:11034340}; AltName: Full=Protein SUPPRESSOR OF VARIEGATION 7 {ECO:0000303|PubMed:20935174}; Flags: Precursor;	SubName: Full=Uncharacterized protein {ECO:0000313|EMBL:KRH36594.1, ECO:0000313|EnsemblPlants:GLYMA09G01590.1};	FOG: PPR repeat	GO:0009507,chloroplast; GO:0009570,chloroplast stroma; GO:0004519,endonuclease activity; GO:0003729,mRNA binding; GO:0000166,nucleotide binding; GO:0009658,chloroplast organization; GO:0031425,chloroplast RNA processing; GO:0045727,positive regulation of translation; GO:0009451,RNA modification	PF13041.6:PPR repeat family
gene-LOC100808370	0.07	0.9	0.53	7.11	4.6	2.51	4	55	32	439	232	148	2.99185	4.65768e-05	0.00347353	up	NC_016089.3	11862238	11866134	-	LOC100808370	protein_coding	K00847 fructokinase [EC:2.7.1.4] | (RefSeq) fructokinase-2 (A)	ko00051: Fructose and mannose metabolism; ko00500: Starch and sucrose metabolism; ko00520: Amino sugar and nucleotide sugar metabolism	PREDICTED: fructokinase-like 2, chloroplastic [Glycine max]	RecName: Full=Fructokinase-like 2, chloroplastic {ECO:0000303|PubMed:20511297}; AltName: Full=pfkB-type carbohydrate kinase family protein 1 {ECO:0000303|PubMed:16326926}; Flags: Precursor;	SubName: Full=Uncharacterized protein {ECO:0000313|EMBL:KRH70953.1, ECO:0000313|EnsemblPlants:GLYMA02G13260.1};	Ribokinase	GO:0042644,chloroplast nucleoid; GO:0009295,nucleoid; GO:0000427,plastid-encoded plastid RNA polymerase complex; GO:0016301,kinase activity; GO:0009658,chloroplast organization; GO:0009662,etioplast organization; GO:0006355,regulation of transcription, DNA-templated; GO:0042793,plastid transcription	PF00294.24:pfkB family carbohydrate kinase
gene-LOC100809183	10	6.38	9.02	3.02	5.66	3.75	461	319	447	152	233	180	-1.3153	4.78612e-05	0.00356094	down	NC_038249.1	41873241	41874931	-	LOC100809183	protein_coding	K13429 chitin elicitor receptor kinase 1 | (RefSeq) chitin elicitor receptor kinase 1-like (A)	ko04626: Plant-pathogen interaction	PREDICTED: lysM domain receptor-like kinase 3 [Glycine max]	RecName: Full=LysM domain receptor-like kinase 3; Short=LysM-containing receptor-like kinase 3; EC=2.7.11.-; Flags: Precursor;	SubName: Full=Uncharacterized protein {ECO:0000313|EMBL:KRH22857.1, ECO:0000313|EnsemblPlants:GLYMA13G39880.1};	Serine/threonine protein kinase	GO:0016021,integral component of membrane; GO:0005886,plasma membrane; GO:0005524,ATP binding; GO:0004675,transmembrane receptor protein serine/threonine kinase activity; GO:0009738,abscisic acid-activated signaling pathway; GO:0007166,cell surface receptor signaling pathway; GO:0006952,defense response; GO:0050832,defense response to fungus; GO:0045087,innate immune response; GO:0031348,negative…	PF07714.17:Protein tyrosine kinase
gene-LOC100807698	3.81	7.9	5.79	2.94	1.41	1.1	133	299	217	112	44	40	-1.93751	4.82667e-05	0.00357584	down	NC_038255.1	34393326	34395922	-	LOC100807698	protein_coding	K18696 glycerophosphodiester phosphodiesterase [EC:3.1.4.46] | (RefSeq) glycerophosphodiester phosphodiesterase GDPD1, chloroplastic (A)	ko00564: Glycerophospholipid metabolism	hypothetical protein GLYMA_19G098500 [Glycine max]	RecName: Full=Glycerophosphodiester phosphodiesterase GDPD1, chloroplastic {ECO:0000305}; EC=3.1.4.46 {ECO:0000269|PubMed:21323773}; AltName: Full=Glycerophosphodiester phosphodiesterase 1 {ECO:0000303|PubMed:21323773}; Short=AtGDPD1 {ECO:0000303|PubMed:21323773}; AltName: Full=Protein SENESCENCE-RELATED GENE 3 {ECO:0000303|PubMed:8883383}; Flags: Precursor;	SubName: Full=Uncharacterized protein {ECO:0000313|EMBL:KRG94630.1};	Predicted starch-binding protein	GO:0009507,chloroplast; GO:0009536,plastid; GO:0008889,glycerophosphodiester phosphodiesterase activity; GO:0000287,magnesium ion binding; GO:0030643,cellular phosphate ion homeostasis; GO:0006071,glycerol metabolic process; GO:0046475,glycerophospholipid catabolic process	PF03009.17:Glycerophosphoryl diester phosphodiesterase family
gene-LOC100787907	82.21	94.7	155.8	25.79	56.79	54.37	3877	4844	7891	1329	2391	2669	-1.55312	4.82871e-05	0.00357584	down	NC_016090.3	44186183	44189170	-	LOC100787907	protein_coding	K19861 benzyl alcohol O-benzoyltransferase [EC:2.3.1.196 2.3.1.232] | (RefSeq) benzyl alcohol O-benzoyltransferase (A)	--	PREDICTED: benzyl alcohol O-benzoyltransferase-like [Glycine max]	RecName: Full=Benzyl alcohol O-benzoyltransferase; EC=2.3.1.196; AltName: Full=Benzoyl coenzyme A:benzyl alcohol benzoyl transferase;	SubName: Full=Uncharacterized protein {ECO:0000313|EMBL:KRH68680.1, ECO:0000313|EnsemblPlants:GLYMA03G40430.1};	--	GO:0016747,transferase activity, transferring acyl groups other than amino-acyl groups	PF02458.15:Transferase family
gene-LOC100796145	8.87	7.4	9.27	5.87	5.62	6.17	580	525	651	419	328	420	-0.799464	4.89598e-05	0.0036172	false	NC_038254.1	568542	572702	-	LOC100796145	protein_coding	K06949 ribosome biogenesis GTPase / thiamine phosphate phosphatase [EC:3.6.1.- 3.1.3.100] | (RefSeq) putative ribosome biogenesis GTPase RsgA (A)	ko00730: Thiamine metabolism	PREDICTED: putative ribosome biogenesis GTPase RsgA [Glycine max]	RecName: Full=Small ribosomal subunit biogenesis GTPase RsgA 1, mitochondrial {ECO:0000255|HAMAP-Rule:MF_01820}; EC=3.6.1.- {ECO:0000255|HAMAP-Rule:MF_01820}; AltName: Full=Protein EMBRYO DEFECTIVE 1688 {ECO:0000303|PubMed:15266054}; Flags: Precursor;	SubName: Full=Uncharacterized protein {ECO:0000313|EMBL:KRG97439.1, ECO:0000313|EnsemblPlants:GLYMA18G01130.1};	--	GO:0005739,mitochondrion; GO:0005525,GTP binding; GO:0003924,GTPase activity; GO:0046872,metal ion binding; GO:0019843,rRNA binding; GO:0042254,ribosome biogenesis	PF03193.16:RsgA GTPase
gene-LOC100804097	29.27	24.53	27.4	16.59	22.67	18.91	1759	1599	1768	1089	1216	1183	-0.755581	5.0049e-05	0.00368908	false	NC_038245.1	15042553	15045342	+	LOC100804097	protein_coding	K13783 MFS transporter, OPA family, solute carrier family 37 (glycerol-3-phosphate transporter), member 1/2 | (RefSeq) putative glycerol-3-phosphate transporter 5 (A)	--	PREDICTED: putative glycerol-3-phosphate transporter 5 [Glycine max]	RecName: Full=Putative glycerol-3-phosphate transporter 5; Short=G-3-P transporter 5; AltName: Full=Glycerol-3-phosphate permease 5; Short=AtG3Pp5; Short=G-3-P permease 5;	SubName: Full=Putative glycerol-3-phosphate transporter 5 {ECO:0000313|EMBL:KHN15428.1};	Permease of the major facilitator superfamily	GO:0016021,integral component of membrane; GO:0022857,transmembrane transporter activity; GO:0008643,carbohydrate transport; GO:0055062,phosphate ion homeostasis	PF07690.16:Major Facilitator Superfamily
gene-LOC100800494	10.92	18.01	20.56	6.88	9.93	8.67	357	639	722	246	290	295	-1.22675	5.03021e-05	0.00369913	down	NC_038250.1	47940679	47942927	-	LOC100800494	MYB32-like	K09422 transcription factor MYB, plant | (RefSeq) transcription factor MYB32-like (A)	--	uncharacterized protein LOC100800494 [Glycine max]	RecName: Full=Transcription factor MYB20 {ECO:0000305}; AltName: Full=Myb-related protein 20 {ECO:0000303|PubMed:16463103}; Short=AtMYB20 {ECO:0000303|PubMed:11597504};	SubName: Full=Uncharacterized protein {ECO:0000313|EMBL:ACU20065.1};	Transcription factor, Myb superfamily	GO:0005634,nucleus; GO:0001046,core promoter sequence-specific DNA binding; GO:0003700,DNA-binding transcription factor activity; GO:0000981,DNA-binding transcription factor activity, RNA polymerase II-specific; GO:0043565,sequence-specific DNA binding; GO:0001135,RNA polymerase II transcription regulator recruiting activity; GO:0044212,transcription regulatory region DNA binding; GO:0030154,cell…	PF00249.31:Myb-like DNA-binding domain
gene-LOC100785030	0.47	0.91	0.94	3.48	2.96	2.2	20	42	43	161	112	97	1.62156	5.17699e-05	0.00379826	up	NC_038253.1	15479959	15481866	-	LOC100785030	protein_coding	K14505 cyclin D3, plant | (RefSeq) cyclin-D3-2-like (A)	ko04075: Plant hormone signal transduction	PREDICTED: cyclin-D3-2-like [Glycine max]	RecName: Full=Cyclin-D3-2; AltName: Full=G1/S-specific cyclin-D3-2; Short=CycD3;2;	SubName: Full=Cyclin-D3-2 {ECO:0000313|EMBL:KHN27072.1};	G1/S-specific cyclin D	GO:0005634,nucleus; GO:0007049,cell cycle; GO:0051301,cell division; GO:0010444,guard mother cell differentiation; GO:0048316,seed development	PF00134.23:Cyclin, N-terminal domain
gene-GMIQD66	17.88	18.5	28.38	11.01	13.66	13.27	881	989	1502	593	601	681	-1.04045	5.20137e-05	0.00380733	down	NC_038256.1	39505306	39510005	+	GMIQD66	protein	--	--	calmodulin-binding domain-containing protein IQD66 [Glycine max]	--	SubName: Full=Uncharacterized protein {ECO:0000313|EMBL:KRG91452.1, ECO:0000313|EnsemblPlants:GLYMA20G29550.3};	--	--	PF13178.6:Protein of unknown function (DUF4005)
gene-LOC100808098	1.23	1.63	1.91	4.18	4.24	3.33	104	150	174	387	321	294	1.03121	5.31791e-05	0.00388367	up	NC_038241.1	35085326	35092184	-	LOC100808098	protein_coding	K13430 serine/threonine-protein kinase PBS1 [EC:2.7.11.1] | (RefSeq) serine/threonine-protein kinase CDL1-like (A)	ko04626: Plant-pathogen interaction	PREDICTED: probable LRR receptor-like serine/threonine-protein kinase MRH1 [Glycine max]	RecName: Full=Protein MALE DISCOVERER 2; Short=AtMDIS2; AltName: Full=Probable LRR receptor-like serine/threonine-protein kinase MRH1 {ECO:0000303|PubMed:16367956}; EC=2.7.11.1 {ECO:0000305}; AltName: Full=Protein MORPHOGENESIS OF ROOT HAIR 1 {ECO:0000303|PubMed:16367956}; Flags: Precursor;	SubName: Full=Uncharacterized protein {ECO:0000313|EMBL:KRH58973.1};	--	GO:0012505,endomembrane system; GO:0016021,integral component of membrane; GO:0005886,plasma membrane; GO:0090406,pollen tube; GO:0005524,ATP binding; GO:0004675,transmembrane receptor protein serine/threonine kinase activity; GO:0007166,cell surface receptor signaling pathway; GO:0006468,protein phosphorylation; GO:0048765,root hair cell differentiation	PF07714.17:Protein tyrosine kinase
gene-LOC100499931	69.31	65.53	73.78	154.08	123.6	157.98	1172	1202	1340	2847	1866	2781	0.799841	5.42213e-05	0.00395067	false	NC_038254.1	14719371	14720927	+	LOC100499931	gbkey=Gene	K02915 large subunit ribosomal protein L34e | (RefSeq) uncharacterized LOC100499931 (A)	ko03010: Ribosome	uncharacterized protein LOC100499931 [Glycine max]	RecName: Full=60S ribosomal protein L34;	SubName: Full=60S ribosomal protein L34 {ECO:0000313|EMBL:KHM98949.1};	60s ribosomal protein L34	GO:0005840,ribosome; GO:0003735,structural constituent of ribosome; GO:0006412,translation	PF01199.18:Ribosomal protein L34e
gene-LOC102670316	9.89	17.55	15.89	8.54	7.8	5.13	335	645	578	316	236	181	-1.27996	5.46895e-05	0.00397131	down	NC_038241.1	39931330	39933252	+	LOC102670316	protein_coding	K11153 retinol dehydrogenase 12 [EC:1.1.1.300] | (RefSeq) short-chain dehydrogenase TIC 32, chloroplastic (A)	--	PREDICTED: LOW QUALITY PROTEIN: short-chain dehydrogenase TIC 32, chloroplastic [Glycine max]	RecName: Full=Short-chain dehydrogenase TIC 32, chloroplastic; EC=1.1.1.-; AltName: Full=Translocon at the inner envelope membrane of chloroplasts 32; Short=AtTIC32;	SubName: Full=Uncharacterized protein {ECO:0000313|EMBL:KRH41375.1, ECO:0000313|EnsemblPlants:GLYMA08G02980.1};	Dehydrogenases with different specificities (related to short-chain alcohol dehydrogenases)	GO:0009507,chloroplast; GO:0009941,chloroplast envelope; GO:0009706,chloroplast inner membrane; GO:0005886,plasma membrane; GO:0016491,oxidoreductase activity; GO:0015031,protein transport	PF00106.25:short chain dehydrogenase
gene-LOC100815887	143.7	79.94	80.28	45.38	63.84	36.01	7839	4730	4703	2705	3109	2045	-1.34962	5.4755e-05	0.00397131	down	NC_038246.1	49728121	49730120	-	LOC100815887	protein_coding	K15397 3-ketoacyl-CoA synthase [EC:2.3.1.199] | (RefSeq) 3-ketoacyl-CoA synthase 6 (A)	ko00062: Fatty acid elongation; ko04626: Plant-pathogen interaction	PREDICTED: 3-ketoacyl-CoA synthase 6 [Glycine max]	RecName: Full=3-ketoacyl-CoA synthase 6 {ECO:0000303|PubMed:18465198}; Short=KCS-6 {ECO:0000303|PubMed:18465198}; EC=2.3.1.199 {ECO:0000269|PubMed:10330468}; AltName: Full=Cuticular protein 1 {ECO:0000303|PubMed:10330468}; AltName: Full=Eceriferum 6 {ECO:0000303|PubMed:11041893}; AltName: Full=Very long-chain fatty acid condensing enzyme 6 {ECO:0000303|PubMed:18465198}; Short=VLCFA condensing enz…	RecName: Full=3-ketoacyl-CoA synthase {ECO:0000256|PIRNR:PIRNR036417}; EC=2.3.1.- {ECO:0000256|PIRNR:PIRNR036417};	--	GO:0005783,endoplasmic reticulum; GO:0005789,endoplasmic reticulum membrane; GO:0016021,integral component of membrane; GO:0102336,3-oxo-arachidoyl-CoA synthase activity; GO:0102337,3-oxo-cerotoyl-CoA synthase activity; GO:0102338,3-oxo-lignoceronyl-CoA synthase activity; GO:0102756,very-long-chain 3-ketoacyl-CoA synthase activity; GO:0006633,fatty acid biosynthetic process; GO:0009409,response t…	PF08392.12:FAE1/Type III polyketide synthase-like protein
gene-GAPC1	157.76	234.7	223.55	127.21	152.6	138.93	7147	11533	10877	6297	6172	6552	-0.82355	5.52313e-05	0.0039967	false	NC_038242.1	14466165	14469193	-	GAPC1	gbkey=Gene	K00134 glyceraldehyde 3-phosphate dehydrogenase [EC:1.2.1.12] | (RefSeq) GAPC1; glyceraldehyde-3-phosphate dehydrogenase (A)	ko00010: Glycolysis / Gluconeogenesis; ko00710: Carbon fixation in photosynthetic organisms; ko01200: Carbon metabolism; ko01230: Biosynthesis of amino acids	PREDICTED: glyceraldehyde-3-phosphate dehydrogenase isoform X1 [Glycine max]	RecName: Full=Glyceraldehyde-3-phosphate dehydrogenase, cytosolic; EC=1.2.1.12;	RecName: Full=Glyceraldehyde-3-phosphate dehydrogenase {ECO:0000256|RuleBase:RU361160}; EC=1.2.1.- {ECO:0000256|RuleBase:RU361160};	Glyceraldehyde 3-phosphate dehydrogenase	GO:0005737,cytoplasm; GO:0004365,glyceraldehyde-3-phosphate dehydrogenase (NAD+) (phosphorylating) activity; GO:0051287,NAD binding; GO:0050661,NADP binding; GO:0006006,glucose metabolic process; GO:0006096,glycolytic process	PF02800.20:Glyceraldehyde 3-phosphate dehydrogenase, C-terminal domain
gene-LOC100819070	15.05	17.61	23.27	10.94	13.44	11.46	882	1119	1464	700	703	699	-0.912645	5.6499e-05	0.00407912	false	NC_016089.3	45392301	45397151	+	LOC100819070	protein_coding	K14638 solute carrier family 15 (peptide/histidine transporter), member 3/4 | (RefSeq) protein NRT1/ PTR FAMILY 8.1 (A)	--	PREDICTED: protein NRT1/ PTR FAMILY 6.4 [Glycine max]	RecName: Full=Protein NRT1/ PTR FAMILY 6.4; Short=AtNPF6.4; AltName: Full=Nitrate transporter 1.3;	SubName: Full=WBb98N11.3 protein {ECO:0000313|EMBL:BAX25308.1};	H+/oligopeptide symporter	GO:0016021,integral component of membrane; GO:0015293,symporter activity; GO:0042128,nitrate assimilation	PF00854.21:POT family
gene-LOC100797745	0.97	1.77	1.13	2.99	3.78	3.38	166	329	208	562	580	604	1.12935	5.68251e-05	0.004087	up	NC_038245.1	19352865	19378461	-	LOC100797745	protein_coding	K14792 rRNA biogenesis protein RRP5 | (RefSeq) protein RRP5 homolog (A)	--	PREDICTED: protein RRP5 homolog isoform X1 [Glycine max]	RecName: Full=rRNA biogenesis protein RRP5; AltName: Full=Ribosomal RNA-processing protein 5;	SubName: Full=Uncharacterized protein {ECO:0000313|EMBL:KRH38012.1, ECO:0000313|EnsemblPlants:GLYMA09G15786.1};	rRNA processing protein Rrp5	GO:0005730,nucleolus; GO:0005886,plasma membrane; GO:0032040,small-subunit processome; GO:0003723,RNA binding; GO:0009553,embryo sac development; GO:0000466,maturation of 5.8S rRNA from tricistronic rRNA transcript (SSU-rRNA, 5.8S rRNA, LSU-rRNA); GO:0000462,maturation of SSU-rRNA from tricistronic rRNA transcript (SSU-rRNA, 5.8S rRNA, LSU-rRNA); GO:0006397,mRNA processing; GO:0006364,rRNA proces…	PF00575.23:S1 RNA binding domain
gene-LOC100305428	9.77	6.81	6.2	19.96	20.12	16.33	374	283	255	835	688	651	1.03554	5.695e-05	0.004087	up	NC_038253.1	38037559	38040326	+	LOC100305428	gene=LOC100305428	K20718 LRR receptor-like serine/threonine-protein kinase ERECTA [EC:2.7.11.1] | (RefSeq) LRR receptor-like serine/threonine-protein kinase ERECTA (A)	ko04016: MAPK signaling pathway - plant	ERECTA [Glycine max]	RecName: Full=LRR receptor-like serine/threonine-protein kinase ERECTA {ECO:0000303|PubMed:8624444}; EC=2.7.11.1; AltName: Full=Protein QUANTITATIVE RESISTANCE TO PLECTOSPHAERELLA 1; AltName: Full=Protein QUANTITATIVE RESISTANCE TO RALSTONIA SOLANACEARUM 1; AltName: Full=Protein TRANSPIRATION EFFICIENCY 1; Flags: Precursor;	SubName: Full=ERECTA {ECO:0000313|EMBL:ACM89555.1};	--	GO:0016021,integral component of membrane; GO:0005739,mitochondrion; GO:0005886,plasma membrane; GO:0005524,ATP binding; GO:0042277,peptide binding; GO:0004674,protein serine/threonine kinase activity; GO:0019199,transmembrane receptor protein kinase activity; GO:0070370,cellular heat acclimation; GO:0042742,defense response to bacterium; GO:0050832,defense response to fungus; GO:0048281,inflores…	PF00069.25:Protein kinase domain
gene-LOC100777153	730.03	787.5	651.86	560.88	487.6	564.8	36358	42542	34867	30522	21680	29283	-0.690538	5.69949e-05	0.004087	false	NC_038244.1	14037210	14041949	+	LOC100777153	oxidase	K11517 (S)-2-hydroxy-acid oxidase [EC:1.1.3.15] | (RefSeq) peroxisomal (S)-2-hydroxy-acid oxidase GLO1-like (A)	ko00630: Glyoxylate and dicarboxylate metabolism; ko01200: Carbon metabolism; ko04146: Peroxisome	peroxisomal (S)-2-hydroxy-acid oxidase GLO1-like [Glycine max]	RecName: Full=(S)-2-hydroxy-acid oxidase GLO1; EC=1.1.3.15; AltName: Full=Glycolate oxidase 1; Short=AtGLO1; Short=GOX 1; AltName: Full=Short chain alpha-hydroxy acid oxidase GLO1;	SubName: Full=Peroxisomal glycolate oxidase {ECO:0000313|EMBL:BAG09382.1};	Glycolate oxidase	GO:0048046,apoplast; GO:0009507,chloroplast; GO:0009570,chloroplast stroma; GO:0022626,cytosolic ribosome; GO:0016020,membrane; GO:0005634,nucleus; GO:0005777,peroxisome; GO:0009506,plasmodesma; GO:0010181,FMN binding; GO:0008891,glycolate oxidase activity; GO:0052853,long-chain-(S)-2-hydroxy-long-chain-acid oxidase activity; GO:0052854,medium-chain-(S)-2-hydroxy-acid oxidase activity; GO:0052852…	PF01070.18:FMN-dependent dehydrogenase
gene-LOC100809934	0.72	1.8	0.57	11.25	7.56	2.62	26	70	22	441	242	98	2.52676	5.83263e-05	0.00417303	up	NC_038244.1	6319768	6323782	-	LOC100809934	protein_coding	--	--	PREDICTED: uncharacterized protein ycf23-like [Glycine max]	RecName: Full=Uncharacterized protein ycf23;	SubName: Full=Uncharacterized protein {ECO:0000313|EMBL:KHN28975.1};	--	GO:0009507,chloroplast; GO:0003824,catalytic activity	PF04481.12:Protein of unknown function (DUF561)
gene-LOC100779376	12.01	28.36	25.06	89.37	123.8	46.52	547	1401	1226	4448	5034	2206	1.71214	6.0235e-05	0.00429988	up	NC_038247.1	9965495	9969476	+	LOC100779376	protein_coding	K10277 lysine-specific demethylase 8 [EC:1.14.11.27] | (RefSeq) putative lysine-specific demethylase JMJD5 (A)	--	PREDICTED: putative lysine-specific demethylase JMJD5 isoform X1 [Glycine max]	RecName: Full=Lysine-specific demethylase JMJ30 {ECO:0000303|PubMed:18713399}; Short=AtJMJ30 {ECO:0000303|PubMed:18713399}; EC=1.14.11.-; AltName: Full=JmjC domain-containing protein 30 {ECO:0000303|PubMed:18713399}; AltName: Full=Jumonji domain-containing protein 5 {ECO:0000303|PubMed:21115819}; Short=AtJMJD5 {ECO:0000303|PubMed:21115819};	SubName: Full=Uncharacterized protein {ECO:0000313|EMBL:KRH29673.1, ECO:0000313|EnsemblPlants:GLYMA11G13911.1};	Uncharacterized conserved protein, contains JmjC domain	GO:0005737,cytoplasm; GO:0005634,nucleus; GO:0051213,dioxygenase activity; GO:0003700,DNA-binding transcription factor activity; GO:0046975,histone methyltransferase activity (H3-K36 specific); GO:0046872,metal ion binding; GO:0007623,circadian rhythm; GO:0009908,flower development; GO:0070544,histone H3-K36 demethylation; GO:0042752,regulation of circadian rhythm	PF13621.6:Cupin-like domain
gene-LOC100798718	18.03	19.63	18.06	37.86	32.5	34.84	686	810	738	1574	1104	1380	0.652979	6.15852e-05	0.00438355	false	NC_038242.1	5345950	5349444	-	LOC100798718	protein_coding	--	--	PREDICTED: protein OVEREXPRESSOR OF CATIONIC PEROXIDASE 3-like [Glycine max]	RecName: Full=Protein OVEREXPRESSOR OF CATIONIC PEROXIDASE 3 {ECO:0000303|PubMed:15923348};	SubName: Full=Uncharacterized protein {ECO:0000313|EMBL:KRH52461.1, ECO:0000313|EnsemblPlants:GLYMA06G07330.1};	--	GO:0005634,nucleus; GO:0003677,DNA binding; GO:0003700,DNA-binding transcription factor activity; GO:0004601,peroxidase activity; GO:0009738,abscisic acid-activated signaling pathway; GO:0006952,defense response; GO:0042742,defense response to bacterium; GO:0050832,defense response to fungus; GO:0002229,defense response to oomycetes; GO:0009682,induced systemic resistance; GO:0009867,jasmonic aci…	PF00046.29:Homeodomain
gene-LOC100817424	63.18	89.32	133.39	30.39	40.13	55.92	4060	6226	9206	2134	2302	3741	-1.43823	6.16837e-05	0.00438355	down	NC_038252.1	1643448	1648016	+	LOC100817424	protein_coding	K13679 granule-bound starch synthase [EC:2.4.1.242] | (RefSeq) granule-bound starch synthase 1, chloroplastic/amyloplastic (A)	ko00500: Starch and sucrose metabolism	PREDICTED: granule-bound starch synthase 1, chloroplastic/amyloplastic [Glycine max]	RecName: Full=Granule-bound starch synthase 1, chloroplastic/amyloplastic; EC=2.4.1.242; AltName: Full=Granule-bound starch synthase I; Short=GBSS-I; Flags: Precursor;	RecName: Full=Starch synthase, chloroplastic/amyloplastic {ECO:0000256|RuleBase:RU361232}; EC=2.4.1.- {ECO:0000256|RuleBase:RU361232};	--	GO:0009501,amyloplast; GO:0009507,chloroplast; GO:0102502,ADP-glucose-starch glucosyltransferase activity; GO:0004373,glycogen (starch) synthase activity; GO:0019252,starch biosynthetic process	PF08323.11:Starch synthase catalytic domain
novel.45	0.065777	2.36281	0.638129	0.038984	0.065218	0.114469	9	343	92	6	8	16	-4.02513	6.20382e-05	0.00439888	down	NC_016089.3	5023374	5024565	+	--	--	K15397 3-ketoacyl-CoA synthase [EC:2.3.1.199] | (RefSeq) 3-ketoacyl-CoA synthase 17-like (A)	ko00062: Fatty acid elongation; ko04626: Plant-pathogen interaction	hypothetical protein glysoja_000202 [Glycine soja]	RecName: Full=Protein RADIALIS-like 6; Short=AtRL6; Short=Protein RAD-like 6; AltName: Full=Protein RADIALIS-LIKE SANT/MYB 3; Short=Protein RSM3;	SubName: Full=Uncharacterized protein {ECO:0000313|EMBL:KRH69902.1, ECO:0000313|EnsemblPlants:GLYMA02G06230.1};	Zuotin and related molecular chaperones (DnaJ superfamily), contains DNA-binding domains	GO:0005634,nucleus; GO:0003677,DNA binding; GO:0003700,DNA-binding transcription factor activity; GO:0006355,regulation of transcription, DNA-templated; GO:0006351,transcription, DNA-templated	PF00249.31:Myb-like DNA-binding domain
gene-LOC100784129	12.9	11.69	9.48	6.84	7.36	8.02	471	463	372	273	240	305	-0.883161	6.21822e-05	0.00439925	false	NC_016088.3	53086671	53088487	+	LOC100784129	protein_coding	K09338 homeobox-leucine zipper protein | (RefSeq) homeobox-leucine zipper protein HAT22-like (A)	--	PREDICTED: homeobox-leucine zipper protein HAT22-like [Glycine max]	RecName: Full=Homeobox-leucine zipper protein HAT22; AltName: Full=Homeodomain-leucine zipper protein HAT22; Short=HD-ZIP protein 22;	SubName: Full=Uncharacterized protein {ECO:0000313|EMBL:KRH77172.1, ECO:0000313|EnsemblPlants:GLYMA01G40450.1};	Transcription factor HEX, contains HOX and HALZ domains	GO:0005634,nucleus; GO:0003700,DNA-binding transcription factor activity; GO:0043565,sequence-specific DNA binding; GO:0009738,abscisic acid-activated signaling pathway; GO:0009737,response to abscisic acid; GO:0009735,response to cytokinin; GO:0009414,response to water deprivation; GO:0006351,transcription, DNA-templated	PF00046.29:Homeodomain
gene-LOC100798485	2552.89	1842.31	1826.63	1408.74	1271.51	1403.1	81745	63988	62817	49288	36348	46771	-0.875708	6.23487e-05	0.0044012	false	NC_038247.1	4591533	4593059	+	LOC100798485	protein	K02716 photosystem II oxygen-evolving enhancer protein 1 | (RefSeq) oxygen-evolving enhancer protein 1, chloroplastic-like (A)	ko00195: Photosynthesis	uncharacterized protein LOC100798485 [Glycine max]	RecName: Full=Oxygen-evolving enhancer protein 1, chloroplastic; Short=OEE1; AltName: Full=33 kDa subunit of oxygen evolving system of photosystem II; AltName: Full=33 kDa thylakoid membrane protein; AltName: Full=OEC 33 kDa subunit; Flags: Precursor;	SubName: Full=Uncharacterized protein {ECO:0000313|EMBL:ACU19444.1, ECO:0000313|EnsemblPlants:GLYMA11G06510.1};	--	GO:0009535,chloroplast thylakoid membrane; GO:0019898,extrinsic component of membrane; GO:0016021,integral component of membrane; GO:0009654,photosystem II oxygen evolving complex; GO:0005509,calcium ion binding; GO:0015979,photosynthesis; GO:0042549,photosystem II stabilization	PF01716.18:Manganese-stabilising protein / photosystem II polypeptide
gene-LOC100816225	18.14	18.97	19.46	45.14	34.25	40.9	328	372	378	892	553	770	0.826782	6.25705e-05	0.00440705	false	NC_038246.1	39247300	39249164	+	LOC100816225	protein_coding	K03955 NADH dehydrogenase (ubiquinone) 1 alpha/beta subcomplex 1 | (RefSeq) uncharacterized LOC100305656 (A)	ko00190: Oxidative phosphorylation	PREDICTED: acyl carrier protein 2, chloroplastic-like [Glycine max]	RecName: Full=Acyl carrier protein 1, chloroplastic; Short=ACP 1; Flags: Precursor;	RecName: Full=Acyl carrier protein {ECO:0000256|RuleBase:RU000722};	Acyl carrier protein/NADH-ubiquinone oxidoreductase, NDUFAB1/SDAP subunit	GO:0009507,chloroplast; GO:0031177,phosphopantetheine binding; GO:0006633,fatty acid biosynthetic process	PF00550.25:Phosphopantetheine attachment site
gene-LOC100811894	7.05	9.22	8.71	18.83	17.95	17.42	110	156	146	321	250	283	0.851542	6.3119e-05	0.00443583	false	NC_038244.1	47563520	47564501	+	LOC100811894	protein_coding	--	--	PREDICTED: uncharacterized protein LOC100811894 [Glycine max]	--	SubName: Full=Uncharacterized protein {ECO:0000313|EMBL:KHN24942.1};	--	GO:0016021,integral component of membrane	--
gene-LOC100806813	36.84	34.56	59.04	18.1	29.63	16.15	1032	1050	1776	554	741	471	-1.31156	6.37222e-05	0.00446831	down	NC_038247.1	31173106	31175312	-	LOC100806813	protein	K13448 calcium-binding protein CML | (RefSeq) probable calcium-binding protein CML27 (A)	ko04626: Plant-pathogen interaction	probable calcium-binding protein CML27 [Glycine max]	RecName: Full=Probable calcium-binding protein CML27; AltName: Full=Calmodulin-like protein 27;	SubName: Full=Uncharacterized protein {ECO:0000313|EMBL:KRH30955.1, ECO:0000313|EnsemblPlants:GLYMA11G33790.3};	Calmodulin and related proteins (EF-Hand superfamily)	GO:0005886,plasma membrane; GO:0005773,vacuole; GO:0005509,calcium ion binding	PF00036.32:EF hand
gene-LOC100816574	1.77	1.91	2.16	4.46	4.07	4.43	101	118	132	278	207	263	0.886637	6.39439e-05	0.00447395	false	NC_016089.3	43997041	43999553	+	LOC100816574	protein_coding	--	--	PREDICTED: uncharacterized protein LOC100816574 [Glycine max]	--	SubName: Full=Uncharacterized protein {ECO:0000313|EMBL:KRH73110.1, ECO:0000313|EnsemblPlants:GLYMA02G41990.1};	--	--	--
gene-LOC100305992	2709.39	2218.13	1897.92	1683.59	1361.1	1412.31	88308	78419	66436	59958	39605	47920	-0.88178	6.4585e-05	0.00450006	false	NC_016089.3	5781639	5783903	+	LOC100305992	binding	K08907 light-harvesting complex I chlorophyll a/b binding protein 1 | (RefSeq) chlorophyll a-b binding protein 6A, chloroplastic (A)	ko00196: Photosynthesis - antenna proteins	Chlorophyll a-b binding protein 6A, chloroplastic [Glycine soja]	RecName: Full=Chlorophyll a-b binding protein 6A, chloroplastic; AltName: Full=LHCI type I CAB-6A; AltName: Full=Light-harvesting complex I 26 kDa protein; Flags: Precursor;	RecName: Full=Chlorophyll a-b binding protein, chloroplastic {ECO:0000256|RuleBase:RU363080};	--	GO:0009941,chloroplast envelope; GO:0009535,chloroplast thylakoid membrane; GO:0016021,integral component of membrane; GO:0009522,photosystem I; GO:0009523,photosystem II; GO:0010287,plastoglobule; GO:0016168,chlorophyll binding; GO:0046872,metal ion binding; GO:0031409,pigment binding; GO:0009768,photosynthesis, light harvesting in photosystem I; GO:0018298,protein-chromophore linkage; GO:000941…	PF00504.21:Chlorophyll A-B binding protein
gene-LOC100787510	34.69	51.76	47.04	31.77	26.34	28.98	1865	3018	2716	1866	1264	1622	-0.877059	6.46009e-05	0.00450006	false	NC_038245.1	41237580	41245887	-	LOC100787510	protein_coding	K03593 ATP-binding protein involved in chromosome partitioning | (RefSeq) iron-sulfur protein NUBPL-like (A)	--	PREDICTED: fe-S cluster assembly factor HCF101, chloroplastic-like [Glycine max]	RecName: Full=Fe-S cluster assembly factor HCF101, chloroplastic; AltName: Full=Protein HIGH CHLOROPHYLL FLUORESCENCE 101; Flags: Precursor;	SubName: Full=Uncharacterized protein {ECO:0000313|EMBL:KRH39244.1, ECO:0000313|EnsemblPlants:GLYMA09G31980.1};	Predicted ATPase, nucleotide-binding	GO:0009507,chloroplast; GO:0009570,chloroplast stroma; GO:0005524,ATP binding; GO:0051536,iron-sulfur cluster binding; GO:0046872,metal ion binding; GO:0016226,iron-sulfur cluster assembly	PF10609.9:NUBPL iron-transfer P-loop NTPase
gene-LOC102662405	0.16	0.21	0.15	1.64	1.04	0.56	9	13	9	102	53	33	2.38379	6.50354e-05	0.00452039	up	NC_038249.1	27268376	27279773	-	LOC102662405	lncRNA	--	--	--	--	--	--	--	--
gene-LOC102661022	93.09	79.8	53.77	33.48	26.58	47.41	2252	2094	1397	885	574	1194	-1.33513	6.53994e-05	0.00453574	down	NC_016090.3	34231343	34232229	+	LOC102661022	protein_coding	--	--	PREDICTED: sigma factor binding protein 1, chloroplastic-like [Glycine max]	RecName: Full=Sigma factor binding protein 2, chloroplastic; Short=Sigma factor binding protein II; AltName: Full=VQ motif-containing protein 16 {ECO:0000303|PubMed:22535423}; Short=AtVQ16 {ECO:0000303|PubMed:22535423}; Flags: Precursor;	SubName: Full=Uncharacterized protein {ECO:0000313|EMBL:KHN30364.1};	--	GO:0009507,chloroplast; GO:0005634,nucleus; GO:0051091,positive regulation of DNA-binding transcription factor activity	PF05678.14:VQ motif
gene-LOC100789623	0.9	1.07	1.27	0.43	0.65	0.38	71	92	108	37	46	31	-1.43657	6.63556e-05	0.00459201	down	NC_038253.1	34972798	34975910	-	LOC100789623	protein_coding	--	--	PREDICTED: myosin-4-like [Glycine max]	--	SubName: Full=Uncharacterized protein {ECO:0000313|EMBL:KRH05183.1, ECO:0000313|EnsemblPlants:GLYMA17G32070.1};	--	GO:0000795,synaptonemal complex; GO:0007131,reciprocal meiotic recombination	PF07926.12:TPR/MLP1/MLP2-like protein
gene-4CL1	80.45	67.38	109.84	22.72	40.29	51.95	4259	3869	6245	1314	1904	2863	-1.43239	6.72781e-05	0.00464571	down	NC_038253.1	4988085	4993847	+	4CL1	ligase	K01904 4-coumarate--CoA ligase [EC:6.2.1.12] | (RefSeq) 4CL1; 4-coumarate:coenzyme A ligase (A)	ko00130: Ubiquinone and other terpenoid-quinone biosynthesis; ko00940: Phenylpropanoid biosynthesis	hypothetical protein GLYMA_17G064600 [Glycine max]	RecName: Full=4-coumarate--CoA ligase 1; Short=4CL 1; EC=6.2.1.12; AltName: Full=4-coumaroyl-CoA synthase 1;	SubName: Full=Uncharacterized protein {ECO:0000313|EMBL:KRH02886.1, ECO:0000313|EnsemblPlants:GLYMA17G07190.2};	Acyl-CoA synthetase	GO:0016207,4-coumarate-CoA ligase activity; GO:0005524,ATP binding; GO:0009698,phenylpropanoid metabolic process	PF00501.28:AMP-binding enzyme
gene-LOC100306632	17.12	16.88	33.22	5.89	12.38	9.11	415	444	865	156	268	230	-1.57486	6.74339e-05	0.00464634	down	NC_038251.1	669229	670463	-	LOC100306632	gbkey=Gene	--	--	hypothetical protein glysoja_024957 [Glycine soja]	--	SubName: Full=Uncharacterized protein {ECO:0000313|EMBL:KHN22448.1};	--	--	--
gene-LOC102665760	0.39	0.35	0.4	1.65	1.55	1.01	21	20	23	96	74	56	1.61182	6.7666e-05	0.00465222	up	NC_016089.3	8249793	8253259	-	LOC102665760	lncRNA	--	--	--	--	--	--	--	--
gene-LOC100810556	8.5	15.97	13.64	31.17	31	33.6	453	923	781	1815	1475	1864	1.06833	6.81341e-05	0.00467426	up	NC_016090.3	252619	254572	+	LOC100810556	protein_coding	--	--	PREDICTED: protein ROOT PRIMORDIUM DEFECTIVE 1-like [Glycine max]	RecName: Full=Protein WHAT'S THIS FACTOR 1 homolog {ECO:0000305}; Flags: Precursor;	SubName: Full=Uncharacterized protein {ECO:0000313|EMBL:KRH64886.1, ECO:0000313|EnsemblPlants:GLYMA03G00490.1};	--	GO:0009507,chloroplast; GO:0016787,hydrolase activity; GO:0003723,RNA binding; GO:0000373,Group II intron splicing; GO:0015979,photosynthesis	PF11955.8:Plant organelle RNA recognition domain
gene-LOC100788171	9.22	10.35	16.82	4.91	7.95	5.36	596	726	1168	347	459	361	-1.27476	6.84984e-05	0.00468566	down	NC_038250.1	3880797	3888941	-	LOC100788171	protein_coding	K10143 E3 ubiquitin-protein ligase RFWD2 [EC:2.3.2.27] | (RefSeq) E3 ubiquitin-protein ligase COP1 (A)	ko04120: Ubiquitin mediated proteolysis; ko04712: Circadian rhythm - plant	PREDICTED: E3 ubiquitin-protein ligase COP1 [Glycine max]	RecName: Full=E3 ubiquitin-protein ligase COP1; EC=2.3.2.27 {ECO:0000250|UniProtKB:P43254}; AltName: Full=Constitutive photomorphogenesis protein 1; AltName: Full=RING-type E3 ubiquitin transferase COP1 {ECO:0000305};	SubName: Full=Uncharacterized protein {ECO:0000313|EMBL:KRH14801.1, ECO:0000313|EnsemblPlants:GLYMA14G05430.1};	--	GO:0005737,cytoplasm; GO:0005634,nucleus; GO:0046872,metal ion binding; GO:0016740,transferase activity; GO:0016567,protein ubiquitination; GO:0009585,red, far-red light phototransduction	PF00400.32:WD domain, G-beta repeat
gene-LOC100813394	76	48.06	43.32	29.98	28.31	33.89	7226	4957	4424	3115	2403	3354	-1.12926	6.85959e-05	0.00468566	down	NC_016089.3	9531004	9537346	-	LOC100813394	protein_coding	--	--	PREDICTED: protein CHUP1, chloroplastic isoform X1 [Glycine max]	RecName: Full=Protein CHUP1, chloroplastic; AltName: Full=Protein CHLOROPLAST UNUSUAL POSITIONING 1;	SubName: Full=Protein CHUP1, chloroplastic {ECO:0000313|EMBL:KHN05850.1};	--	GO:0009507,chloroplast; GO:0009707,chloroplast outer membrane; GO:0009902,chloroplast relocation	--
gene-LHP1-2	0.48	0.58	0.43	2.12	2.46	1.14	28	37	27	135	128	69	1.65535	7.09237e-05	0.00483425	up	NC_016090.3	27857042	27865406	-	LHP1-2	protein_coding	--	--	PREDICTED: chromo domain-containing protein LHP1-like [Glycine max]	RecName: Full=Chromo domain-containing protein LHP1; AltName: Full=Protein LIKE HETEROCHROMATIN PROTEIN 1; AltName: Full=Protein TERMINAL FLOWER 2;	SubName: Full=Uncharacterized protein {ECO:0000313|EMBL:KRH66256.1, ECO:0000313|EnsemblPlants:GLYMA03G23260.1};	Heterochromatin-associated protein HP1 and related CHROMO domain proteins	GO:0009507,chloroplast; GO:0000791,euchromatin; GO:0005720,nuclear heterochromatin; GO:0005634,nucleus; GO:0003682,chromatin binding; GO:0003677,DNA binding; GO:0003935,GTP cyclohydrolase II activity; GO:0035064,methylated histone binding; GO:0043565,sequence-specific DNA binding; GO:0030154,cell differentiation; GO:0006325,chromatin organization; GO:0006342,chromatin silencing; GO:0016569,covale…	PF00385.24:Chromo (CHRromatin Organisation MOdifier) domain
gene-LOC100817788	17.17	17.14	21.22	9.99	12.53	13.76	568	615	754	361	370	474	-0.88192	7.15832e-05	0.00486873	false	NC_038253.1	5440377	5443003	-	LOC100817788	protein_coding	--	--	PREDICTED: tetraspanin-8 [Glycine max]	RecName: Full=Tetraspanin-8;	SubName: Full=Uncharacterized protein {ECO:0000313|EMBL:KRH02964.1, ECO:0000313|EnsemblPlants:GLYMA17G07700.1};	--	GO:0005794,Golgi apparatus; GO:0016021,integral component of membrane; GO:0016020,membrane; GO:0005886,plasma membrane; GO:0009506,plasmodesma; GO:0050829,defense response to Gram-negative bacterium	PF00335.20:Tetraspanin family
gene-LOC100789248	2.84	5.32	5.21	12.34	11.36	13.18	97	197	191	460	346	468	1.20192	7.23117e-05	0.00490775	up	NC_038252.1	6005813	6009523	-	LOC100789248	protein_coding	K02939 large subunit ribosomal protein L9 | (RefSeq) 50S ribosomal protein L9-like (A)	ko03010: Ribosome	PREDICTED: 50S ribosomal protein L9-like [Glycine max]	RecName: Full=50S ribosomal protein L9, chloroplastic {ECO:0000255|HAMAP-Rule:MF_00503};	SubName: Full=50S ribosomal protein L9 {ECO:0000313|EMBL:KHN10839.1};	Mitochondrial ribosomal protein L9	GO:0009507,chloroplast; GO:0005840,ribosome; GO:0019843,rRNA binding; GO:0003735,structural constituent of ribosome; GO:0006412,translation	PF01281.19:Ribosomal protein L9, N-terminal domain
gene-LOC100814004	2.88	3.36	3.26	5.55	7.27	6.98	211	267	256	444	475	532	0.789917	7.33204e-05	0.00496558	false	NC_038249.1	37980815	37987478	-	LOC100814004	protein_coding	K05350 beta-glucosidase [EC:3.2.1.21] | (RefSeq) beta-glucosidase 18-like (A)	ko00460: Cyanoamino acid metabolism; ko00500: Starch and sucrose metabolism; ko00940: Phenylpropanoid biosynthesis	PREDICTED: beta-glucosidase 18-like isoform X2 [Glycine max]	RecName: Full=Beta-glucosidase 18; Short=Os4bglu18; EC=3.2.1.21; Flags: Precursor;	SubName: Full=Uncharacterized protein {ECO:0000313|EMBL:KRH22119.1};	Beta-glucosidase, lactase phlorizinhydrolase, and related proteins	GO:0008422,beta-glucosidase activity; GO:0102483,scopolin beta-glucosidase activity; GO:0005975,carbohydrate metabolic process; GO:1901657,glycosyl compound metabolic process	PF00232.18:Glycosyl hydrolase family 1
gene-LOC100819224	845.17	815.42	658.24	586.12	571.84	417.49	23075	24148	19301	17485	13938	11866	-0.829187	7.36749e-05	0.00497895	false	NC_038253.1	10418852	10419852	-	LOC100819224	protein_coding	K02113 F-type H+-transporting ATPase subunit delta | (RefSeq) ATP synthase delta chain, chloroplastic-like (A)	ko00190: Oxidative phosphorylation; ko00195: Photosynthesis	PREDICTED: ATP synthase delta chain, chloroplastic-like [Glycine max]	RecName: Full=ATP synthase delta chain, chloroplastic; AltName: Full=F-ATPase delta chain; Flags: Precursor;	SubName: Full=Uncharacterized protein {ECO:0000313|EMBL:KRH03963.1, ECO:0000313|EnsemblPlants:GLYMA17G13930.1};	Mitochondrial F1F0-ATP synthase, subunit OSCP/ATP5	GO:0009535,chloroplast thylakoid membrane; GO:0045261,proton-transporting ATP synthase complex, catalytic core F(1); GO:0046933,proton-transporting ATP synthase activity, rotational mechanism; GO:0015986,ATP synthesis coupled proton transport	PF00213.18:ATP synthase delta (OSCP) subunit
gene-LOC100791677	1.89	2.08	2.02	4.32	4.24	4	105	125	120	262	210	231	0.802826	7.5125e-05	0.00506614	false	NC_038249.1	25326979	25332265	-	LOC100791677	protein_coding	K01586 diaminopimelate decarboxylase [EC:4.1.1.20] | (RefSeq) diaminopimelate decarboxylase 1, chloroplastic-like (A)	ko00300: Lysine biosynthesis; ko01230: Biosynthesis of amino acids	PREDICTED: diaminopimelate decarboxylase 1, chloroplastic-like isoform X2 [Glycine max]	RecName: Full=Diaminopimelate decarboxylase 1, chloroplastic; Short=DAP decarboxylase 1; Short=DAPDC 1; EC=4.1.1.20; Flags: Precursor;	SubName: Full=Uncharacterized protein {ECO:0000313|EMBL:KRH19871.1, ECO:0000313|EnsemblPlants:GLYMA13G20390.1};	Ornithine decarboxylase	GO:0009570,chloroplast stroma; GO:0008836,diaminopimelate decarboxylase activity; GO:0009089,lysine biosynthetic process via diaminopimelate	PF02784.16:Pyridoxal-dependent decarboxylase, pyridoxal binding domain
gene-LOC100815173	22.11	9.75	19.16	4.97	6.01	9.43	2267	1085	2110	557	550	1007	-1.58942	7.59669e-05	0.00511204	down	NC_038254.1	326402	330526	+	LOC100815173	protein_coding	K12818 ATP-dependent RNA helicase DHX8/PRP22 [EC:3.6.4.13] | (RefSeq) probable pre-mRNA-splicing factor ATP-dependent RNA helicase (A)	ko03040: Spliceosome	PREDICTED: probable pre-mRNA-splicing factor ATP-dependent RNA helicase [Glycine max]	RecName: Full=Probable pre-mRNA-splicing factor ATP-dependent RNA helicase DEAH5 {ECO:0000305}; EC=3.6.4.13; AltName: Full=DEAH RNA helicase homolog PRP22 {ECO:0000303|PubMed:17008405};	SubName: Full=Uncharacterized protein {ECO:0000313|EMBL:KRG97373.1, ECO:0000313|EnsemblPlants:GLYMA18G00730.1};	DEAH-box RNA helicase	GO:0005737,cytoplasm; GO:0005829,cytosol; GO:0005739,mitochondrion; GO:0009506,plasmodesma; GO:0005681,spliceosomal complex; GO:0005524,ATP binding; GO:0004004,ATP-dependent RNA helicase activity; GO:0003729,mRNA binding; GO:0003723,RNA binding; GO:0000398,mRNA splicing, via spliceosome	PF07717.16:Oligonucleotide/oligosaccharide-binding (OB)-fold
gene-LOC100500657	0.23	0.14	0.14	1.67	0.83	1.68	6	4	4	47	19	45	2.75602	7.67674e-05	0.00514842	up	NC_038241.1	34085660	34088790	+	LOC100500657	3-O-methyltransferase	K00588 caffeoyl-CoA O-methyltransferase [EC:2.1.1.104] | (RefSeq) uncharacterized LOC100500657 (A)	ko00940: Phenylpropanoid biosynthesis; ko00941: Flavonoid biosynthesis; ko00945: Stilbenoid, diarylheptanoid and gingerol biosynthesis	uncharacterized protein LOC100500657 [Glycine max]	RecName: Full=Flavonoid 3',5'-methyltransferase; EC=2.1.1.267 {ECO:0000269|PubMed:19525322, ECO:0000269|PubMed:20580386}; AltName: Full=Anthocyanin-O-methyltransferase; Short=VvAOMT;	SubName: Full=Caffeoyl-CoA O-methyltransferase {ECO:0000313|EMBL:KHN34816.1}; EC=2.1.1.104 {ECO:0000313|EMBL:KHN34816.1};	O-methyltransferase	GO:0005737,cytoplasm; GO:0046872,metal ion binding; GO:0008171,O-methyltransferase activity; GO:0009718,anthocyanin-containing compound biosynthetic process; GO:0033485,cyanidin 3-O-glucoside biosynthetic process; GO:0033486,delphinidin 3-O-glucoside biosynthetic process; GO:0043473,pigmentation	PF01596.17:O-methyltransferase
gene-LOC100809048	13.61	19.96	21.51	52.95	40.34	41.49	271	431	460	1152	717	860	1.02915	7.68323e-05	0.00514842	up	NC_038244.1	13746224	13750950	-	LOC100809048	protein_coding	K12627 U6 snRNA-associated Sm-like protein LSm8 | (RefSeq) uncharacterized LOC100305829 (A)	ko03018: RNA degradation; ko03040: Spliceosome	sm-like protein lsm8 [Quercus suber]	RecName: Full=Sm-like protein LSM8 {ECO:0000305}; Short=AtLSM8 {ECO:0000303|PubMed:23620288}; AltName: Full=U6 snRNA-associated Sm-like protein LSM8 {ECO:0000305};	SubName: Full=N-alpha-acetyltransferase 38, NatC auxiliary subunit {ECO:0000313|EMBL:KHN27743.1};	Small Nuclear ribonucleoprotein splicing factor	GO:0071011,precatalytic spliceosome; GO:0046540,U4/U6 x U5 tri-snRNP complex; GO:0005688,U6 snRNP; GO:0003723,RNA binding; GO:0000398,mRNA splicing, via spliceosome	PF01423.22:LSM domain
gene-LOC100817263	50.49	48.99	61.53	24.05	34.44	38.87	1143	1203	1496	595	696	916	-0.994003	7.83747e-05	0.00524069	false	NC_038245.1	42327297	42328126	+	LOC100817263	protein_coding	--	--	PREDICTED: dirigent protein 19-like [Glycine max]	RecName: Full=Dirigent protein 5; Short=AtDIR5; Flags: Precursor;	RecName: Full=Dirigent protein {ECO:0000256|RuleBase:RU363099};	--	GO:0048046,apoplast; GO:0042349,guiding stereospecific synthesis activity; GO:0016853,isomerase activity; GO:1901599,(-)-pinoresinol biosynthetic process	PF03018.14:Dirigent-like protein
gene-LOC100811630	1.3	6.73	13.84	1.3	1.75	0.72	76	426	868	83	91	44	-2.81212	7.85688e-05	0.00524261	down	NC_038247.1	10646372	10650124	-	LOC100811630	protein_coding	K10355 actin, other eukaryote | (RefSeq) Soy115; actin (A)	--	PREDICTED: actin [Glycine max]	RecName: Full=Actin-97;	SubName: Full=Uncharacterized protein {ECO:0000313|EMBL:KRH29804.1, ECO:0000313|EnsemblPlants:GLYMA11G14880.1};	Actin and related proteins	GO:0005737,cytoplasm; GO:0005856,cytoskeleton; GO:0005524,ATP binding	PF00022.19:Actin
gene-LOC100806845	85.84	111.33	90.14	74.75	66.4	50.7	3484	4901	3929	3315	2406	2142	-0.849847	7.9565e-05	0.00529793	false	NC_038241.1	1447884	1450760	+	LOC100806845	protein_coding	--	--	PREDICTED: calcium sensing receptor, chloroplastic isoform X1 [Glycine max]	RecName: Full=Calcium sensing receptor, chloroplastic; AltName: Full=Sulfurtransferase 3; Short=AtStr3; Flags: Precursor;	SubName: Full=Uncharacterized protein {ECO:0000313|EMBL:KRH56726.1, ECO:0000313|EnsemblPlants:GLYMA05G07680.1};	--	GO:0009507,chloroplast; GO:0009534,chloroplast thylakoid; GO:0009535,chloroplast thylakoid membrane; GO:0016021,integral component of membrane; GO:0005739,mitochondrion; GO:0009579,thylakoid; GO:0071277,cellular response to calcium ion; GO:0009704,de-etiolation; GO:0090333,regulation of stomatal closure	PF00581.20:Rhodanese-like domain
gene-LOC102666794	3.25	4.69	6.76	1.44	1.33	2.69	186	291	415	90	68	160	-1.68228	8.04799e-05	0.00533707	down	NC_038247.1	16845662	16848204	-	LOC102666794	protein_coding	--	--	PREDICTED: basic leucine zipper 6-like isoform X1 [Glycine max]	--	SubName: Full=Uncharacterized protein {ECO:0000313|EMBL:KRH30214.1, ECO:0000313|EnsemblPlants:GLYMA11G28671.2};	--	--	PF03131.17:bZIP Maf transcription factor
gene-LOC100815666	91.53	95.18	102.21	77.39	60.54	48.08	2127	2399	2551	1965	1256	1163	-0.902861	8.04896e-05	0.00533707	false	NC_038253.1	41153756	41156171	-	LOC100815666	protein_coding	K22520 protein disulfide-isomerase [EC:5.3.4.1] | (RefSeq) protein disulfide-isomerase LQY1, chloroplastic isoform X1 (A)	--	PREDICTED: protein disulfide-isomerase LQY1, chloroplastic isoform X1 [Glycine max]	RecName: Full=Protein disulfide-isomerase LQY1, chloroplastic {ECO:0000303|PubMed:21586683}; EC=5.3.4.1; AltName: Full=Protein LOW QUANTUM YIELD OF PHOTOSYSTEM II 1 {ECO:0000303|PubMed:21586683}; Flags: Precursor;	SubName: Full=Uncharacterized protein {ECO:0000313|EMBL:KRH05939.1, ECO:0000313|EnsemblPlants:GLYMA17G37681.1};	--	GO:0009507,chloroplast; GO:0009570,chloroplast stroma; GO:0009534,chloroplast thylakoid; GO:0009535,chloroplast thylakoid membrane; GO:0016021,integral component of membrane; GO:0046872,metal ion binding; GO:0003756,protein disulfide isomerase activity; GO:0010206,photosystem II repair	PF00684.19:DnaJ central domain
gene-LOC100812720	2.88	3.14	2.33	1.55	1.97	1.06	299	353	260	176	182	114	-1.14683	8.0898e-05	0.00535295	down	NC_016091.3	716829	731455	+	LOC100812720	protein_coding	K11498 centromeric protein E | (RefSeq) kinesin-related protein 11-like (A)	--	PREDICTED: kinesin-related protein 11-like isoform X1 [Glycine max]	RecName: Full=Kinesin-like protein KIN-7D, mitochondrial {ECO:0000305}; AltName: Full=Mitochondria-targeted kinesin-related protein 2 {ECO:0000303|PubMed:11706156}; Flags: Precursor;	SubName: Full=Uncharacterized protein {ECO:0000313|EMBL:KRH60786.1, ECO:0000313|EnsemblPlants:GLYMA04G01110.1};	Kinesin-like protein	GO:0005871,kinesin complex; GO:0005874,microtubule; GO:0005739,mitochondrion; GO:0005524,ATP binding; GO:0016887,ATPase activity; GO:0046872,metal ion binding; GO:0008017,microtubule binding; GO:0003777,microtubule motor activity; GO:0007018,microtubule-based movement; GO:0031347,regulation of defense response	PF00225.23:Kinesin motor domain
gene-LOC102667919	2.15	2.29	1.6	6.85	4.18	5.96	129	149	103	449	224	372	1.23501	8.14953e-05	0.00538124	up	NC_038244.1	25674088	25676614	+	LOC102667919	protein_coding	K09286 EREBP-like factor | (RefSeq) uncharacterized protein LOC100527371 (A)	--	Ethylene-responsive transcription factor ERF118 [Glycine soja]	RecName: Full=Ethylene-responsive transcription factor ERF118;	SubName: Full=Ethylene-responsive transcription factor ERF118 {ECO:0000313|EMBL:KHN25023.1};	--	GO:0005634,nucleus; GO:0003677,DNA binding; GO:0003700,DNA-binding transcription factor activity; GO:0009873,ethylene-activated signaling pathway; GO:0006351,transcription, DNA-templated	PF00847.20:AP2 domain
gene-LOC100499718	1154.49	941.19	649.63	568.09	533.84	534.65	24750	21886	14957	13307	10217	11932	-1.01497	8.21119e-05	0.00541068	down	NC_038242.1	51040795	51041580	-	LOC100499718	subunit	K08905 photosystem I subunit V | (RefSeq) uncharacterized LOC100499718 (A)	ko00195: Photosynthesis	photosystem I subunit V [Glycine max]	RecName: Full=Photosystem I reaction center subunit V, chloroplastic; AltName: Full=PSI-G; Flags: Precursor;	SubName: Full=Photosystem I reaction center subunit V, chloroplastic {ECO:0000313|EMBL:KHN20568.1};	--	GO:0009507,chloroplast; GO:0009941,chloroplast envelope; GO:0031969,chloroplast membrane; GO:0030093,chloroplast photosystem I; GO:0009534,chloroplast thylakoid; GO:0009535,chloroplast thylakoid membrane; GO:0016021,integral component of membrane; GO:0009579,thylakoid; GO:0016168,chlorophyll binding; GO:0015979,photosynthesis; GO:0009773,photosynthetic electron transport in photosystem I; GO:0009…	PF01241.18:Photosystem I psaG / psaK
gene-LOC100777397	1.68	1.8	1.35	4.39	4.13	3.15	116	135	100	332	255	227	1.00654	8.25489e-05	0.00542819	up	NC_016089.3	14793592	14797121	-	LOC100777397	protein_coding	--	--	PREDICTED: protein LONGIFOLIA 1-like [Glycine max]	RecName: Full=Protein LONGIFOLIA 1; AltName: Full=Protein TON1 RECRUITING MOTIF 2;	SubName: Full=Uncharacterized protein {ECO:0000313|EMBL:KRH71355.1, ECO:0000313|EnsemblPlants:GLYMA02G16181.1};	--	GO:0005829,cytosol; GO:0005634,nucleus; GO:0051513,regulation of monopolar cell growth	PF14309.6:Domain of unknown function (DUF4378)
gene-LOC100816507	9.86	8.97	10.55	7.7	6.67	5.38	647	639	744	552	391	368	-0.842096	8.34563e-05	0.00547649	false	NC_038242.1	12852236	12858925	-	LOC100816507	protein_coding	K15015 solute carrier family 32 (vesicular inhibitory amino acid transporter) | (RefSeq) amino acid transporter ANTL1-like (A)	--	PREDICTED: amino acid permease 3 isoform X1 [Glycine max]	RecName: Full=Amino acid permease 3; AltName: Full=Amino acid transporter AAP3;	SubName: Full=Uncharacterized protein {ECO:0000313|EMBL:KRH63989.1, ECO:0000313|EnsemblPlants:GLYMA04G38650.1};	Amino acid transporters	GO:0016021,integral component of membrane; GO:0031965,nuclear membrane; GO:0005886,plasma membrane; GO:0015171,amino acid transmembrane transporter activity; GO:0015293,symporter activity; GO:0003333,amino acid transmembrane transport; GO:0015802,basic amino acid transport	PF01490.18:Transmembrane amino acid transporter protein
gene-LOC100783689	29.68	27.26	28.73	23.74	24.3	20.87	1063	1059	1105	929	777	778	-0.584176	8.37752e-05	0.00548606	false	NC_038248.1	16036132	16040109	-	LOC100783689	factor	--	--	bHLH transcription factor [Glycine max]	RecName: Full=Transcription factor ILR3; AltName: Full=Basic helix-loop-helix protein 105; Short=AtbHLH105; Short=bHLH 105; AltName: Full=Protein IAA-LEUCINE RESISTANT 3; AltName: Full=Transcription factor EN 133; AltName: Full=bHLH transcription factor bHLH105;	SubName: Full=Transcription factor ILR3 {ECO:0000313|EMBL:KHN20440.1};	--	GO:0005634,nucleus; GO:0003700,DNA-binding transcription factor activity; GO:0046983,protein dimerization activity; GO:0043565,sequence-specific DNA binding; GO:0019760,glucosinolate metabolic process; GO:0006355,regulation of transcription, DNA-templated; GO:0006351,transcription, DNA-templated	PF00010.26:Helix-loop-helix DNA-binding domain
gene-LOC100776958	9.05	6.19	3.07	36.16	29.4	15.64	159	118	58	694	461	286	1.87256	8.46781e-05	0.00553376	up	NC_038243.1	2576145	2576788	-	LOC100776958	protein_coding	--	--	PREDICTED: uncharacterized protein LOC100776958 [Glycine max]	--	SubName: Full=Uncharacterized protein {ECO:0000313|EMBL:KRH47500.1, ECO:0000313|EnsemblPlants:GLYMA07G03700.1};	--	--	--
gene-LOC100779139	14.98	9.26	10.77	5.21	6.25	2.04	1120	751	865	426	417	159	-1.66164	8.71943e-05	0.00568647	down	NC_038245.1	44122740	44131062	+	LOC100779139	protein_coding	K17756 long-chain-alcohol oxidase [EC:1.1.3.20] | (RefSeq) long-chain-alcohol oxidase FAO4A-like (A)	--	PREDICTED: long-chain-alcohol oxidase FAO4A-like [Glycine max]	RecName: Full=Long-chain-alcohol oxidase FAO4A; EC=1.1.3.20; AltName: Full=Long-chain fatty alcohol oxidase 4A;	SubName: Full=Uncharacterized protein {ECO:0000313|EMBL:KRH39768.1, ECO:0000313|EnsemblPlants:GLYMA09G35210.2};	--	GO:0016021,integral component of membrane; GO:0005622,intracellular; GO:0050660,flavin adenine dinucleotide binding; GO:0046577,long-chain-alcohol oxidase activity; GO:0016491,oxidoreductase activity	PF00732.19:GMC oxidoreductase
gene-LOC100819951	93.14	106.42	92.89	55.98	58.97	23.63	5665	7021	6068	3720	3202	1496	-1.35522	9.02122e-05	0.00586695	down	NC_016089.3	40588558	40592307	-	LOC100819951	protein_coding	K02492 glutamyl-tRNA reductase [EC:1.2.1.70] | (RefSeq) gtr1; glutamyl-tRNA reductase 1, chloroplastic (A)	ko00860: Porphyrin and chlorophyll metabolism	PREDICTED: glutamyl-tRNA reductase 1, chloroplastic [Glycine max]	RecName: Full=Glutamyl-tRNA reductase 1, chloroplastic; Short=GluTR; EC=1.2.1.70; Flags: Precursor;	RecName: Full=Glutamyl-tRNA reductase {ECO:0000256|RuleBase:RU000584}; EC=1.2.1.70 {ECO:0000256|RuleBase:RU000584};	--	GO:0009507,chloroplast; GO:0008883,glutamyl-tRNA reductase activity; GO:0050661,NADP binding; GO:0015995,chlorophyll biosynthetic process; GO:0006782,protoporphyrinogen IX biosynthetic process	PF01488.20:Shikimate / quinate 5-dehydrogenase
gene-GMWRKY13	35.48	31.16	32.37	19.27	28.33	22.4	1289	1228	1263	765	919	847	-0.775655	9.0332e-05	0.00586695	false	NC_038249.1	21734882	21736488	+	GMWRKY13	factor	K13425 WRKY transcription factor 22 | (RefSeq) WRKY transcription factor 22-like (A)	ko04016: MAPK signaling pathway - plant; ko04626: Plant-pathogen interaction	hypothetical protein GLYMA_13G102000 [Glycine max]	RecName: Full=Probable WRKY transcription factor 11; AltName: Full=WRKY DNA-binding protein 11;	SubName: Full=Uncharacterized protein {ECO:0000313|EMBL:KRH19120.1, ECO:0000313|EnsemblPlants:GLYMA13G00380.1};	--	GO:0005634,nucleus; GO:0005516,calmodulin binding; GO:0003700,DNA-binding transcription factor activity; GO:0043565,sequence-specific DNA binding; GO:0042742,defense response to bacterium; GO:0010200,response to chitin; GO:0006351,transcription, DNA-templated	PF03106.15:WRKY DNA -binding domain
gene-LOC100799873	223.28	259.54	227.18	173.25	150.19	191.28	9750	12293	10654	8266	5855	8695	-0.725243	9.12224e-05	0.0058989	false	NC_038254.1	46669153	46671753	+	LOC100799873	protein_coding	K03841 fructose-1,6-bisphosphatase I [EC:3.1.3.11] | (RefSeq) fructose-1,6-bisphosphatase, chloroplastic (A)	ko00010: Glycolysis / Gluconeogenesis; ko00030: Pentose phosphate pathway; ko00051: Fructose and mannose metabolism; ko00710: Carbon fixation in photosynthetic organisms; ko01200: Carbon metabolism	PREDICTED: fructose-1,6-bisphosphatase, chloroplastic [Glycine max]	RecName: Full=Fructose-1,6-bisphosphatase, chloroplastic; Short=FBPase; EC=3.1.3.11; AltName: Full=D-fructose-1,6-bisphosphate 1-phosphohydrolase; Flags: Precursor;	SubName: Full=Uncharacterized protein {ECO:0000313|EMBL:KRH00107.1, ECO:0000313|EnsemblPlants:GLYMA18G41940.1};	Fructose-1,6-bisphosphatase	GO:0009507,chloroplast; GO:0005829,cytosol; GO:0042132,fructose 1,6-bisphosphate 1-phosphatase activity; GO:0046872,metal ion binding; GO:0030388,fructose 1,6-bisphosphate metabolic process; GO:0006002,fructose 6-phosphate metabolic process; GO:0006000,fructose metabolic process; GO:0006094,gluconeogenesis; GO:0019253,reductive pentose-phosphate cycle; GO:0005986,sucrose biosynthetic process	PF00316.20:Fructose-1-6-bisphosphatase, N-terminal domain
gene-LOC100805065	0.79	1.56	1.09	4.04	3.31	3.59	27	58	40	151	101	128	1.4072	9.13151e-05	0.0058989	up	NC_016091.3	2787433	2790083	-	LOC100805065	protein_coding	--	--	PREDICTED: uncharacterized protein LOC100805065 [Glycine max]	--	SubName: Full=Uncharacterized protein {ECO:0000313|EMBL:KRH61217.1, ECO:0000313|EnsemblPlants:GLYMA04G03730.2};	--	GO:0016021,integral component of membrane	--
gene-LOC100785995	23.37	29.27	18.34	49.37	52.22	61.22	1094	1486	922	2525	2182	2983	0.934838	9.14554e-05	0.0058989	false	NC_038256.1	235303	239575	+	LOC100785995	protein_coding	K19371 DnaJ homolog subfamily C member 25 | (RefSeq) chaperone protein dnaJ 50-like (A)	--	PREDICTED: uncharacterized protein LOC100785995 [Glycine max]	RecName: Full=Chaperone protein dnaJ C76, chloroplastic {ECO:0000305}; Short=atDjC76 {ECO:0000303|PubMed:23894646}; AltName: Full=AtDjC17 {ECO:0000303|PubMed:25339971}; AltName: Full=AtJ17 {ECO:0000305}; Flags: Precursor;	SubName: Full=Uncharacterized protein {ECO:0000313|EnsemblPlants:GLYMA20G00450.1};	Molecular chaperone (DnaJ superfamily)	GO:0009507,chloroplast	PF00226.31:DnaJ domain
novel.356	0.837025	0.963584	1.06384	0.545774	0.327615	0.264283	75	94	102	54	26	25	-1.58258	9.15771e-05	0.0058989	down	NC_038244.1	47219619	47220414	.	--	--	--	--	hypothetical protein GLYMA_08G360300 [Glycine max]	--	SubName: Full=Uncharacterized protein {ECO:0000313|EMBL:KRH46855.1, ECO:0000313|EnsemblPlants:GLYMA08G47530.1};	--	GO:0016021,integral component of membrane	--
[truncated: 31,233 more rows]
