# Supplementary material for: Mepiquat chloride inhibits soybean growth but improves drought resistance
Source: Front Plant Sci. 2022 Sep 6;13:982415. doi: 10.3389/fpls.2022.982415 (PMC9486081; doi:10.3389/fpls.2022.982415)
Supplement: Supplementary file 1 [file Data_Sheet_1.ZIP › Additional file/Table S5.xlsx]

## Sheet: Sheet1
primer name
Sequence (5'to3')
ACS-F
AAGGGCATGCTCATCACCAA
ACS-R
GCTTATGAAACTGGGACGGC
BCH4-F
AGTTGTGTCGGCACGAGTGG
BCH4-R
CAAGGAACATCTCCACCCTCC
GMPHR20-F
TAAAGGCGCAATCATCAGGTTG
GMPHR20-R
AAGTCCAGAATCACCAGAGCC
LOC100779814-F
CCCATACGTTGGCTGATGGT
LOC100779814-R
GCATGGTGCTGATGGAGAGT
LOC100780856-F
TGCGGAAGAAATTGTGACCC
LOC100780856-R
CACCTTCTTTGCTCCGATGC
LOC100782027-F
ACTTGGTGGATTTTGCGTGC
LOC100782027-R
TTGCTGGGGGCAAGTAAGTC
LOC100783085-F
TGTCGTATTTGCACGACCGA
LOC100783085-R
CAAAAGCTGCGTCATCTCCG
LOC100794527-F
TGGCGTCCCTTCTCTCATCT
LOC100794527-R
GGTCCCTTTTGGTTTTGGAGC
LOC100800722-F
CAAAAGCTTCGCCTTCACGA
LOC100800722-R
GTTGCCAAAGTCCCTTGCTG
LOC100804211-F
CGATGATGTTGCCCTTTGCC2
LOC100804211-R
TTGGAGATGGGGAGGGTAGG
LOC100805057-F
ATTGTCTCCGAAGCACACCA
LOC100805057-R
TTGCGAGTGACGAATCGACG
LOC100810392-F
GGCGAGAAAAATGCAGGACC
LOC100810392-R
CTCCGTCTCTTGTGGCAAGT
LOC100814459-F
TTCTCGGGACAAGGAGACCT
LOC100814459-R
CAAAGTGCACAGGCTTTCCC
LOC100820586-F
ACACCAAAAGGGATTTGAAAGG
LOC100820586-R
TCATGTCTTGCCACTTCCAGG
WRKY63-F
GCCATGGACCCCTTGATGAG
WRKY63-R
GAGACCACCCTGAAAGAGCC
CYP2-F
CTGTGTCGGTGGCTCTGAAT
CYP2-R
CCATAACACCGCAATCCCCT
